# Supplementary material for: Phytochrome and retrograde signalling pathways converge to antagonistically regulate a light-induced transcriptional network
Source: Nat Commun. 2016 May 6;7:11431. doi: 10.1038/ncomms11431 (PMC4859062; doi:10.1038/ncomms11431)
Supplement: Supplementary Data Set 1 — Analysis and expression data of genes co-regulated by Retrograde Signaling, Light treatment and PIF transcription factors. Co-regulation is reported in Fig. 2a and Supplementary Fig. 8a. PIF and Light regulated genes were defined previously in 11. Retrograde Signaling regulated genes were previously reported in 27. Expression data was obtained from GSE17159 and GSE5770 respectively and are shown in Figs 2b, 3c,d and 4c, and Supplementary Figs 8b, 11b, and 18b. PIF bound genes were defined previously in 16. Subcellular localization is obtained from subcellular predictions available in TAIR (http://www.Arabidopsis.org). [file ncomms11431-s2.xls]

## Sheet: Legend
Supplementary Data 1. Analysis and expression data of genes co-regulated by Retrograde Signaling, Light treatment and PIF transcription factors. Co-regulation is reported in Fig. 2a and Supplementary Fig. 8a. PIF and Light regulated genes were defined previously in 11. Retrograde Signaling regulated genes were previously reported in 27. Expression data was obtained from GSE17159 and GSE5770 respe…
Column:
A	ATH1 Probe set
B	AGI Locus
C	TAIR Annotation
D	PIF regulation
E	Light regulation
F	Retrograde Signaling regulation
G	WT Light	Mean expression value in WT white light samples
H	WT Light Linc	Mean expression value in WT white light plus lincomycin samples
I	abi4 Light	Mean expression value in abi4 white light samples
J	abi4 Light Linc	Mean expression value in abi4 white light plus lincomycin samples
K	gun1 Light	Mean expression value in gun1 white light samples
L	gun1 Light Linc	Mean expression value in gun1 white light plus lincomycin samples
M	WT Dark	Mean expression value in WT dark samples
N	pifq Dark	Mean expression value in pifq dark samples
O	WT Red	Mean expression value in WT red light samples
P	pifq Red	Mean expression value in pifq red light samples
Q	PIF bound genes	List of PIF bound genes from 16
R	Localization	Subcellular localization available in TAIR

## Sheet: Supplementary Data 1
PROBE	LOCUS	Annotation	PIF regulation	Light regulation	Retrograde Signaling regulation	WT Light	WT Light Linc	abi4 Light	abi4 Light Linc	gun1 Light	gun1 Light Linc	WT Dark	pifq Dark	WT Red	pifq Red	PIF bound genes	Localization
263114_at	AT1G03130	PSAD-2 (photosystem I subunit D-2)	PIF repressed	Light induced	RS downregulated	1636.54	418.101	1419.89	614.722	1626.22	922.697	685.757	3807.16	3828.56	4630.93		Chloroplast
264837_at	AT1G03600	photosystem II family protein	PIF repressed	Light induced	RS downregulated	1798.06	984.667	1598.51	1163.32	1997.94	1765.98	1273.94	3373.72	3436.08	4023.37	PIF1PIF5	Chloroplast
264839_at	AT1G03630	POR C (PROTOCHLOROPHYLLIDE OXIDOREDUCTASE); NADPH dehydrogenase/ oxidoreductase/ protochlorophyllide reductase	PIF repressed	Light induced	RS downregulated	518.287	74.9355	428.223	122.752	534.449	194.423	322.198	790.125	939.847	1067.2		Chloroplast
262629_at	AT1G06460	ACD32.1 (ALPHA-CRYSTALLIN DOMAIN 31.2)	PIF repressed	Light induced	RS downregulated	253.149	108.271	202.457	135.425	221.618	211.52	29.7075	63.4808	126.026	240.441		Unknown
262632_at	AT1G06680	PSBP-1 (OXYGEN-EVOLVING ENHANCER PROTEIN 2); poly(U) binding	PIF repressed	Light induced	RS downregulated	4649.91	1660.88	4063.92	1874.76	4524.66	3401.54	1739.65	5243.56	5718.67	7255.03		Chloroplast
256049_at	AT1G07010	calcineurin-like phosphoesterase family protein	PIF repressed	Light induced	RS downregulated	419.981	269.597	337.584	225.734	389.281	437.613	54.0068	116.901	181.776	186.312		Chloroplast
261417_at	AT1G07700	thioredoxin family protein	PIF repressed	Light induced	RS downregulated	416.565	234.022	349.176	254.921	425.672	347.857	69.8683	191.629	189.682	199.744		Unknown
261746_at	AT1G08380	PSAO (photosystem I subunit O)	PIF repressed	Light induced	RS downregulated	4600.07	1358.44	4030.55	1488.96	4886.08	3339.12	1352.49	7349.89	7630.76	8718.67		Mitochondrion
263676_at	AT1G09340	CRB; binding / catalytic/ coenzyme binding	PIF repressed	Light induced	RS downregulated	1654.6	347.231	1228.77	394.552	1633.86	999.322	447.089	1245.04	1716.32	2257.12		Golgi body
264435_at	AT1G10360	ATGSTU18 (GLUTATHIONE S-TRANSFERASE 29); glutathione transferase	PIF repressed	Light induced	RS downregulated	382.408	102.001	316.527	125.175	393.645	419.886	54.2916	201.253	197.089	240.3		Cytoplasm
260968_at	AT1G12250	thylakoid lumenal protein-related	PIF repressed	Light induced	RS downregulated	238.948	219.667	171.214	173.058	257.165	303.672	97.6801	203.638	271.275	354.857		Extracellular
261197_at	AT1G12900	GAPA-2; glyceraldehyde-3-phosphate dehydrogenase	PIF repressed	Light induced	RS downregulated	3054.62	912.089	2717.07	1038.48	3072.9	2485.39	649.844	3548.09	3345.11	4600.75	PIF4	Chloroplast
262612_at	AT1G14150	oxygen evolving enhancer 3 (PsbQ) family protein	PIF repressed	Light induced	RS downregulated	508.859	32.9685	264.188	43.7176	449.465	254.508	74.6711	235.646	282.048	404.96		Chloroplast
261488_at	AT1G14345	oxidoreductase	PIF repressed	Light induced	RS downregulated	562.606	241.69	481.896	189.582	654.792	453.546	96.9578	409.127	510.661	651.594		Chloroplast
262830_at	AT1G14700	ATPAP3/PAP3 (purple acid phosphatase 3); acid phosphatase/ protein serine/threonine phosphatase	PIF repressed	Light induced	RS downregulated	335.363	214.544	379.657	361.256	333.022	212.216	273.25	831.559	790.074	715.13		Extracellular
259491_at	AT1G15820	LHCB6 (LIGHT HARVESTING COMPLEX PSII); chlorophyll binding	PIF repressed	Light induced	RS downregulated	3653.2	944.911	3252.64	1253.4	3699.96	2670.06	729.517	5198.36	5434.67	6281.08		Chloroplast
261788_at	AT1G15980	similar to unnamed protein product [Vitis vinifera] (GB:CAO49411.1); contains domain G3DSA:3.40.50.2000 (G3DSA:3.40.50.2000); contains domain SSF53756 (SSF53756)	PIF repressed	Light induced	RS downregulated	591.198	116.361	411.256	158.415	548.424	522.624	104.931	313.941	492.156	674.979		Chloroplast
255764_at	AT1G16720	HCF173 (HIGH CHLOROPHYLL FLUORESCENCE PHENOTYPE 173); binding / catalytic/ oxidoreductase/ transcription repressor	PIF repressed	Light induced	RS downregulated	889.563	776.818	636.509	627.221	871.181	1164.86	60.7323	186.416	319.94	500.011		Chloroplast
262483_at	AT1G17220	FUG1 (FU-GAERI1); translation initiation factor	PIF repressed	Light induced	RS downregulated	731.26	356.411	575.034	283.395	627.888	539.788	396.976	851.331	1052.9	1154.62		Chloroplast
255895_at	AT1G18020	[AT1G18020, 12-oxophytodienoate reductase, putative];[AT1G17990, 12-oxophytodienoate reductase, putative]	PIF repressed	Light induced	RS downregulated	145.225	309.356	145.656	275.868	137.788	299.382	237.275	1148.82	716.593	781.998		Cytoplasm
256076_at	AT1G18060	similar to unnamed protein product [Vitis vinifera] (GB:CAO68142.1)	PIF repressed	Light induced	RS downregulated	467.891	187.468	341.971	190.47	488.789	400.585	103.274	286.405	465.986	646.539		Unknown
261422_at	AT1G18730	similar to unknown [Populus trichocarpa] (GB:ABK95263.1)	PIF repressed	Light induced	RS downregulated	262.387	44.4642	229.824	64.8592	258.208	208.862	212.955	532.108	601.953	737.826		Chloroplast
256015_at	AT1G19150	LHCA6 (Photosystem I light harvesting complex gene 6); chlorophyll binding	PIF repressed	Light induced	RS downregulated	735.844	76.2949	527.946	139.199	741.844	482.203	426.187	1232.47	1438.02	1828.18		Chloroplast
261218_at	AT1G20020	ATLFNR2 (LEAF FNR 2); NADPH dehydrogenase/ oxidoreductase/ poly(U) binding	PIF repressed	Light induced	RS downregulated	463.801	144.911	383.981	160.754	436.745	401.928	408.692	998.639	1431.58	1955.59		Chloroplast
255886_at	AT1G20340	DRT112 (DNA-damage-repair/toleration protein 112); copper ion binding / electron carrier	PIF repressed	Light induced	RS downregulated	5340.88	1978.67	4211.47	2024.55	5113.52	3860.05	3734.12	8539.41	9196.27	10694.2		Chloroplast
260877_at	AT1G21500	similar to hypothetical protein OsI_030994 [Oryza sativa (indica cultivar-group)] (GB:EAZ09762.1); similar to Os09g0517000 [Oryza sativa (japonica cultivar-group)] (GB:NP_001063677.1); similar to unknown protein [Oryza sativa (japonica cultivar-group)] (GB:BAD33829.1)	PIF repressed	Light induced	RS downregulated	311.963	47.3194	297.915	56.1856	472.468	292.965	146.934	1014.92	1153.67	1342.25		Chloroplast
261942_at	AT1G22590	AGL87; transcription factor	PIF repressed	Light induced	RS downregulated	85.9996	27.8393	88.2246	36.5846	94.8719	112.018	58.066	184.713	258.218	245.947		Unknown
264201_at	AT1G22630	heat shock protein binding / unfolded protein binding	PIF repressed	Light induced	RS downregulated	120.456	56.7453	136.716	62.0797	115.703	98.8811	39.4151	127.277	156.673	138.217		Unknown
264195_at	AT1G22690	gibberellin-responsive protein, putative	PIF repressed	Light induced	RS downregulated	208.971	238.664	209.018	169.767	316.879	494.877	9.48256	20.8118	36.2275	57.3303		Extracellular
262988_at	AT1G23310	GGT1 (ALANINE-2-OXOGLUTARATE AMINOTRANSFERASE 1)	PIF repressed	Light induced	RS downregulated	4547.77	2394.24	4003.31	2305.75	4346.43	4252.07	310.447	1378.88	1479.17	1950		Cytoplasm
262986_at	AT1G23390	kelch repeat-containing F-box family protein	PIF repressed	Light induced	RS downregulated	1251.68	794.169	698.307	489.269	1065.58	457.326	120.862	366.349	293.339	515.134		Nucleus
245877_at	AT1G26220	GCN5-related N-acetyltransferase (GNAT) family protein	PIF repressed	Light induced	RS downregulated	98.2965	32.1481	77.5965	32.5449	105.242	64.6889	47.3417	104.735	148.091	162.631		Unknown
259786_at	AT1G29660	GDSL-motif lipase/hydrolase family protein	PIF repressed	Light induced	RS downregulated	1587.55	1018.62	1113.82	666.059	1405.96	774.281	191.199	949.977	776.796	706.548		Extracellular
259791_at	AT1G29700	similar to unnamed protein product [Vitis vinifera] (GB:CAO42101.1); contains domain SSF56281 (SSF56281)	PIF repressed	Light induced	RS downregulated	99.54	49.148	71.15	54.7346	91.1405	106.54	18.6753	55.3247	101.37	133.984		Chloroplast
255997_s_at	AT1G29930	[AT1G29910, CAB3 (CHLOROPHYLL A/B BINDING PROTEIN 3); chlorophyll binding];[AT1G29920, CAB2 (Chlorophyll a/b-binding protein 2); chlorophyll binding];[AT1G29930, CAB1 (CHLOROPHYLL A/B BINDING PROTEIN 1); chlorophyll binding]	PIF repressed	Light induced	RS downregulated	4843.68	1696.08	5222.2	2366.17	4890.35	4081.23	1231.99	11252.4	11745.6	11594.3		Chloroplast
245776_at	AT1G30260	AGL79 (AGAMOUS-LIKE 79)	PIF repressed	Light induced	RS downregulated	169.992	70.5203	107.426	68.3679	153.422	128.675	21.4169	55.0478	50.2261	61.7597		Mitochondrion
256309_at	AT1G30380	PSAK (PHOTOSYSTEM I SUBUNIT K)	PIF repressed	Light induced	RS downregulated	6673.22	2111.12	5688.51	2264.01	6663.78	5191.49	3638.67	12353	12250.3	13734.5		Chloroplast
261801_at	AT1G30520	AAE14 (ACYL-ACTIVATING ENZYME 14); AMP binding	PIF repressed	Light induced	RS downregulated	88.1037	45.3861	69.0344	61.4736	112.612	100.549	172.554	588.354	562.283	599.574		Mitochondrion
262557_at	AT1G31330	PSAF (photosystem I subunit F)	PIF repressed	Light induced	RS downregulated	4537.75	1917.79	3792.76	1621.24	4877.81	3667.4	1604.61	6558.92	6825.9	7987.79		Chloroplast
256497_at	AT1G31580	ECS1	PIF repressed	Light induced	RS downregulated	1576.72	1136.08	1149.53	283.196	1200.46	731.043	17.0415	276.028	488.588	802.642		Mitochondrion
246313_at	AT1G31920	pentatricopeptide (PPR) repeat-containing protein	PIF repressed	Light induced	RS downregulated	79.131	34.4493	70.1456	59.6873	73.0567	71.4463	77.0551	210.944	183.487	162.285		Mitochondrion
256469_at	AT1G32540	LOL1 (LSD ONE LIKE 1)	PIF repressed	Light induced	RS downregulated	118.296	83.485	115.968	78.5721	141.064	120.441	84.0066	295.721	210.051	249.456	PIF1PIF4	Unknown
261191_at	AT1G32900	starch synthase, putative	PIF repressed	Light induced	RS downregulated	2111.78	388.319	1434.81	332.951	1740.17	769.257	14.839	34.1783	41.4737	68.2356		Chloroplast
255982_at	AT1G34000	OHP2 (ONE-HELIX PROTEIN 2)	PIF repressed	Light induced	RS downregulated	1305.72	812.574	912.993	544.999	1219.44	1046.35	416.722	920.653	1152.93	1532.87		Chloroplast
261979_at	AT1G37130	NIA2 (NITRATE REDUCTASE 2)	PIF repressed	Light induced	RS downregulated	1866.76	1742.9	2035.5	1820.57	2036.43	2969.43	287.88	1249.12	1179.32	1826.66		Mitochondrion
259625_at	AT1G42970	GAPB (GLYCERALDEHYDE-3-PHOSPHATE DEHYDROGENASE B SUBUNIT); glyceraldehyde-3-phosphate dehydrogenase	PIF repressed	Light induced	RS downregulated	2451.49	814.625	2158.46	925.077	2432.06	2160.41	967.687	3059.39	3203.4	4565.5		Chloroplast
259460_at	AT1G44000	similar to unknown protein [Arabidopsis thaliana] (TAIR:AT4G11911.1); similar to hypothetical protein [Vitis vinifera] (GB:CAN81476.1)	PIF repressed	Light induced	RS downregulated	788.446	283.09	550.522	327.13	751.361	629.099	197.883	886.754	1078.19	1074.57		Mitochondrion
245242_at	AT1G44446	CH1 (CHLOROPHYLL B BIOSYNTHESIS); chlorophyllide a oxygenase	PIF repressed	Light induced	RS downregulated	643.305	310.321	625.948	327.969	673.065	381.639	70.8603	728.19	667.724	861.329		Chloroplast
245806_at	AT1G45474	LHCA5 (Photosystem I light harvesting complex gene 5)	PIF repressed	Light induced	RS downregulated	604.096	240.344	423.415	229.613	578.99	541.165	130.746	331.686	505.338	722.242		Chloroplast
260769_at	AT1G49010	myb family transcription factor	PIF repressed	Light induced	RS downregulated	189.881	118.451	146.769	159.928	203.279	177.291	91.5587	258.048	218.033	255.219		Nucleus
246630_at	AT1G50730	similar to unnamed protein product [Vitis vinifera] (GB:CAO38919.1); contains domain PTHR13673 (PTHR13673)	PIF repressed	Light induced	RS downregulated	171.027	83.0311	159.425	77.0931	174.514	167.637	94.1467	196.296	207.035	215.973		Unknown
245744_at	AT1G51110	plastid-lipid associated protein PAP / fibrillin family protein	PIF repressed	Light induced	RS downregulated	100.981	43.6153	68.7874	44.373	101.632	109.761	63.4611	199.703	277.372	407.302		Chloroplast
265149_at	AT1G51400	photosystem II 5 kD protein	PIF repressed	Light induced	RS downregulated	2522.89	620.305	2084.68	739.241	2464.68	1566.74	956.426	5017.94	4706.75	5099.28		Chloroplast
256168_at	AT1G51805	leucine-rich repeat protein kinase, putative	PIF repressed	Light induced	RS downregulated	210.407	176.626	176.599	165.296	181.114	147.442	10.556	44.6006	78.5623	86.5225		Unknown
259838_at	AT1G52220	similar to PSAP/PSI-P/PTAC8/TMP14 (THYLAKOID MEMBRANE PHOSPHOPROTEIN OF 14 KDA) [Arabidopsis thaliana] (TAIR:AT2G46820.2); similar to PSAP/PSI-P/PTAC8/TMP14 (THYLAKOID MEMBRANE PHOSPHOPROTEIN OF 14 KDA), DNA binding [Arabidopsis thaliana] (TAIR:AT2G46820.1); similar to unknown [Populus trichocarpa] (GB:ABK95860.1)	PIF repressed	Light induced	RS downregulated	1181.67	392.068	1002.04	423.613	1148.13	893.215	621.664	1427.03	1561.28	1519.94		Chloroplast
259840_at	AT1G52230	PSAH-2/PSAH2/PSI-H (PHOTOSYSTEM I SUBUNIT H-2)	PIF repressed	Light induced	RS downregulated	4052.75	768.076	3400.46	1083.98	3952.74	2183.07	1600.63	7449.85	7640	7664.54		Chloroplast
260155_at	AT1G52870	peroxisomal membrane protein-related	PIF repressed	Light induced	RS downregulated	609.736	178.983	500.23	198.471	524.3	430.298	77.3609	159.584	258.63	329.545		Chloroplast
260982_at	AT1G53520	chalcone-flavanone isomerase-related	PIF repressed	Light induced	RS downregulated	124.205	60.7915	120.691	60.8377	162.31	73.9088	100.08	278.531	268.371	333.007		Unknown
259965_at	AT1G53670	MSRB1 (METHIONINE SULFOXIDE REDUCTASE B 1); peptide-methionine-(S)-S-oxide reductase	PIF repressed	Light induced	RS downregulated	893.382	590.304	597.513	547.154	819.776	945.547	280.279	656.327	639.05	845.32	PIF1	Chloroplast
264185_at	AT1G54780	thylakoid lumen 18.3 kDa protein	PIF repressed	Light induced	RS downregulated	1850.95	883.81	1502.62	834.788	1835.96	1527.35	949.442	1903.7	2258.79	2706.12		Chloroplast
264240_at	AT1G54820	protein kinase family protein	PIF repressed	Light induced	RS downregulated	62.8702	20.678	45.3065	20.3118	56.9604	24.0218	16.7057	90.2185	108.651	132.427		Cell membrane
265073_at	AT1G55480	binding / protein binding	PIF repressed	Light induced	RS downregulated	450.514	137.466	361.365	137.314	462.517	315.47	107.473	254.882	333.529	396.133		Chloroplast
264545_at	AT1G55670	PSAG	PIF repressed	Light induced	RS downregulated	6244.77	2311.63	5397.51	2587.15	5973.32	5071.62	2085.98	7167.1	7039.12	8365.12		Chloroplast
259633_at	AT1G56500	haloacid dehalogenase-like hydrolase family protein	PIF repressed	Light induced	RS downregulated	123.539	55.396	118.48	39.8407	148.538	97.6992	35.6448	72.1525	75.6702	93.3819		Unknown
256020_at	AT1G58290	HEMA1; glutamyl-tRNA reductase	PIF repressed	Light induced	RS downregulated	725.923	269.427	649.19	337.701	671.193	674.611	120.416	771.065	598.854	792.711		Chloroplast
263736_at	AT1G60000	29 kDa ribonucleoprotein, chloroplast, putative / RNA-binding protein cp29, putative	PIF repressed	Light induced	RS downregulated	556.362	269.816	506.798	336.68	518.931	476.94	384.141	1118.54	993.459	967.16		Chloroplast
264931_at	AT1G60590	polygalacturonase, putative / pectinase, putative	PIF repressed	Light induced	RS downregulated	610.57	34.9411	325.856	31.0031	577.932	176.71	11.785	40.1484	108.424	114.83	PIF4PIF5	Extracellular
265033_at	AT1G61520	LHCA3 (Photosystem I light harvesting complex gene 3); chlorophyll binding	PIF repressed	Light induced	RS downregulated	7160.7	3657.77	6897.59	3557.14	7426.08	6116.74	1881.08	8916.14	8628.11	10370.3		Chloroplast
260312_at	AT1G63880	disease resistance protein (TIR-NBS-LRR class), putative	PIF repressed	Light induced	RS downregulated	26.7489	54.7604	32.3693	68.3572	24.7365	84.871	15.659	78.3967	67.3939	92.3656		Nucleus
262884_at	AT1G64720	CP5	PIF repressed	Light induced	RS downregulated	2801.41	2836.64	2968.6	2556.18	3033.82	2501.39	834.149	2441.7	1848.04	2519.99		Mitochondrion
262879_at	AT1G64860	SIGA (SIGMA FACTOR A); DNA binding / DNA-directed RNA polymerase/ transcription factor	PIF repressed	Light induced	RS downregulated	623.482	273.166	549.155	336.722	553.451	511.161	137.034	520.338	478.695	598.905		Unknown
263142_at	AT1G65230	similar to hypothetical protein [Vitis vinifera] (GB:CAN76393.1)	PIF repressed	Light induced	RS downregulated	297.112	100.427	221.99	96.3438	334.047	245.235	57.3689	183.682	251.029	315.832		Chloroplast
256514_at	AT1G66130	oxidoreductase N-terminal domain-containing protein	PIF repressed	Light induced	RS downregulated	230.288	151.113	176.935	138.18	208.044	225.495	29.3214	73.5007	78.6126	96.6195		Unknown
255852_at	AT1G66970	glycerophosphoryl diester phosphodiesterase family protein	PIF repressed	Light induced	RS downregulated	565.227	407.666	318.542	241.94	491.229	393.008	12.449	85.6912	76.8383	159.865		Cell membrane
245198_at	AT1G67700	similar to unknown [Populus trichocarpa] (GB:ABK95743.1); contains domain PTHR11804:SF2 (PTHR11804:SF2); contains domain PTHR11804 (PTHR11804)	PIF repressed	Light induced	RS downregulated	548.664	233.177	398.015	262.262	557.554	490.517	505.813	1031.94	1014.4	1280.02		Unknown
245195_at	AT1G67740	PSBY (photosystem II BY)	PIF repressed	Light induced	RS downregulated	3529.02	1274.5	2696.23	1464.03	3344.22	2624.3	1144.64	3521.45	4158.98	5190.54	PIF4	Chloroplast
260014_at	AT1G68010	HPR (HYDROXYPYRUVATE REDUCTASE); glycerate dehydrogenase/ poly(U) binding	PIF repressed	Light induced	RS downregulated	3226.41	1366.82	2914.74	1427.26	3118.67	2733.74	570.348	1715.22	2378.31	3254.4		Unknown
260431_at	AT1G68190	zinc finger (B-box type) family protein	PIF repressed	Light induced	RS downregulated	34.1243	35.9217	34.6995	55.9638	39.823	38.0411	82.4792	296.153	221.099	253.663	PIF1PIF3PIF5	Nucleus
260266_at	AT1G68520	zinc finger (B-box type) family protein	PIF repressed	Light induced	RS downregulated	266.961	65.1879	223.049	114.13	255.199	139.582	33.384	200.072	162.115	225.465		Nucleus
260036_at	AT1G68830	STN7 (STT7 HOMOLOG STN7); kinase/ protein kinase	PIF repressed	Light induced	RS downregulated	315.07	221.874	261.567	173.56	306.714	287.71	38.4707	111.395	187.105	289.957	PIF1PIF3PIF4PIF5	Chloroplast
259373_at	AT1G69160	unknown protein	PIF repressed	Light induced	RS downregulated	471.592	290.95	349.851	251.825	439.18	220.671	39.3439	191.186	128.662	134.016	PIF5	Mitochondrion
256304_at	AT1G69523	UbiE/COQ5 methyltransferase family protein	PIF repressed	Light induced	RS downregulated	68.778	23.1054	50.7141	23.461	73.6835	44.6774	11.1543	23.117	31.3676	31.8972		Unknown
256299_at	AT1G69530	ATEXPA1 (ARABIDOPSIS THALIANA EXPANSIN A1)	PIF repressed	Light induced	RS downregulated	1665.61	1580.6	1481.46	1333.85	1810.75	1839.71	155.885	456.863	590.267	637.615		Extracellular
260308_at	AT1G70610	ATTAP1 (Arabidopsis thaliana transporter associated with antigen processing protein 1); ATPase, coupled to transmembrane movement of substances	PIF repressed	Light induced	RS downregulated	162.681	81.2901	111.43	93.7417	137.161	170.936	35.3494	71.0783	84.0988	105.878		Chloroplast
262288_at	AT1G70760	inorganic carbon transport protein-related	PIF repressed	Light induced	RS downregulated	329.518	79.8881	222.983	129.052	301.489	278.018	67.6445	297.674	320.369	427.084	PIF1PIF3	Chloroplast
256336_at	AT1G72030	GCN5-related N-acetyltransferase (GNAT) family protein	PIF repressed	Light induced	RS downregulated	309.918	169.41	326.859	271.964	338.211	366.308	73.728	313.29	329.647	338.991		Unknown
262377_at	AT1G73110	ribulose bisphosphate carboxylase/oxygenase activase, putative / RuBisCO activase, putative	PIF repressed	Light induced	RS downregulated	112.78	54.5842	83.964	63.5089	116.785	121.64	83.6339	192.047	211.121	243.763		Chloroplast
260388_at	AT1G74070	peptidyl-prolyl cis-trans isomerase cyclophilin-type family protein	PIF repressed	Light induced	RS downregulated	85.5778	24.9867	60.1081	33.2337	94.1686	69.7471	25.7863	67.7422	72.247	80.5616		Chloroplast
260221_at	AT1G74670	gibberellin-responsive protein, putative	PIF repressed	Light induced	RS downregulated	932.133	730.429	1162.28	774.327	895.198	754.722	101.983	2265.47	1609.13	1708.1	PIF1PIF4PIF5	Extracellular
262168_at	AT1G74730	similar to unknown [Populus trichocarpa x Populus deltoides] (GB:ABK96654.1); contains InterPro domain Protein of unknown function DUF1118 (InterPro:IPR009500)	PIF repressed	Light induced	RS downregulated	618.198	182.23	469.113	201.877	658.745	520.816	455.647	1549.76	1603.76	2042.89		Chloroplast
259927_at	AT1G75100	JAC1 (J-DOMAIN PROTEIN REQUIRED FOR CHLOROPLAST ACCUMULATION RESPONSE 1); heat shock protein binding	PIF repressed	Light induced	RS downregulated	263.92	233.596	224.209	306.174	239.842	295.91	24.6097	96.5225	102.818	128.479		Chloroplast
261118_at	AT1G75460	ATP-dependent protease La (LON) domain-containing protein	PIF repressed	Light induced	RS downregulated	451.781	93.5891	335.567	97.0476	492.117	260.701	38.6129	177.406	305.719	375.834	PIF4PIF5	Chloroplast
262970_at	AT1G75690	chaperone protein dnaJ-related	PIF repressed	Light induced	RS downregulated	774.935	276.531	622.039	267.77	836.218	711.541	226.7	785.132	993.725	1089.07		Chloroplast
261751_at	AT1G76080	ATCDSP32/CDSP32 (CHLOROPLASTIC DROUGHT-INDUCED STRESS PROTEIN OF 32 KD); thiol-disulfide exchange intermediate	PIF repressed	Light induced	RS downregulated	1202.21	548.258	989.422	508.776	1227.63	986.183	83.7155	619.197	1053.15	1619.01	PIF5	Chloroplast
261769_at	AT1G76100	plastocyanin	PIF repressed	Light induced	RS downregulated	1040.69	165.348	821.794	209.26	1014.37	544.339	262.755	1857.03	1947.38	2251.21		Chloroplast
261782_at	AT1G76110	high mobility group (HMG1/2) family protein / ARID/BRIGHT DNA-binding domain-containing protein	PIF repressed	Light induced	RS downregulated	99.1516	19.6251	60.5034	16.4673	94.5168	73.6099	11.51	39.8456	53.4507	57.6041		Nucleus
259981_at	AT1G76450	oxygen-evolving complex-related	PIF repressed	Light induced	RS downregulated	282.042	90.1105	203.192	101.56	264.212	239.453	285.183	588.191	617.184	638.195		Chloroplast
259707_at	AT1G77490	TAPX; L-ascorbate peroxidase	PIF repressed	Light induced	RS downregulated	341.454	81.944	305.763	110.049	361.41	177.4	142.913	352.033	342.739	464.696		Chloroplast
264096_at	AT1G78995	similar to unnamed protein product [Vitis vinifera] (GB:CAO41778.1)	PIF repressed	Light induced	RS downregulated	112.195	51.3907	103.25	65.6638	120.937	127.283	48.6523	134.921	191.765	251.016		Unknown
264092_at	AT1G79040	PSBR (photosystem II subunit R)	PIF repressed	Light induced	RS downregulated	6030.03	4022.98	5690.86	4113.67	5967.22	5490.24	3297.5	8190.84	8222.61	8754.06		Chloroplast
261351_at	AT1G79790	haloacid dehalogenase-like hydrolase family protein	PIF repressed	Light induced	RS downregulated	160.332	112.733	170.637	140.85	190.783	181.018	104.365	375.621	314.285	348.838		Unknown
266329_at	AT2G01590	similar to unnamed protein product [Vitis vinifera] (GB:CAO42320.1)	PIF repressed	Light induced	RS downregulated	153.453	34.2324	116.897	42.4128	159.895	133.817	80.7448	196.645	196.706	237.518		Chloroplast
263595_at	AT2G01890	PAP8 (PURPLE ACID PHOSPHATASE PRECURSOR); acid phosphatase/ protein serine/threonine phosphatase	PIF repressed	Light induced	RS downregulated	527.424	279.854	606.796	366.511	501.91	324.364	237.659	1975.85	2462.91	1981.43		Extracellular
264037_at	AT2G03750	sulfotransferase family protein	PIF repressed	Light induced	RS downregulated	226.203	42.3605	210.597	70.1302	214.751	116.381	29.1815	158.472	184.586	201.536		Chloroplast
263410_at	AT2G04039	similar to unnamed protein product [Vitis vinifera] (GB:CAO41070.1)	PIF repressed	Light induced	RS downregulated	441.265	145.459	349.847	180.344	457.908	378.712	221.035	516.563	599.623	660.113		Chloroplast
263345_s_at	AT2G05100	[AT2G05070, LHCB2.2 (Photosystem II light harvesting complex gene 2.2); chlorophyll binding];[AT2G05100, LHCB2.1 (Photosystem II light harvesting complex gene 2.1); chlorophyll binding]	PIF repressed	Light induced	RS downregulated	7600.66	4533.28	7452.12	4787.51	7660.57	6317.63	192.229	7054.88	8035.98	8351.39		Chloroplast
265569_at	AT2G05620	PGR5 (PROTON GRADIENT REGULATION 5)	PIF repressed	Light induced	RS downregulated	1608.53	742.247	1327.17	875.927	1430.63	1381.8	457.134	1165.07	1185.34	1236.69		Chloroplast
265374_at	AT2G06520	PSBX (photosystem II subunit X)	PIF repressed	Light induced	RS downregulated	3322.92	1113.48	2942.8	1311.22	3520.2	2267.8	2227.67	5730.64	6288.24	6457.72		Chloroplast
263350_at	AT2G13360	AGT (ALANINE:GLYOXYLATE AMINOTRANSFERASE)	PIF repressed	Light induced	RS downregulated	2744.64	1738.96	2633.97	2404.66	2704.89	2802.96	178.11	961.38	1450.91	2385.96		Unknown
265819_at	AT2G17972	similar to unnamed protein product [Vitis vinifera] (GB:CAO48225.1)	PIF repressed	Light induced	RS downregulated	83.8196	36.9847	86.1027	44.8836	74.1005	67.5251	228.243	567.595	542.12	457.028		Chloroplast
265287_at	AT2G20260	PSAE-2 (photosystem I subunit E-2); catalytic	PIF repressed	Light induced	RS downregulated	1308.58	336.721	1250.33	442.163	1337.79	1174.09	423.416	1907.52	1646.86	2058.42		Chloroplast
264022_at	AT2G21185	unknown protein	PIF repressed	Light induced	RS downregulated	543.167	438.858	432.833	391.855	497.94	411.126	42.5957	159.279	109.455	147.543		Unknown
263761_at	AT2G21330	fructose-bisphosphate aldolase, putative	PIF repressed	Light induced	RS downregulated	3296.35	924.53	2557.23	903.131	3233.68	2148.81	253.434	1123.59	1521.39	2061.01		Chloroplast
263880_at	AT2G21960	similar to unknown protein [Arabidopsis thaliana] (TAIR:AT1G56180.1); similar to unnamed protein product [Vitis vinifera] (GB:CAO71767.1)	PIF repressed	Light induced	RS downregulated	354.596	244.446	257.867	226.062	334.657	430.863	128.81	352.077	397.145	467.642		Chloroplast
267265_at	AT2G22980	SCPL13; serine carboxypeptidase	PIF repressed	Light induced	RS downregulated	149.701	132.88	164.773	152.646	150.174	134.889	57.5919	244.782	149.947	215.334		Extracellular
267262_at	AT2G22990	SNG1 (SINAPOYLGLUCOSE 1); serine carboxypeptidase	PIF repressed	Light induced	RS downregulated	1187.4	861.891	815.364	651.257	1002.15	830.164	298.02	979.902	747.269	991.456		Extracellular
267294_at	AT2G23670	YCF37 (Arabidopsis homolog of Synechocystis YCF37)	PIF repressed	Light induced	RS downregulated	522.76	162.861	407.46	142.407	523.242	311.045	180.638	719.294	896.497	951.865		Chloroplast
245044_at	AT2G26500	cytochrome b6f complex subunit (petM), putative	PIF repressed	Light induced	RS downregulated	3460.37	1873.97	3177.02	2275.38	3450.75	3462.34	2339.55	5634.55	5525.98	5793.84		Chloroplast
266790_at	AT2G28950	ATEXPA6 (ARABIDOPSIS THALIANA EXPANSIN A6)	PIF repressed	Light induced	RS downregulated	615.055	494.544	635.1	579.934	676.122	329.406	249.14	556.229	590.993	619.842		Extracellular
266279_at	AT2G29290	tropinone reductase, putative / tropine dehydrogenase, putative	PIF repressed	Light induced	RS downregulated	606.982	219.103	401.189	309.066	510.297	395.779	49.9084	371.798	399.545	599.359		Unknown
266293_at	AT2G29360	tropinone reductase, putative / tropine dehydrogenase, putative	PIF repressed	Light induced	RS downregulated	131.792	103.681	137.306	110.975	121.198	150.721	12.6718	27.654	77.9406	114.181		Unknown
266673_at	AT2G29630	thiamine biosynthesis family protein / thiC family protein	PIF repressed	Light induced	RS downregulated	280.567	122.935	357.354	193.253	230.468	175.627	48.6406	110.583	203.777	288.371		Chloroplast
266672_at	AT2G29650	inorganic phosphate transporter, putative	PIF repressed	Light induced	RS downregulated	495.349	338.084	344.488	357.743	451.887	472.272	40.5857	185.279	222.426	306.959		Chloroplast
267526_at	AT2G30570	PSBW (PHOTOSYSTEM II REACTION CENTER W)	PIF repressed	Light induced	RS downregulated	2591.19	972.514	2275.58	1356.21	2520.81	2091.5	1451.36	3962.4	4187.81	4341.21		Chloroplast
265724_at	AT2G32100	ATOFP16/OFP16 (Arabidopsis thaliana ovate family protein 16)	PIF repressed	Light induced	RS downregulated	206.035	28.6834	157.813	49.1585	138.939	30.3484	11.47	35.9865	40.5563	80.6848	PIF5	Nucleus
267115_s_at	AT2G32540	[AT2G32540, ATCSLB04 (Cellulose synthase-like B4); transferase/ transferase, transferring glycosyl groups];[AT2G32530, ATCSLB03 (Cellulose synthase-like B3); transferase/ transferase, transferring glycosyl groups]	PIF repressed	Light induced	RS downregulated	231.44	140.853	237.33	155.251	227.444	284.044	21.2705	54.5847	106.41	97.8059		Golgi body
267002_s_at	AT2G34430	[AT2G34430, LHB1B1 (Photosystem II light harvesting complex gene 1.4); chlorophyll binding];[AT2G34420, LHB1B2 (Photosystem II light harvesting complex gene 1.5); chlorophyll binding]	PIF repressed	Light induced	RS downregulated	5553.51	3269.05	5023.85	3680.51	4991.71	4777.56	282.58	10271.7	10022.2	11216.1		Chloroplast
267005_at	AT2G34460	flavin reductase-related	PIF repressed	Light induced	RS downregulated	513.697	325.158	413.421	338.699	537.161	612.364	86.8649	211.057	326.722	406.83		Mitochondrion
266956_at	AT2G34510	similar to unknown protein [Arabidopsis thaliana] (TAIR:AT1G29980.1); similar to unknown [Populus trichocarpa] (GB:ABK95079.1); contains InterPro domain Protein of unknown function DUF642 (InterPro:IPR006946); contains InterPro domain Galactose-binding like (InterPro:IPR008979)	PIF repressed	Light induced	RS downregulated	104.928	60.4839	100.972	61.3152	99.8741	76.3596	42.7429	125.177	185.848	219.47		Unknown
266899_at	AT2G34620	mitochondrial transcription termination factor-related / mTERF-related	PIF repressed	Light induced	RS downregulated	492.703	70.3327	287.218	85.4114	507.72	208.685	39.4096	686.186	781.636	989.669		Chloroplast
266551_at	AT2G35260	similar to unknown protein [Arabidopsis thaliana] (TAIR:AT4G17840.1); similar to hypothetical protein [Vitis vinifera] (GB:CAN74782.1); similar to unnamed protein product [Vitis vinifera] (GB:CAO63413.1)	PIF repressed	Light induced	RS downregulated	652.96	243.472	483.785	286.677	566.771	477.207	168.33	672.117	650.457	686.454		Chloroplast
263287_at	AT2G36145	similar to unnamed protein product [Vitis vinifera] (GB:CAO15876.1); similar to hypothetical protein [Vitis vinifera] (GB:CAN74693.1)	PIF repressed	Light induced	RS downregulated	55.2043	27.3397	45.2916	36.0626	69.6599	113.661	66.3915	151.817	304.376	389.889		Chloroplast
266007_at	AT2G37380	similar to unknown protein [Arabidopsis thaliana] (TAIR:AT2G39370.1); similar to unnamed protein product [Vitis vinifera] (GB:CAO41570.1)	PIF repressed	Light induced	RS downregulated	27.8443	23.0105	28.7918	21.4765	30.3169	18.9618	26.3457	56.2737	66.1113	60.306		Nucleus
266979_at	AT2G39470	PPL2 (PSBP-LIKE PROTEIN 2); calcium ion binding	PIF repressed	Light induced	RS downregulated	382.696	65.554	245.272	83.0483	358.306	303.698	168.936	503.348	504.38	570.533		Chloroplast
245061_at	AT2G39730	RCA (RUBISCO ACTIVASE)	PIF repressed	Light induced	RS downregulated	5908.29	3010.88	5242.66	2762.82	6042.63	5450.53	2062.04	6046.78	7422.81	9350.8	PIF1	Chloroplast
267359_at	AT2G40020	similar to unknown protein [Arabidopsis thaliana] (TAIR:AT1G45248.2)	PIF repressed	Light induced	RS downregulated	94.991	26.2353	58.9278	31.855	78.6178	55.7824	16.9772	63.4178	57.3508	60.689		Nucleus
255826_at	AT2G40490	HEME2; uroporphyrinogen decarboxylase	PIF repressed	Light induced	RS downregulated	226.114	129.94	233.246	171.979	254.474	285.671	668.257	1345.24	1598.72	1686.61		Chloroplast
245118_at	AT2G41680	thioredoxin reductase, putative / NADPH-dependent thioredoxin reductase, putative	PIF repressed	Light induced	RS downregulated	203.236	126.004	147.283	118.06	202.027	282.74	242.446	508.309	577.993	699.354		Chloroplast
267637_at	AT2G42190	similar to unknown protein [Arabidopsis thaliana] (TAIR:AT3G57930.1); similar to unknown protein [Arabidopsis thaliana] (TAIR:AT3G57930.2); similar to hypothetical protein [Vitis vinifera] (GB:CAN83221.1); similar to hypothetical protein [Vitis vinifera] (GB:CAN73155.1); contains InterPro domain HMG-I and HMG-Y, DNA-binding (InterPro:IPR000637)	PIF repressed	Light induced	RS downregulated	80.6042	52.5852	80.5881	58.7678	89.98	67.6172	154.52	412.898	360.767	296.979		Cytoplasm
267635_at	AT2G42220	rhodanese-like domain-containing protein	PIF repressed	Light induced	RS downregulated	1108.11	232.613	906.364	289.422	1134.93	832.639	508.63	3125.08	2680.95	2628.48		Chloroplast
263987_at	AT2G42690	lipase, putative	PIF repressed	Light induced	RS downregulated	827.625	414.658	602.965	387.356	747.646	622.571	100.661	262.584	337.379	416.617		Chloroplast
260541_at	AT2G43530	trypsin inhibitor, putative	PIF repressed	Light induced	RS downregulated	49.4491	19.6188	49.89	19.8988	38.3537	25.9298	52.5578	200.498	228.972	198.111		Extracellular
260547_at	AT2G43550	trypsin inhibitor, putative	PIF repressed	Light induced	RS downregulated	32.8954	22.022	51.94	18.1762	43.5621	19.1861	24.2603	105.453	219.096	204.258		Extracellular
260542_at	AT2G43560	immunophilin / FKBP-type peptidyl-prolyl cis-trans isomerase family protein	PIF repressed	Light induced	RS downregulated	337.272	101.951	301.393	113.738	367.196	377.546	403.871	1251.88	1351.01	1460.6		Chloroplast
267367_at	AT2G44210	similar to unknown protein [Arabidopsis thaliana] (TAIR:AT1G55360.1); similar to unnamed protein product [Vitis vinifera] (GB:CAO67164.1); contains InterPro domain Protein of unknown function DUF239, plant (InterPro:IPR004314)	PIF repressed	Light induced	RS downregulated	394.651	302.678	326.307	283.829	374.091	261.634	67.7169	179.908	187.261	236.296	PIF1	Extracellular
266929_at	AT2G45850	DNA-binding family protein	PIF repressed	Light induced	RS downregulated	96.266	61.0702	61.3515	59.6477	107.048	75.6977	39.2878	81.8053	102.805	121.937	PIF5	Nucleus
266716_at	AT2G46820	PSAP/PSI-P/PTAC8/TMP14 (THYLAKOID MEMBRANE PHOSPHOPROTEIN OF 14 KDA); DNA binding	PIF repressed	Light induced	RS downregulated	2730.2	692.987	2138.16	879.998	2714.15	2219.7	859.694	2024.19	2196.07	2546.79		Chloroplast
266719_at	AT2G46830	CCA1 (CIRCADIAN CLOCK ASSOCIATED 1); transcription factor	PIF repressed	Light induced	RS downregulated	1219.79	1132.95	957.243	1075.34	1123.73	1209.31	65.1026	249.664	145.705	174.911		Nucleus
245123_at	AT2G47450	CAO (CHAOS); chromatin binding	PIF repressed	Light induced	RS downregulated	550.57	458.973	510.571	488.541	625.948	669.095	279.978	779.768	755.592	923.391		Unknown
259275_at	AT3G01060	similar to unnamed protein product [Vitis vinifera] (GB:CAO15045.1); similar to unknown [Brassica rapa] (GB:ABC41272.1)	PIF repressed	Light induced	RS downregulated	395.283	211.066	302.368	215.232	404.857	364.895	32.2272	81.3741	104.32	167.074		Unknown
258956_at	AT3G01440	oxygen evolving enhancer 3 (PsbQ) family protein	PIF repressed	Light induced	RS downregulated	131.238	16.6297	87.5109	20.0738	110.891	40.7002	62.6588	167.947	250.414	298.466		Chloroplast
259193_at	AT3G01480	CYP38 (CYCLOPHILIN 38); peptidyl-prolyl cis-trans isomerase	PIF repressed	Light induced	RS downregulated	638.773	182.041	549.483	202.819	736.026	473.565	400.053	1132.84	1240.93	1485.04		Chloroplast
259161_at	AT3G01500	CA1 (CARBONIC ANHYDRASE 1); carbonate dehydratase/ zinc ion binding	PIF repressed	Light induced	RS downregulated	3458.93	134.676	3106.09	213.188	3309.28	1654.04	395.21	2772	3469.36	5402.98		Chloroplast
258497_at	AT3G02380	COL2 (CONSTANS-LIKE 2); transcription factor/ zinc ion binding	PIF repressed	Light induced	RS downregulated	917.125	603.505	704.623	542.6	921.974	639.586	33.183	522.947	404.822	484.425		Nucleus
258607_at	AT3G02730	ATF1/TRXF1 (THIOREDOXIN F-TYPE 1); thiol-disulfide exchange intermediate	PIF repressed	Light induced	RS downregulated	611.079	225.911	558.88	256.107	641.893	436.309	225.592	720.992	1054.65	1279.39		Chloroplast
258621_at	AT3G02830	ZFN1 (ZINC FINGER PROTEIN 1); nucleic acid binding	PIF repressed	Light induced	RS downregulated	244.714	104.899	191.199	137.859	255.459	209.286	35.0505	148.131	261.652	270.326		Nucleus
258472_at	AT3G06080	similar to unknown protein [Arabidopsis thaliana] (TAIR:AT5G19160.1); similar to unnamed protein product [Vitis vinifera] (GB:CAO71110.1); contains InterPro domain Protein of unknown function DUF231, plant (InterPro:IPR004253)	PIF repressed	Light induced	RS downregulated	113.144	129.706	78.7814	88.0437	105.124	108.328	31.1357	87.308	66.4038	84.7258		Nucleus
258989_at	AT3G08920	rhodanese-like domain-containing protein	PIF repressed	Light induced	RS downregulated	173.928	113.379	116.465	133.073	186.006	289.747	228.127	485.767	668.834	687.277		Chloroplast
258993_at	AT3G08940	LHCB4.2 (LIGHT HARVESTING COMPLEX PSII); chlorophyll binding	PIF repressed	Light induced	RS downregulated	3438.52	1239.14	2895.39	1894.21	3532.37	2654.97	732.54	4552.95	4474.96	5893.94		Chloroplast
258723_at	AT3G09600	myb family transcription factor	PIF repressed	Light induced	RS downregulated	149.15	129.467	119.659	148.737	127.258	128.861	12.5398	36.2816	31.3023	26.4819		Nucleus
258929_at	AT3G10060	immunophilin, putative / FKBP-type peptidyl-prolyl cis-trans isomerase, putative	PIF repressed	Light induced	RS downregulated	268.996	93.8364	183.892	91.489	291.506	231.927	94.1915	242.213	299.191	362.707		Nucleus
256427_at	AT3G11090	LBD21 (LOB DOMAIN-CONTAINING PROTEIN 21)	PIF repressed	Light induced	RS downregulated	116.323	41.1502	114.745	58.3277	158.093	128.673	30.5534	93.4331	133.862	196.877		Nucleus
257008_at	AT3G14210	ESM1 (EPITHIOSPECIFIER MODIFIER 1); carboxylesterase	PIF repressed	Light induced	RS downregulated	406.177	93.6711	355.275	178.351	219.956	154.542	11.6599	370.217	247.082	496.483		Extracellular
256548_at	AT3G14770	nodulin MtN3 family protein	PIF repressed	Light induced	RS downregulated	521.35	341.292	381.66	292.923	480.492	554.56	12.5927	71.7355	91.0574	136.845		Cell membrane
257219_at	AT3G14930	HEME1; uroporphyrinogen decarboxylase	PIF repressed	Light induced	RS downregulated	117.023	64.5146	111.603	86.6443	121.165	173.319	255.155	761.364	772.201	901.045		Chloroplast
258398_at	AT3G15360	ATHM4 (Arabidopsis thioredoxin M-type 4); thiol-disulfide exchange intermediate	PIF repressed	Light induced	RS downregulated	736.859	396.086	614.022	416.46	826.307	798.532	416.007	859.549	1162.82	1552.26		Chloroplast
257294_at	AT3G15570	phototropic-responsive NPH3 family protein	PIF repressed	Light induced	RS downregulated	44.83	20.754	45.7183	23.3548	41.3475	23.4021	50.1755	110.414	155.059	195.042	PIF5	Cell membrane
258250_at	AT3G15850	FAD5 (FATTY ACID DESATURASE 5); oxidoreductase	PIF repressed	Light induced	RS downregulated	1389.67	731.401	977.056	655.721	1262.24	1084.56	222.387	846.209	913.317	1195.57		Chloroplast
258333_at	AT3G16000	MFP1 (MAR BINDING FILAMENT-LIKE PROTEIN 1)	PIF repressed	Light induced	RS downregulated	168.55	49.746	132.264	68.2638	150.491	118.737	118.939	377.638	425.291	500.983	PIF1PIF4	Nucleus
258285_at	AT3G16140	PSAH-1 (photosystem I subunit H-1)	PIF repressed	Light induced	RS downregulated	3044.16	853.003	2676.28	900.67	3222.45	2449.35	1102.25	4048.88	4041.19	5461.52		Chloroplast
258055_at	AT3G16250	ferredoxin-related	PIF repressed	Light induced	RS downregulated	198.616	15.6694	176.4	21.2691	219.853	105.191	195.613	456.859	550.841	633.901		Chloroplast
257932_at	AT3G17040	HCF107 (HIGH CHLOROPHYLL FLUORESCENT 107); binding	PIF repressed	Light induced	RS downregulated	312.772	251.025	211.336	270.424	261.586	348.784	62.208	310.974	295.88	307.649		Nucleus
256655_at	AT3G18890	binding / catalytic/ coenzyme binding	PIF repressed	Light induced	RS downregulated	273.881	69.2041	198.815	71.4278	287.023	186.829	36.3375	210.564	204.315	324.178		Unknown
258025_at	AT3G19480	D-3-phosphoglycerate dehydrogenase, putative / 3-PGDH, putative	PIF repressed	Light induced	RS downregulated	118.101	19.6537	80.7824	33.2431	105.985	101.553	26.7753	125.864	181.606	223.076		Chloroplast
257966_at	AT3G19800	similar to unnamed protein product [Vitis vinifera] (GB:CAO15360.1)	PIF repressed	Light induced	RS downregulated	365.488	166.445	275.322	213.167	342.282	431.685	44.5157	122.795	153.253	172.313		Nucleus
256979_at	AT3G21055	PSBTN (photosystem II subunit T)	PIF repressed	Light induced	RS downregulated	3258.48	567.992	2717.7	832.006	3299.06	2320.03	1595.37	6101.19	6403	6931.18		Chloroplast
258038_at	AT3G21260	GLTP3 (GLYCOLIPID TRANSFER PROTEIN 3); glycolipid binding / glycolipid transporter	PIF repressed	Light induced	RS downregulated	210.146	277.636	212.17	300.386	213.794	199.588	53.853	177.747	135.216	181.795		Cytoplasm
257954_at	AT3G21760	UDP-glucoronosyl/UDP-glucosyl transferase family protein	PIF repressed	Light induced	RS downregulated	177.059	136.544	192.462	154.326	188.652	232.211	27.0517	66.5983	100.179	114.935		Unknown
256894_at	AT3G21870	CYCP2;1 (cyclin p2;1); cyclin-dependent protein kinase	PIF repressed	Light induced	RS downregulated	284.14	195.78	228.912	284.803	303.19	652.123	80.7416	333.326	267.308	380.023		Nucleus
257772_at	AT3G23080	similar to unknown protein [Arabidopsis thaliana] (TAIR:AT4G14500.1); similar to unnamed protein product [Vitis vinifera] (GB:CAO71306.1); contains InterPro domain Lipid-binding START (InterPro:IPR002913)	PIF repressed	Light induced	RS downregulated	54.6775	54.4998	59.5137	43.2053	67.8813	72.8864	113.667	277.144	259.62	274.445		Nucleus
258299_at	AT3G23410	alcohol oxidase-related	PIF repressed	Light induced	RS downregulated	129.315	63.669	98.4758	48.6038	122.799	129.37	10.3119	21.2174	30.7061	54.2571		Unknown
256754_at	AT3G25690	CHUP1 (CHLOROPLAST UNUSUAL POSITIONING 1)	PIF repressed	Light induced	RS downregulated	743.905	385.25	619.892	376.418	676.098	596.76	167.851	386.833	391.762	522.467		Unknown
257641_s_at	AT3G25770	[AT3G25760, AOC1 (ALLENE OXIDE CYCLASE 1)];[AT3G25770, AOC2 (ALLENE OXIDE CYCLASE 2)]	PIF repressed	Light induced	RS downregulated	17.5089	11.9937	34.7498	10.3498	21.9224	9.93864	9.68833	28.4896	61.3361	112.089		Chloroplast
257311_at	AT3G26570	PHT2;1 (phosphate transporter 2;1)	PIF repressed	Light induced	RS downregulated	1290.98	758.563	1096.82	845.794	1316.88	1116.96	231.798	736.289	1018.72	1272.12		Chloroplast
257807_at	AT3G26650	GAPA (GLYCERALDEHYDE 3-PHOSPHATE DEHYDROGENASE A SUBUNIT); glyceraldehyde-3-phosphate dehydrogenase	PIF repressed	Light induced	RS downregulated	5298.17	3273.09	5346.49	3275.18	5304.83	4751.01	2836.25	6625.96	6345.12	7890.22		Chloroplast
257832_at	AT3G26740	CCL (CCR-LIKE)	PIF repressed	Light induced	RS downregulated	403.703	565.399	375.458	661.433	625.461	523.277	179.518	400.13	1084.26	1906.25		Chloroplast
258239_at	AT3G27690	LHCB2:4 (Photosystem II light harvesting complex gene 2.3); chlorophyll binding	PIF repressed	Light induced	RS downregulated	2572.74	255.856	2351.27	288.423	2769.47	974.381	75.4388	2004.29	2408.43	3247.89	PIF1PIF5	Chloroplast
257222_at	AT3G27925	DEGP1 (DEGP PROTEASE 1); serine-type peptidase	PIF repressed	Light induced	RS downregulated	380.235	235.18	292.384	213.997	377.292	392.312	99.8363	212.397	311.795	433.436		Mitochondrion
257745_at	AT3G29240	similar to unknown protein [Arabidopsis thaliana] (TAIR:AT1G33780.1); similar to hypothetical protein OsI_032014 [Oryza sativa (indica cultivar-group)] (GB:EAY78055.1); similar to Os10g0330400 [Oryza sativa (japonica cultivar-group)] (GB:NP_001064365.1); contains InterPro domain Protein of unknown function DUF179 (InterPro:IPR003774)	PIF repressed	Light induced	RS downregulated	1758.87	1834.65	1533.29	1738.9	1723.21	1502.89	524.898	1660.75	1455.76	1879.64		Unknown
252481_at	AT3G46630	similar to defective chloroplasts and leaves protein-related / DCL protein-related [Arabidopsis thaliana] (TAIR:AT1G45230.1); similar to unnamed protein product [Vitis vinifera] (GB:CAO61399.1)	PIF repressed	Light induced	RS downregulated	290.859	174.966	232.048	159.919	274.423	246.706	91.6391	198.6	266.611	258.732		Chloroplast
252441_at	AT3G46780	PTAC16 (PLASTID TRANSCRIPTIONALLY ACTIVE18); binding / catalytic	PIF repressed	Light induced	RS downregulated	920.289	177.35	879.309	238.581	1157.05	949.206	124.979	963.072	1292.05	1926.12		Unknown
252463_at	AT3G47070	similar to unknown [Populus trichocarpa] (GB:ABK95428.1)	PIF repressed	Light induced	RS downregulated	1440.98	374.431	1145.26	485.017	1445.81	1224.61	768.227	1993.33	2044.38	2352.48		Chloroplast
252462_at	AT3G47250	similar to unknown protein [Arabidopsis thaliana] (TAIR:AT3G47200.1); similar to unknown protein [Arabidopsis thaliana] (TAIR:AT3G47200.2); similar to unnamed protein product [Vitis vinifera] (GB:CAO15956.1); contains InterPro domain Protein of unknown function DUF247, plant (InterPro:IPR004158)	PIF repressed	Light induced	RS downregulated	402.295	402.505	343.473	378.943	309.365	397.146	11.5672	77.9428	68.3732	115.765		Cell membrane
252430_at	AT3G47470	LHCA4 (Photosystem I light harvesting complex gene 4); chlorophyll binding	PIF repressed	Light induced	RS downregulated	4546.56	2615.8	4397.01	3258.13	4271.32	3896.83	1366.06	8864.44	7617.09	8619.71		Chloroplast
252429_at	AT3G47500	CDF3 (CYCLING DOF FACTOR 3); DNA binding / protein binding / transcription factor	PIF repressed	Light induced	RS downregulated	693.729	862.484	474.184	657.835	638.643	587.807	35.1045	88.2577	98.2378	161.239	PIF1	Nucleus
252366_at	AT3G48420	haloacid dehalogenase-like hydrolase family protein	PIF repressed	Light induced	RS downregulated	281.853	50.7723	199.048	70.999	304.115	299.625	140.2	432.796	568.512	761.944		Chloroplast
252199_at	AT3G50270	transferase family protein	PIF repressed	Light induced	RS downregulated	92.485	38.1896	65.2989	37.8589	82.257	61.2992	34.6205	146.529	191.599	224.109		Chloroplast
252181_at	AT3G50685	similar to unnamed protein product [Vitis vinifera] (GB:CAO22868.1)	PIF repressed	Light induced	RS downregulated	1142.51	627.987	1090.15	722.236	1295.29	893.697	426.748	1366.93	1564.72	1821.86		Mitochondrion
252130_at	AT3G50820	PSBO-2/PSBO2 (PHOTOSYSTEM II SUBUNIT O-2); oxygen evolving/ poly(U) binding	PIF repressed	Light induced	RS downregulated	1958.65	835.204	1588.68	618.95	2066.14	1496.89	214.977	1878.79	2242.15	2943.4		Chloroplast
252036_at	AT3G52070	similar to unnamed protein product [Vitis vinifera] (GB:CAO40812.1)	PIF repressed	Light induced	RS downregulated	70.3451	57.6371	64.6324	66.5324	67.0528	58.7494	54.6358	124.645	133.738	150.386		Unknown
251885_at	AT3G54050	fructose-1,6-bisphosphatase, putative / D-fructose-1,6-bisphosphate 1-phosphohydrolase, putative / FBPase, putative	PIF repressed	Light induced	RS downregulated	864.475	236.024	679.743	278.215	833.584	593.815	384.822	1099.25	1228.88	1691.38		Chloroplast
251869_at	AT3G54500	similar to dentin sialophosphoprotein-related [Arabidopsis thaliana] (TAIR:AT5G64170.1); similar to dentin sialophosphoprotein-related [Arabidopsis thaliana] (TAIR:AT5G64170.2); similar to conserved hypothetical protein [Medicago truncatula] (GB:ABD28297.1)	PIF repressed	Light induced	RS downregulated	993.37	1238.29	868.918	983.212	932.736	1163.91	88.3237	452.269	192.306	215.777	PIF1PIF3PIF4	Nucleus
251814_at	AT3G54890	LHCA1; chlorophyll binding	PIF repressed	Light induced	RS downregulated	6196.71	3139.86	5855.91	3602.45	6176.42	5031.77	521.627	8156.42	8831.46	9682.27		Chloroplast
251815_at	AT3G54900	CXIP1 (CAX INTERACTING PROTEIN 1)	PIF repressed	Light induced	RS downregulated	943.219	450.887	713.341	478.961	856.93	634.32	212.274	697.937	736.147	826.059		Chloroplast
251784_at	AT3G55330	PPL1 (PSBP-LIKE PROTEIN 1); calcium ion binding	PIF repressed	Light induced	RS downregulated	527.652	205.863	417.677	251.78	630.129	513.257	367.276	784.57	952.681	1145.71		Chloroplast
251741_at	AT3G56040	similar to hypothetical protein OsJ_018104 [Oryza sativa (japonica cultivar-group)] (GB:EAZ34621.1); similar to hypothetical protein [Vitis vinifera] (GB:CAN60362.1); similar to unnamed protein product [Vitis vinifera] (GB:CAO41406.1); contains domain Nucleotide-diphospho-sugar transferases (SSF53448); contains domain no description (G3DSA:3.90.550.10)	PIF repressed	Light induced	RS downregulated	122.396	62.9769	130.41	80.1769	121.714	139.102	66.6042	184.594	159.213	186.471		Chloroplast
251713_at	AT3G56080	dehydration-responsive protein-related	PIF repressed	Light induced	RS downregulated	163.554	89.8061	178.18	83.906	188.694	142.712	11.8643	81.0468	79.5529	92.9495		Golgi body
251727_at	AT3G56290	similar to hypothetical protein [Vitis vinifera] (GB:CAN75527.1)	PIF repressed	Light induced	RS downregulated	1184.97	637.298	834.65	659.295	1021.58	1081.24	41.656	85.1476	246.289	337.034		Mitochondrion
251664_at	AT3G56940	AT103 (DICARBOXYLATE DIIRON 1)	PIF repressed	Light induced	RS downregulated	3300.56	1749.33	2766.21	1967.09	3056.02	2583.17	769.038	2441.17	2703.11	3077.23		Chloroplast
251519_at	AT3G59400	GUN4 (Genomes uncoupled 4)	PIF repressed	Light induced	RS downregulated	1381.56	586.896	1492.23	773.518	1485.27	1041.04	189.652	1124.87	1169.36	1309.3		Chloroplast
251243_at	AT3G61870	similar to unknown [Populus trichocarpa] (GB:ABK95718.1)	PIF repressed	Light induced	RS downregulated	503.505	172.374	425.709	187.11	582.083	359.174	217.387	503.623	600.527	898.615		Mitochondrion
251272_at	AT3G61890	ATHB-12 (ARABIDOPSIS THALIANA HOMEOBOX PROTEIN 12); transcription factor	PIF repressed	Light induced	RS downregulated	440.607	473.568	285.717	359.843	394.36	317.422	17.3914	66.9931	38.803	52.4681	PIF1	Nucleus
251218_at	AT3G62410	CP12-2	PIF repressed	Light induced	RS downregulated	1047	176.407	655.027	256.442	1162.96	1115.6	73.4101	219.349	370.374	677.768		Chloroplast
251157_at	AT3G63140	mRNA-binding protein, putative	PIF repressed	Light induced	RS downregulated	798.256	124.614	543.323	146.436	789.722	499.136	148.434	711.945	856.033	1312.34		Chloroplast
255637_at	AT4G00750	dehydration-responsive family protein	PIF repressed	Light induced	RS downregulated	134.455	79.3838	89.0605	78.3517	113.573	87.8248	22.1253	55.1559	46.5739	68.0896	PIF1PIF5	Nucleus
255572_at	AT4G01050	hydroxyproline-rich glycoprotein family protein	PIF repressed	Light induced	RS downregulated	1084.62	442.054	821.786	567.776	1039.08	980.223	421.515	1268.93	1234.76	1530.68		Chloroplast
255537_at	AT4G01690	PPOX (PROTOPORPHYRINOGEN OXIDASE); protoporphyrinogen oxidase	PIF repressed	Light induced	RS downregulated	480.163	310.973	378.944	342.207	509.303	457.845	496.577	1014.23	1026.69	1233.41		Chloroplast
255440_at	AT4G02530	chloroplast thylakoid lumen protein	PIF repressed	Light induced	RS downregulated	529.092	130.907	401.863	182.714	489.644	370.682	342.452	687.967	913.407	1016.92	PIF5	Chloroplast
255457_at	AT4G02770	PSAD-1 (photosystem I subunit D-1)	PIF repressed	Light induced	RS downregulated	2532.51	741.054	2502.85	1067.74	2643.15	1874.81	1008.81	3961.4	4068.37	4239.01		Chloroplast
255435_at	AT4G03280	PETC (PHOTOSYNTHETIC ELECTRON TRANSFER C)	PIF repressed	Light induced	RS downregulated	2908.49	1124.9	2519.01	1198.09	2984.9	2429.96	1999.94	4054.49	4861.92	5868.84	PIF1PIF4PIF5	Chloroplast
255290_at	AT4G04640	ATPC1 (ATP synthase gamma chain 1)	PIF repressed	Light induced	RS downregulated	2871.22	1274.21	2464.85	1355.73	2927.9	2369.26	1204.17	2624.56	3190.75	4056.94		Chloroplast
255304_at	AT4G04850	KEA3 (K+ efflux antiporter 3); potassium:hydrogen antiporter	PIF repressed	Light induced	RS downregulated	203.799	145.766	147.545	133.995	195.735	220.495	41.7534	124.202	182.737	206.597		Cell membrane
255248_at	AT4G05180	PSBQ/PSBQ-2/PSII-Q (PHOTOSYSTEM II SUBUNIT Q-2); calcium ion binding	PIF repressed	Light induced	RS downregulated	3889.32	877.957	3542.79	1254.7	4043.21	2516.86	509.14	4116.51	4183.54	5154.81	PIF1PIF3PIF5	Chloroplast
255078_at	AT4G09010	APX4 (ASCORBATE PEROXIDASE 4); peroxidase	PIF repressed	Light induced	RS downregulated	701.8	228.163	630.47	307.151	793.493	664.386	560.483	1664.4	1727.23	2008.25		Chloroplast
255046_at	AT4G09650	ATP synthase delta chain, chloroplast, putative / H(+)-transporting two-sector ATPase, delta (OSCP) subunit, putative	PIF repressed	Light induced	RS downregulated	1404.41	269.988	1122.25	353.85	1432.66	773.794	438.466	1680.3	2037.46	2484.93		Chloroplast
255008_at	AT4G10060	catalytic	PIF repressed	Light induced	RS downregulated	269.061	188.926	236.332	208.374	242.974	335.405	128.17	422.992	335.832	354.183		Cell membrane
254970_at	AT4G10340	LHCB5 (LIGHT HARVESTING COMPLEX OF PHOTOSYSTEM II 5); chlorophyll binding	PIF repressed	Light induced	RS downregulated	6291.18	2596.97	5791.96	3220.99	6172.25	5195.97	2957.99	8204.85	8131.49	8851.02		Chloroplast
254835_s_at	AT4G12320	[AT4G12320, CYP706A6 (cytochrome P450, family 706, subfamily A, polypeptide 6); oxygen binding];[AT4G12310, CYP706A5 (cytochrome P450, family 706, subfamily A, polypeptide 5); oxygen binding]	PIF repressed	Light induced	RS downregulated	384.929	160.054	343.113	157.632	374.283	272.539	14.135	48.5543	59.9221	70.4439		Chloroplast
254790_at	AT4G12800	PSAL (photosystem I subunit L)	PIF repressed	Light induced	RS downregulated	3160.76	1016.92	2764.79	1246.66	3291.69	2618.85	962.919	4092.96	4702.81	5901.51		Chloroplast
263048_s_at	AT4G13500	[AT4G13500, similar to unknown protein [Arabidopsis thaliana] (TAIR:AT2G05310.1); similar to unnamed protein product [Vitis vinifera] (GB:CAO41162.1)];[AT2G05310, similar to unknown protein [Arabidopsis thaliana] (TAIR:AT4G13500.1); similar to unnamed protein product [Vitis vinifera] (GB:CAO41162.1)]	PIF repressed	Light induced	RS downregulated	387.324	178.415	357.01	196.816	388.732	314.746	263.312	686.557	654.212	745.832		Chloroplast
245592_at	AT4G14540	CCAAT-box binding transcription factor subunit B (NF-YB) (HAP3 ) (AHAP3) family	PIF repressed	Light induced	RS downregulated	163.788	109.676	158.424	116.335	197.988	232.042	82.8171	261.075	287.309	306.703		Nucleus
245368_at	AT4G15510	photosystem II reaction center PsbP family protein	PIF repressed	Light induced	RS downregulated	42.7647	25.2207	36.3878	30.731	48.1459	49.3104	54.9227	128.641	169.689	171.804		Chloroplast
245281_at	AT4G15560	CLA1 (CLOROPLASTOS ALTERADOS 1)	PIF repressed	Light induced	RS downregulated	1900.07	1374.64	1455.1	1305.32	1860.63	1752.45	774.863	1834.47	1645.3	1947.81		Chloroplast
245460_at	AT4G16990	disease resistance protein (TIR-NBS class), putative	PIF repressed	Light induced	RS downregulated	58.8128	42.8583	64.0164	52.8809	60.688	66.6819	13.7087	33.5686	37.4042	48.5919	PIF5	Cytoplasm
245264_at	AT4G17245	zinc finger (C3HC4-type RING finger) family protein	PIF repressed	Light induced	RS downregulated	287.453	355.095	283.291	338.651	319.39	435.386	95.0467	434.153	346.566	377.334		Unknown
245383_at	AT4G17810	nucleic acid binding / transcription factor/ zinc ion binding	PIF repressed	Light induced	RS downregulated	198.264	104.245	142.969	119.553	164.709	141.433	87.9361	186.052	190.23	211.614	PIF1PIF3PIF4PIF5	Nucleus
254669_at	AT4G18370	DEG5/DEGP5/HHOA (DEGP PROTEASE 5); serine-type peptidase/ trypsin	PIF repressed	Light induced	RS downregulated	222.053	130.889	202.996	124.115	219.431	230.982	228.661	497.662	462.795	499.042	PIF1	Chloroplast
254623_at	AT4G18480	CHLI1 (CHLORINA 42); magnesium chelatase	PIF repressed	Light induced	RS downregulated	1126.96	467.067	946.721	592.406	1319.78	962.772	1083.54	2277.25	2430.82	2889.22		Chloroplast
254638_at	AT4G18740	transcription termination factor	PIF repressed	Light induced	RS downregulated	50.1135	29.9851	54.9094	25.6201	49.4923	62.426	10.0031	31.8311	34.9988	47.0878		Unknown
254398_at	AT4G21280	PSBQ/PSBQ-1/PSBQA; calcium ion binding	PIF repressed	Light induced	RS downregulated	2143.76	438.047	1895.42	591.577	2580.43	1662.55	1215.52	2914.95	3186.36	3647.88		Chloroplast
254333_at	AT4G22753	SMO1-3 (STEROL 4-ALPHA METHYL OXIDASE); catalytic	PIF repressed	Light induced	RS downregulated	29.5489	31.1612	33.1575	22.6056	36.6213	27.7862	13.608	119.499	64.1364	59.5236		Nucleus
254298_at	AT4G22890	PGR5-LIKE A	PIF repressed	Light induced	RS downregulated	1367.76	491.939	1055.13	516.414	1271.98	1161.47	322.706	960.507	1185.48	1474.64		Chloroplast
254187_at	AT4G23890	similar to unnamed protein product [Vitis vinifera] (GB:CAO69542.1); similar to hypothetical protein [Vitis vinifera] (GB:CAN73381.1)	PIF repressed	Light induced	RS downregulated	761.131	457.29	786.245	521.511	786.596	532.953	171.562	659.758	732.716	977.055	PIF4PIF5	Chloroplast
254145_at	AT4G24700	unknown protein	PIF repressed	Light induced	RS downregulated	195.652	106.458	182.111	85.9505	223.13	204.891	16.1051	82.1902	105.486	111.268		Unknown
254137_at	AT4G24930	thylakoid lumenal 17.9 kDa protein, chloroplast	PIF repressed	Light induced	RS downregulated	177.109	61.9656	129.369	69.9815	192.398	202.314	131.957	271.069	298.455	350.321		Chloroplast
254102_at	AT4G25050	ACP4 (ACYL CARRIER PROTEIN 4)	PIF repressed	Light induced	RS downregulated	1960.29	729.169	1326.94	805.835	1821.67	1384.22	1337.67	3120.11	3558.61	3427.29		Chloroplast
254105_at	AT4G25080	CHLM (MAGNESIUM-PROTOPORPHYRIN IX METHYLTRANSFERASE); magnesium protoporphyrin IX methyltransferase	PIF repressed	Light induced	RS downregulated	1325.82	755.638	1062.54	748.103	1293.32	1262.25	713.914	1853.17	1759.51	2075.36		Chloroplast
254038_at	AT4G25910	NFU3 (NFU domain protein 3)	PIF repressed	Light induced	RS downregulated	239.544	231.431	227.977	249.677	226.925	330.077	87.694	237.261	252.151	273.037		Chloroplast
253943_at	AT4G27030	small conjugating protein ligase	PIF repressed	Light induced	RS downregulated	430.024	125.876	259.351	109.142	368.761	350.267	10.7307	26.0574	102.853	149.627		Chloroplast
253860_at	AT4G27700	rhodanese-like domain-containing protein	PIF repressed	Light induced	RS downregulated	640.759	230.18	508.57	272.18	632.944	372.792	172.274	768.397	924.08	1122.71		Chloroplast
253823_at	AT4G28030	GCN5-related N-acetyltransferase (GNAT) family protein	PIF repressed	Light induced	RS downregulated	222.388	127.268	208.425	147.937	238.599	189.137	76.1491	153.098	166.342	224.042		Chloroplast
253849_at	AT4G28080	binding	PIF repressed	Light induced	RS downregulated	1084.96	361.32	766.077	403.595	961.406	925.321	224.478	664.428	720.769	986.675	PIF5	Nucleus
253790_at	AT4G28660	PSB28 (PHOTOSYSTEM II REACTION CENTER PSB28 PROTEIN)	PIF repressed	Light induced	RS downregulated	561.515	215.811	402.762	175.479	631.573	471.984	317.237	706.242	1065.21	1103.8	PIF1PIF3PIF4	Chloroplast
253740_at	AT4G28706	pfkB-type carbohydrate kinase family protein	PIF repressed	Light induced	RS downregulated	103.773	78.8929	99.7072	57.563	119.407	76.41	50.9877	132.342	175.808	205.51		Unknown
253738_at	AT4G28750	PSAE-1 (PSA E1 KNOCKOUT); catalytic	PIF repressed	Light induced	RS downregulated	5515.99	1509.96	5116	1788.18	5826.85	4190.62	1899.53	7777.55	8035.6	8852.73	PIF4	Chloroplast
253420_at	AT4G32260	ATP synthase family	PIF repressed	Light induced	RS downregulated	2367.95	1222.02	2046.91	1191.84	2433.73	1965.4	1164.1	2331.91	2551.59	3003.82		Chloroplast
253412_at	AT4G33000	CBL10 (CALCINEURIN B-LIKE10); calcium ion binding	PIF repressed	Light induced	RS downregulated	158.041	143.562	130.865	116.296	147.802	146.754	42.6699	176.63	156.171	192.613		Cell membrane
253387_at	AT4G33010	ATGLDP1 (ARABIDOPSIS THALIANA GLYCINE DECARBOXYLASE P-PROTEIN 1); glycine dehydrogenase (decarboxylating)	PIF repressed	Light induced	RS downregulated	3109.28	761.477	2462.46	1086.58	2998.9	2112.6	379.928	796.467	1213.17	1798.74		Mitochondrion
253337_at	AT4G33470	HDA14 (histone deacetylase 14); histone deacetylase	PIF repressed	Light induced	RS downregulated	71.5861	40.0328	50.0886	47.3077	70.1571	96.5852	83.5767	196.135	252.092	272.711		Nucleus
253305_at	AT4G33666	unknown protein	PIF repressed	Light induced	RS downregulated	1271.27	331.192	786.684	301.348	1315.26	831.622	173.355	615.162	596.953	726.321		Unknown
253278_at	AT4G34220	leucine-rich repeat transmembrane protein kinase, putative	PIF repressed	Light induced	RS downregulated	176.106	101.968	140.797	133.578	171.546	77.1611	55.1424	156.648	171.917	171.926		Unknown
253197_at	AT4G35250	vestitone reductase-related	PIF repressed	Light induced	RS downregulated	685.161	338.163	441.061	298.882	673.951	642.179	186.55	438.921	690.604	1036.99		Chloroplast
253088_at	AT4G36220	FAH1 (FERULATE-5-HYDROXYLASE 1); ferulate 5-hydroxylase	PIF repressed	Light induced	RS downregulated	136.964	83.7211	70.6621	48.1316	133.916	64.41	12.1495	27.9921	65.0637	74.9295		Unknown
246231_at	AT4G37080	similar to unknown protein [Arabidopsis thaliana] (TAIR:AT5G42690.2); similar to hypothetical protein [Populus tremula] (GB:CAM84232.1); contains InterPro domain Protein of unknown function DUF547 (InterPro:IPR006869)	PIF repressed	Light induced	RS downregulated	89.9003	55.6003	62.969	55.6926	72.4838	56.38	49.8863	104.577	110.601	128.657		Nucleus
246272_at	AT4G37150	esterase, putative	PIF repressed	Light induced	RS downregulated	208.187	134.673	144.434	108.853	191.795	180.885	11.0187	31.2385	93.0499	100.905		Cytoplasm
253042_at	AT4G37550	formamidase, putative / formamide amidohydrolase, putative	PIF repressed	Light induced	RS downregulated	162.824	198.692	191.929	241.227	192.02	353.342	74.2056	356.035	206.608	272.837	PIF1PIF3PIF4PIF5	Unknown
253009_at	AT4G37930	SHM1 (SERINE HYDROXYMETHYLTRANSFERASE 1); glycine hydroxymethyltransferase/ poly(U) binding	PIF repressed	Light induced	RS downregulated	2166.96	617.957	1803.38	647.545	2258.17	1927.72	709.366	1529.56	1915.8	2813.73		Mitochondrion
252929_at	AT4G38970	fructose-bisphosphate aldolase, putative	PIF repressed	Light induced	RS downregulated	4022.76	1241.54	3234.77	1319.83	3916.04	2924.78	1536.72	3488.48	4081.5	5602.85		Chloroplast
252853_at	AT4G39710	immunophilin, putative / FKBP-type peptidyl-prolyl cis-trans isomerase, putative	PIF repressed	Light induced	RS downregulated	139.742	27.9262	120.708	38.6793	146.568	88.3964	117.105	335.646	384.006	445.636		Chloroplast
251142_at	AT5G01015	similar to unknown protein [Arabidopsis thaliana] (TAIR:AT1G65295.1); similar to hypothetical protein [Vitis vinifera] (GB:CAN82885.1); similar to unnamed protein product [Vitis vinifera] (GB:CAO45347.1)	PIF repressed	Light induced	RS downregulated	84.1843	21.5131	78.1989	18.5772	121.851	28.0335	38.4091	141.397	240.102	218.359		Extracellular
251082_at	AT5G01530	chlorophyll A-B binding protein CP29 (LHCB4)	PIF repressed	Light induced	RS downregulated	4502.23	2032.35	4283.72	2080.04	5000.99	4124.18	1656.13	6090.16	6829.92	8576.54		Chloroplast
251031_at	AT5G02120	OHP (ONE HELIX PROTEIN)	PIF repressed	Light induced	RS downregulated	1246.71	567.247	982.298	614.156	1260.42	968.231	547.971	1654.2	1890.04	2048.43		Chloroplast
251036_at	AT5G02160	unknown protein	PIF repressed	Light induced	RS downregulated	279.991	298.806	214.012	306.796	328.239	369.023	276.567	1184.51	1311.34	1717.97		Chloroplast
250960_at	AT5G02940	similar to phosphotransferase-related [Arabidopsis thaliana] (TAIR:AT5G43745.1); similar to unnamed protein product [Vitis vinifera] (GB:CAO71282.1); similar to hypothetical protein OsI_009890 [Oryza sativa (indica cultivar-group)] (GB:EAY88657.1); similar to Unknown protein [Oryza sativa (japonica cultivar-group)] (GB:AAN06856.1); contains InterPro domain Protein of unknown function DUF1012 (Int…	PIF repressed	Light induced	RS downregulated	73.7203	27.0562	66.9588	26.6	73.2068	33.1316	23.9795	70.8312	70.1055	81.176		Nucleus
250942_at	AT5G03350	legume lectin family protein	PIF repressed	Light induced	RS downregulated	49.6321	34.2916	44.2551	20.0671	77.8499	36.416	42.0904	87.2493	101.828	71.6657	PIF5	Cell membrane
245701_at	AT5G04140	GLS1/GLU1/GLUS (FERREDOXIN-DEPENDENT GLUTAMATE SYNTHASE 1); glutamate synthase (ferredoxin)	PIF repressed	Light induced	RS downregulated	1870.07	1096.68	1461.02	1103.25	1723.18	1663.49	207.039	727.743	714.714	1239.74		Chloroplast
250842_at	AT5G04490	VTE5 (VITAMIN E PATHWAY GENE5); phosphatidate cytidylyltransferase/ phytol kinase	PIF repressed	Light induced	RS downregulated	219.268	154.312	194.12	200.193	213.34	226.374	106.476	374.557	389.404	395.648		Chloroplast
250690_at	AT5G06530	ABC transporter family protein	PIF repressed	Light induced	RS downregulated	487.89	241.783	264.952	146.35	382.403	262.818	29.2387	101.437	116.035	210.621	PIF1PIF3PIF4PIF5	Unknown
250613_at	AT5G07240	IQD24 (IQ-domain 24); calmodulin binding	PIF repressed	Light induced	RS downregulated	112.445	31.0694	81.0787	37.6443	75.7309	44.6019	12.1658	47.9979	65.54	78.2371		Nucleus
250563_at	AT5G08050	similar to unnamed protein product [Vitis vinifera] (GB:CAO62462.1); similar to unknown [Populus trichocarpa] (GB:ABK95457.1); contains InterPro domain Protein of unknown function DUF1118 (InterPro:IPR009500); contains InterPro domain Uncharacterised conserved protein UCP022207 (InterPro:IPR016801)	PIF repressed	Light induced	RS downregulated	1310.75	430.615	1110.62	560.884	1261.03	1007.88	365.674	1345.27	1518.29	1688.43		Chloroplast
245906_at	AT5G11070	similar to unknown protein [Arabidopsis thaliana] (TAIR:AT5G35090.1)	PIF repressed	Light induced	RS downregulated	227.76	120.889	179.42	109.526	257.794	117.75	93.6748	311.618	262.239	328.974		Mitochondrion
250278_at	AT5G12860	DIT1 (DICARBOXYLATE TRANSPORTER 1); oxoglutarate:malate antiporter	PIF repressed	Light induced	RS downregulated	1998.01	1076.63	1811.75	1292.82	2097.89	1944.14	611.631	1679.4	1577.2	1935.84		Chloroplast
250243_at	AT5G13630	GUN5 (GENOMES UNCOUPLED 5)	PIF repressed	Light induced	RS downregulated	3647.29	2133.72	2762.94	2218.19	3389.13	3541.24	340.544	1897.38	2308.19	2895.39		Chloroplast
250257_at	AT5G13770	pentatricopeptide (PPR) repeat-containing protein	PIF repressed	Light induced	RS downregulated	507.336	301.716	410.425	367.062	481.604	570.23	62.2896	310.162	280.564	416.444		Chloroplast
258977_s_at	AT5G14060	[AT3G02020, aspartate kinase, lysine-sensitive, putative];[AT5G14060, CARAB-AK-LYS (Lysine-sensitive aspartate kinase); amino acid binding / aspartate kinase]	PIF repressed	Light induced	RS downregulated	315.13	55.6816	266.289	46.6926	375.383	165.681	69.7344	262.701	254.527	279.569		Chloroplast
246523_at	AT5G15850	COL1 (CONSTANS-LIKE 1); transcription factor/ zinc ion binding	PIF repressed	Light induced	RS downregulated	626.623	677.995	527.811	610.034	638.788	662.214	82.0349	275.203	216.438	242.821		Nucleus
246487_at	AT5G16030	similar to unknown protein [Arabidopsis thaliana] (TAIR:AT3G02500.1); similar to hypothetical protein [Cleome spinosa] (GB:ABD96956.1)	PIF repressed	Light induced	RS downregulated	359.512	552.584	375.365	769.62	289.05	490.55	99.6741	539.759	626.128	732.64	PIF1PIF3PIF4PIF5	Nucleus
250133_at	AT5G16400	ATF2/TRXF2 (THIOREDOXIN F2); thiol-disulfide exchange intermediate	PIF repressed	Light induced	RS downregulated	205.563	116.047	196.344	106.448	240.11	178.326	208.085	554.403	667.211	818.013		Chloroplast
250128_at	AT5G16540	ZFN3 (ZINC FINGER PROTEIN 3); nucleic acid binding	PIF repressed	Light induced	RS downregulated	83.4988	45.5533	69.1708	54.9622	89.5593	73.4563	29.7098	76.8573	98.1804	104.44		Nucleus
250073_at	AT5G17170	ENH1 (ENHANCER OF SOS3-1); metal ion binding	PIF repressed	Light induced	RS downregulated	1014.84	397.896	856.755	397.186	1051.69	907.505	272.023	748.176	925.722	1138.93		Chloroplast
250095_at	AT5G17230	PSY (PHYTOENE SYNTHASE); geranylgeranyl-diphosphate geranylgeranyltransferase	PIF repressed	Light induced	RS downregulated	767.085	213.747	702.969	291.993	749.886	522.966	272.489	1042.24	1032.39	1305.12	PIF3	Chloroplast
250099_at	AT5G17300	myb family transcription factor	PIF repressed	Light induced	RS downregulated	533.361	726.683	415.102	848.021	544.093	743.543	39.929	103.646	106.898	180.419		Nucleus
250075_at	AT5G17670	hydrolase, acting on ester bonds	PIF repressed	Light induced	RS downregulated	212.968	125.123	167.08	118.818	194.446	286.594	108.906	271.715	279.685	281.348		Chloroplast
250006_at	AT5G18660	DVR (PALE-GREEN AND CHLOROPHYLL B REDUCED 2); 3,8-divinyl protochlorophyllide a 8-vinyl reductase	PIF repressed	Light induced	RS downregulated	165.863	36.9473	129.252	58.2703	158.222	98.8268	239.323	586.028	753.685	864.003		Mitochondrion
249927_at	AT5G19220	ADG2 (ADPG PYROPHOSPHORYLASE 2); glucose-1-phosphate adenylyltransferase	PIF repressed	Light induced	RS downregulated	421.343	161.808	375.924	263.135	382.036	356.011	91.1407	334.768	391.936	465.016		Chloroplast
246154_at	AT5G19940	plastid-lipid associated protein PAP-related / fibrillin-related	PIF repressed	Light induced	RS downregulated	1618.2	855.72	1394.84	916.839	1578.24	1336.91	610.828	2289.53	2282.97	2562.44		Chloroplast
249932_at	AT5G22390	similar to unnamed protein product [Vitis vinifera] (GB:CAO48728.1)	PIF repressed	Light induced	RS downregulated	123.348	48.0103	112.623	44.2752	122.052	72.7469	16.0664	35.4981	44.243	49.8186		Nucleus
249876_at	AT5G23060	similar to unknown protein [Arabidopsis thaliana] (TAIR:AT3G59780.1); similar to extracellular Ca2+ sensing receptor [Glycine max] (GB:ABY57763.1); contains InterPro domain Rhodanese-like (InterPro:IPR001763)	PIF repressed	Light induced	RS downregulated	1090.73	168.814	802.552	223.604	1027.49	562.864	280.011	1861.43	1650.39	1980.85		Chloroplast
246792_at	AT5G27290	similar to unknown protein [Arabidopsis thaliana] (TAIR:AT1G54680.1); similar to unknown protein [Arabidopsis thaliana] (TAIR:AT1G54680.2); similar to unnamed protein product [Vitis vinifera] (GB:CAO68604.1)	PIF repressed	Light induced	RS downregulated	65.0198	20.2565	47.3146	23.9092	80.2102	75.9726	33.8223	88.0701	134.256	154.654		Chloroplast
246783_at	AT5G27360	SFP2; carbohydrate transmembrane transporter/ sugar:hydrogen ion symporter	PIF repressed	Light induced	RS downregulated	118.538	85.8119	96.2374	69.7995	93.7727	73.7056	30.0506	98.2454	82.8571	85.0314		Cell membrane
251325_s_at	AT5G28450	[AT3G61470, LHCA2 (Photosystem I light harvesting complex gene 2); chlorophyll binding];[AT5G28450, chlorophyll A-B binding protein, chloroplast, putative / LHCI type II CAB, putative]	PIF repressed	Light induced	RS downregulated	6954.42	3332.69	6206.69	3935.7	6617.88	6418.08	2200.58	8549.18	8822.64	10294.1		Chloroplast
246651_at	AT5G35170	adenylate kinase family protein	PIF repressed	Light induced	RS downregulated	295.012	191.994	242.22	200.228	248.19	282.417	84.1944	196.199	236.838	301.528		Chloroplast
249694_at	AT5G35790	G6PD1 (GLUCOSE-6-PHOSPHATE DEHYDROGENASE 1); glucose-6-phosphate dehydrogenase	PIF repressed	Light induced	RS downregulated	261.152	118.793	207.252	127.874	289.635	237.245	191.852	700.926	615.204	743.692		Chloroplast
249677_at	AT5G35970	DNA-binding protein, putative	PIF repressed	Light induced	RS downregulated	1083.33	451.686	670.166	389.364	952.375	975.815	28.6978	218.864	272.954	411.835		Chloroplast
249658_s_at	AT5G36790	[AT5G36790, phosphoglycolate phosphatase, putative];[AT5G36700, ATPGLP1/PGLP1 (2-PHOSPHOGLYCOLATE PHOSPHATASE 1); phosphoglycolate phosphatase]	PIF repressed	Light induced	RS downregulated	1049.8	185.838	777.609	218.571	934.822	738.96	259.359	699.48	862.998	1083.34		Chloroplast
249610_at	AT5G37360	similar to unnamed protein product [Vitis vinifera] (GB:CAO38751.1)	PIF repressed	Light induced	RS downregulated	327.682	135.177	215.842	144.334	318.523	215.234	41.79	87.3895	160.536	252.782		Chloroplast
249524_at	AT5G38520	hydrolase, alpha/beta fold family protein	PIF repressed	Light induced	RS downregulated	382.314	102.282	292.797	105.48	390.395	236.385	160.408	489.081	526.535	677.304		Unknown
249482_at	AT5G38980	unknown protein	PIF repressed	Light induced	RS downregulated	1918.79	919.771	1710.15	690.167	1698.95	1239.57	77.1086	397.774	883.762	1141.99	PIF4	Extracellular
249288_at	AT5G41050	similar to unknown protein [Arabidopsis thaliana] (TAIR:AT3G26960.1); similar to unnamed protein product [Vitis vinifera] (GB:CAO49052.1)	PIF repressed	Light induced	RS downregulated	223.706	87.691	195.604	91.211	214.617	142.13	26.1325	81.6816	118.792	108.709		Extracellular
249090_at	AT5G43745	phosphotransferase-related	PIF repressed	Light induced	RS downregulated	71.4752	38.7958	64.0664	50.4788	67.1864	47.8404	75.8335	166.964	159.174	155.658	PIF1PIF3PIF5	Nucleus
249120_at	AT5G43750	similar to unnamed protein product [Vitis vinifera] (GB:CAO71280.1)	PIF repressed	Light induced	RS downregulated	306.07	48.6175	224.642	85.5719	269.978	258.371	241.865	548.725	669.1	727.041		Chloroplast
249035_at	AT5G44190	GLK2 (GOLDEN2-LIKE 2); DNA binding / transcription factor	PIF repressed	Light induced	RS downregulated	510.386	183.349	444.418	260.972	455.241	236.679	72.5634	169.841	344.637	446.451		Nucleus
249008_at	AT5G44680	methyladenine glycosylase family protein	PIF repressed	Light induced	RS downregulated	139.494	96.6148	147.069	117.127	137.46	111.593	136.858	372.177	363.28	504.734		Nucleus
249029_at	AT5G44870	disease resistance protein (TIR-NBS-LRR class), putative	PIF repressed	Light induced	RS downregulated	84.7533	77.0326	65.3873	83.3217	65.4724	79.4722	15.3015	30.8366	40.0727	43.1437		Nucleus
248920_at	AT5G45930	CHLI2; magnesium chelatase	PIF repressed	Light induced	RS downregulated	127.523	65.0688	106.497	71.4963	138.278	138.306	185.918	378.508	440.094	525.65		Chloroplast
248886_at	AT5G46110	APE2 (ACCLIMATION OF PHOTOSYNTHESIS TO ENVIRONMENT); antiporter/ triose-phosphate transmembrane transporter	PIF repressed	Light induced	RS downregulated	3070.68	1410	2774.16	1545.67	3180.64	2717.82	707.103	2466.86	2506.47	3202.43		Mitochondrion
248839_at	AT5G46690	BHLH071 (BETA HLH PROTEIN 71); DNA binding / transcription factor	PIF repressed	Light induced	RS downregulated	45.3351	23.7464	28.5815	25.8746	26.7093	12.5062	11.4815	57.0875	75.9146	70.9423	PIF5	Nucleus
248818_at	AT5G47040	Lon protease homolog 1, mitochondrial (LON)	PIF repressed	Light induced	RS downregulated	398.534	328.179	334.904	330.901	388.335	513.916	189.704	479.626	393.047	560.858	PIF1PIF3	Unknown
248807_at	AT5G47500	pectinesterase family protein	PIF repressed	Light induced	RS downregulated	77.4748	92.9597	90.8637	82.8251	70.043	45.854	247.281	632.601	787.456	566.335	PIF5	Extracellular
248759_at	AT5G47610	zinc finger (C3HC4-type RING finger) family protein	PIF repressed	Light induced	RS downregulated	987.247	740.389	822.624	777.531	920.989	859.621	28.4067	196.393	173.885	216.875		Nucleus
248684_at	AT5G48485	DIR1 (DEFECTIVE IN INDUCED RESISTANCE 1); lipid binding	PIF repressed	Light induced	RS downregulated	257.687	251.83	274.079	211.692	306.156	224.567	154.552	551.837	1281.33	1342.31		Extracellular
248683_at	AT5G48490	protease inhibitor/seed storage/lipid transfer protein (LTP) family protein	PIF repressed	Light induced	RS downregulated	989.618	90.6353	933.227	140.981	989.251	315.399	96.9374	3564.45	2937.15	2895.08		Extracellular
248624_at	AT5G48790	similar to unknown protein [Arabidopsis thaliana] (TAIR:AT1G73060.1); similar to unnamed protein product [Vitis vinifera] (GB:CAO49997.1)	PIF repressed	Light induced	RS downregulated	401.799	180.364	316.482	196.408	411.935	351.747	161.565	355.275	395.277	455.456		Chloroplast
248491_at	AT5G51010	rubredoxin family protein	PIF repressed	Light induced	RS downregulated	595.096	379.523	530.368	375.575	684.86	722.383	362.25	854.44	897.624	1098.2		Chloroplast
248377_at	AT5G51720	similar to Os07g0467200 [Oryza sativa (japonica cultivar-group)] (GB:NP_001059590.1); similar to hypothetical protein OsI_025030 [Oryza sativa (indica cultivar-group)] (GB:EAZ03798.1); contains domain PTHR13680 (PTHR13680); contains domain PTHR13680:SF1 (PTHR13680:SF1)	PIF repressed	Light induced	RS downregulated	515.621	170.124	496.707	142.952	682.639	646.983	22.6048	98.181	233.844	471.089		Unknown
248311_at	AT5G52570	BETA-OHASE 2 (BETA-CAROTENE HYDROXYLASE 2); beta-carotene hydroxylase	PIF repressed	Light induced	RS downregulated	783.492	88.9498	619.567	90.4747	766.721	414.558	35.3109	88.5834	109.639	119.732	PIF1PIF3PIF4PIF5	Chloroplast
248151_at	AT5G54270	LHCB3 (LIGHT-HARVESTING CHLOROPHYLL BINDING PROTEIN 3)	PIF repressed	Light induced	RS downregulated	5772.04	2140.41	5782.39	2806.37	6101.71	4358.21	1412.37	10005.3	9918.48	10314.9		Chloroplast
248128_at	AT5G54770	THI1 (THIAZOLE REQUIRING)	PIF repressed	Light induced	RS downregulated	3089.72	1578.1	2631.88	1528.44	2829.88	2140.36	247.374	820.033	2373.72	3390.3		Chloroplast
247977_at	AT5G56850	similar to unknown [Populus trichocarpa x Populus deltoides] (GB:ABK96358.1)	PIF repressed	Light induced	RS downregulated	97.3894	70.7406	74.6037	55.3589	100.194	123.597	31.1413	121.099	124.064	137.176		Mitochondrion
247931_at	AT5G57040	lactoylglutathione lyase family protein / glyoxalase I family protein	PIF repressed	Light induced	RS downregulated	399.682	222.544	343.652	228.457	431.401	394.199	83.2775	175.755	188.395	260.778		Unknown
247899_at	AT5G57345	similar to unknown [Populus trichocarpa x Populus deltoides] (GB:ABK96592.1)	PIF repressed	Light induced	RS downregulated	524.379	217.953	395.572	215.699	513.819	430.64	60.9528	434.698	456.287	458.637		Unknown
247816_at	AT5G58260	Encodes subunit NDH-N of NAD(P)H:plastoquinone dehydrogenase complex (Ndh complex) present in the thylakoid membrane of chloroplasts. This subunit is thought to be required for Ndh complex assembly.	PIF repressed	Light induced	RS downregulated	340.565	63.8643	264.271	76.1047	359.02	244.972	115.642	245.56	298.571	413.544		Unknown
247813_at	AT5G58330	malate dehydrogenase (NADP), chloroplast, putative	PIF repressed	Light induced	RS downregulated	886.149	424.26	655.018	444.498	886.465	916.777	404.512	835.504	1033.35	1193.84		Cytoplasm
247754_at	AT5G59080	similar to unknown protein [Arabidopsis thaliana] (TAIR:AT5G02020.1); similar to unnamed protein product [Vitis vinifera] (GB:CAO15731.1)	PIF repressed	Light induced	RS downregulated	73.6033	77.7625	91.8129	102.286	101.276	62.253	65.9754	195.277	132.68	121.688		Nucleus
247709_at	AT5G59250	sugar transporter family protein	PIF repressed	Light induced	RS downregulated	390.737	174.043	272.256	160.075	376.901	312.597	63.1463	149.179	223.771	359.359		Cell membrane
247320_at	AT5G64040	PSAN (photosystem I reaction center subunit PSI-N); calmodulin binding	PIF repressed	Light induced	RS downregulated	3252.98	1337.66	2839.49	1232.72	3314.62	2660.44	911.516	4846.44	5450.88	6829.79		Chloroplast
247222_at	AT5G64840	ATGCN5 (Arabidopsis thaliana general control non-repressible 5)	PIF repressed	Light induced	RS downregulated	1262.46	1121.77	1078.81	1076.39	993.811	1413.17	114.526	275.713	340.536	464.345		Cell membrane
247214_at	AT5G64850	similar to unknown protein [Arabidopsis thaliana] (TAIR:AT5G09960.1); similar to 80C09_15 [Brassica rapa subsp. pekinensis] (GB:AAZ41826.1)	PIF repressed	Light induced	RS downregulated	239.666	146.655	209.753	129.862	229.473	207.994	91.422	301.67	350.555	346.045		Nucleus
247232_at	AT5G64940	ATATH13 (ABC2 homolog 13)	PIF repressed	Light induced	RS downregulated	1251.66	767.409	1065.26	756.387	1103.99	985.116	173.997	675.434	546.516	643.049		Cell membrane
247162_at	AT5G65730	xyloglucan:xyloglucosyl transferase, putative / xyloglucan endotransglycosylase, putative / endo-xyloglucan transferase, putative	PIF repressed	Light induced	RS downregulated	1141.41	734.589	205.436	190.578	816.56	528.082	13.471	160.013	126.27	357.574		Extracellular
247131_at	AT5G66190	ATLFNR1 (LEAF FNR 1); NADPH dehydrogenase/ electron transporter, transferring electrons within the cyclic electron transport pathway of photosynthesis/ electron transporter, transferring electrons within the noncyclic electron transport pathway of photosy	PIF repressed	Light induced	RS downregulated	1139.91	392.251	916.628	391.473	1370.39	1198.06	503.499	1154.94	1246.6	1664.63		Chloroplast
247073_at	AT5G66570	OE33/OEE1/OEE33/PSBO-1/PSBO1 (OXYGEN-EVOLVING ENHANCER 33); oxygen evolving/ poly(U) binding	PIF repressed	Light induced	RS downregulated	4641.19	2437.45	4324.47	2816.96	4558.71	4255.41	1381.97	5066.59	4990.92	6783.82		Chloroplast
247025_at	AT5G67030	ABA1 (ABA DEFICIENT 1); zeaxanthin epoxidase	PIF repressed	Light induced	RS downregulated	1491.34	1052	1247.41	1090.95	1469.76	1582.46	75.3664	159.007	256.775	453.035		Chloroplast
251497_at	AT3G59060	PIL6 (PHYTOCHROME-INTERACTING FACTOR 5); DNA binding / transcription factor	PIF induced	Light induced	RS downregulated	615.236	560.258	565.051	729.95	573.929	542.354	32.3759	15.8567	177.434	13.6351		Nucleus
261536_at	AT1G01790	KEA1 (K EFFLUX ANTIPORTER 1); potassium:hydrogen antiporter		Light induced	RS downregulated	326.827	117.724	229.675	121.514	317.17	195.154	58.6861	107.886	123.052	191.826		Unknown
264845_at	AT1G03680	ATHM1 (Arabidopsis thioredoxin M-type 1); thiol-disulfide exchange intermediate		Light induced	RS downregulated	740.742	271.835	641.551	320.219	814.847	633.485	503.455	926.74	1184.05	1341.92		Chloroplast
264580_at	AT1G05340	similar to unknown protein [Arabidopsis thaliana] (TAIR:AT2G32210.1)		Light induced	RS downregulated	442.518	475.86	250.128	366.802	279.959	386.279	168.313	223.775	466.904	446.124		Nucleus
262626_at	AT1G06430	FTSH8 (FtsH protease 8); ATP-dependent peptidase/ ATPase/ metallopeptidase/ zinc ion binding		Light induced	RS downregulated	495.687	287.567	339.108	297.719	432.739	507.697	26.2725	41.8973	69.4612	103.163		Mitochondrion
264781_at	AT1G08540	SIGB (SIGMA FACTOR B); DNA binding / DNA-directed RNA polymerase/ transcription factor		Light induced	RS downregulated	174.262	87.2561	129.637	84.3183	158.835	137.087	199.185	304.591	399.677	507.443		Chloroplast
261834_at	AT1G10640	polygalacturonase, putative / pectinase, putative		Light induced	RS downregulated	153.642	17.7003	100.781	25.2689	157.178	30.4834	48.4325	86.4605	177.142	123.098		Extracellular
256096_at	AT1G13650	similar to 18S pre-ribosomal assembly protein gar2-related [Arabidopsis thaliana] (TAIR:AT2G03810.4); similar to 18S pre-ribosomal assembly protein gar2-related [Arabidopsis thaliana] (TAIR:AT2G03810.2); similar to 18S pre-ribosomal assembly protein gar2-related [Arabidopsis thaliana] (TAIR:AT2G03810.3); similar to hypothetical protein Tc00.1047053503999.40 [Trypanosoma cruzi strain CL Brener] (G…		Light induced	RS downregulated	36.2021	13.0657	27.8689	13.8919	46.6654	18.0862	10.6442	17.8241	41.4567	35.3309		Nucleus
262526_at	AT1G17050	SPS2 (SOLANESYL DIPHOSPHATE SYNTHASE 2); dimethylallyltranstransferase/ trans-octaprenyltranstransferase		Light induced	RS downregulated	380.513	167.212	303.329	180.281	359.419	353.41	31.5535	56.6381	100.961	108.975		Chloroplast
261141_at	AT1G19740	ATP-dependent protease La (LON) domain-containing protein		Light induced	RS downregulated	268.083	163.459	224.455	158.533	270.722	224.882	110.28	184.292	279.705	340.746		Chloroplast
255957_at	AT1G22160	senescence-associated protein-related		Light induced	RS downregulated	109.619	104.547	134.07	117.026	106.802	84.8586	42.5006	53.5599	93.4995	107.465		Mitochondrion
265182_at	AT1G23740	oxidoreductase, zinc-binding dehydrogenase family protein		Light induced	RS downregulated	1211.24	537.204	942.821	555	1168.74	1126.51	191.604	338.317	572.729	698.716		Chloroplast
262558_at	AT1G31335	unknown protein		Light induced	RS downregulated	87.5935	63.5848	87.0486	59.296	114.259	75.1189	139.683	274.869	327.683	206.169		Extracellular
255719_at	AT1G32080	membrane protein, putative		Light induced	RS downregulated	646.945	151.389	554.073	184.127	725.452	345.733	317.623	558.843	704.841	998.842		Cell membrane
245793_at	AT1G32220	binding / catalytic/ coenzyme binding		Light induced	RS downregulated	463.229	136.495	294.264	138.839	432.811	289.309	105.502	167.736	212.779	292.816		Mitochondrion
260696_at	AT1G32520	similar to unnamed protein product [Vitis vinifera] (GB:CAO63428.1)		Light induced	RS downregulated	257.327	126.22	209.656	143.284	225.205	180.113	14.3142	19.4186	54.9636	51.1315		Chloroplast
262566_at	AT1G34310	ARF12 (AUXIN RESPONSE FACTOR 12); transcription factor		Light induced	RS downregulated	635.777	268.802	743.494	271.019	797.775	437.064	241.405	400.92	488.789	584.367		Nucleus
245213_at	AT1G44575	NPQ4 (NONPHOTOCHEMICAL QUENCHING)		Light induced	RS downregulated	4231.76	1273.79	3382.26	1608.8	4240.3	3080.15	1728.71	2783.89	4096.04	4738.28		Chloroplast
260727_at	AT1G48100	glycoside hydrolase family 28 protein / polygalacturonase (pectinase) family protein		Light induced	RS downregulated	372.818	205.032	237.717	133.977	409.289	167.42	18.4124	26.2199	40.8483	42.3626		Extracellular
261635_at	AT1G50020	similar to unnamed protein product [Vitis vinifera] (GB:CAO49863.1)		Light induced	RS downregulated	764.795	431.047	588.391	414.381	723.001	623.038	162.074	269.659	437.637	473.657	PIF5	Chloroplast
262418_at	AT1G50320	ATHX (THIOREDOXIN X); thiol-disulfide exchange intermediate		Light induced	RS downregulated	705.348	322.218	545.945	316.031	731.528	583.389	526.899	1032.69	1181.14	1324.66		Chloroplast
262151_at	AT1G52510	hydrolase, alpha/beta fold family protein		Light induced	RS downregulated	151.797	69.9518	118.688	68.717	169.255	144.806	52.6298	94.7153	118.278	204.483		Chloroplast
262916_at	AT1G59700	ATGSTU16 (Arabidopsis thaliana Glutathione S-transferase (class tau) 16); glutathione transferase		Light induced	RS downregulated	210.859	171.537	196.322	216.068	194.8	227.952	38.9905	61.9934	91.7604	77.5894		Cytoplasm
262693_at	AT1G62780	similar to hypothetical protein [Vitis vinifera] (GB:CAN83165.1)		Light induced	RS downregulated	56.4922	12.3092	33.1168	16.1256	49.6199	53.3703	362.098	648.182	741.644	696.701		Chloroplast
262883_at	AT1G64780	ATAMT1;2 (AMMONIUM TRANSPORTER 1;2); ammonium transmembrane transporter		Light induced	RS downregulated	557.346	208.413	580.956	267.102	516.784	368.183	8.72487	9.82779	18.2525	25.6237		Cell membrane
260309_at	AT1G70580	AOAT2 (GLUTAMATE:GLYOXYLATE AMINOTRANSFERASE 2); alanine transaminase		Light induced	RS downregulated	309.623	102.505	184.6	71.9292	325.136	268.148	30.051	48.1324	68.5761	104.772		Cytoplasm
262309_at	AT1G70820	phosphoglucomutase, putative / glucose phosphomutase, putative		Light induced	RS downregulated	12.0655	10.3409	12.3211	11.8084	11.9736	11.6444	12.9578	18.4823	39.9315	67.7634		Chloroplast
259943_at	AT1G71480	nuclear transport factor 2 (NTF2) family protein		Light induced	RS downregulated	229.081	110.835	162.171	95.6517	225.099	218.448	11.0078	18.08	25.8818	39.7074		Chloroplast
259896_at	AT1G71500	Rieske (2Fe-2S) domain-containing protein		Light induced	RS downregulated	1044.62	540.7	771.798	518.62	1000.3	1140.34	353.633	627.993	734.437	825.67		Chloroplast
261519_at	AT1G71810	ABC1 family protein		Light induced	RS downregulated	185.686	64.5827	145.249	71.4793	173.357	140.458	30.1953	48.1732	61.5563	67.9215		Cell membrane
260170_at	AT1G71890	ATSUC5/SUC5 (SUCROSE-PROTON SYMPORTER 5); carbohydrate transmembrane transporter/ sucrose:hydrogen symporter/ sugar:hydrogen ion symporter		Light induced	RS downregulated	12.5909	10.9281	12.3847	10.3865	14.4931	15.7661	15.3232	30.4485	31.479	31.7108		Cell membrane
262176_at	AT1G74960	FAB1 (FATTY ACID BIOSYNTHESIS 1); fatty-acid synthase		Light induced	RS downregulated	449.165	421.361	387.263	327.632	428.915	476.727	188.784	373.417	379.055	461.24		Chloroplast
256454_at	AT1G75280	isoflavone reductase, putative		Light induced	RS downregulated	490.99	403.749	630.583	406.837	612.4	453.104	73.5354	90.8571	164.331	169.7		Cytoplasm
264959_at	AT1G77090	thylakoid lumenal 29.8 kDa protein		Light induced	RS downregulated	420.913	186.571	330.715	209.664	434.573	322.241	121.049	228.583	275.329	314.632		Chloroplast
262162_at	AT1G78020	senescence-associated protein-related		Light induced	RS downregulated	389.498	302.489	288.46	309.178	333.106	183.661	83.0178	163.36	307.214	350.732		Nucleus
262945_at	AT1G79510	similar to unknown protein [Arabidopsis thaliana] (TAIR:AT1G16320.1); similar to unnamed protein product [Vitis vinifera] (GB:CAO64929.1); contains domain NTF2-like (SSF54427)		Light induced	RS downregulated	313.577	88.6275	183.861	91.6183	248.015	245.348	31.456	53.9101	77.7607	109.051		Chloroplast
263715_at	AT2G20570	GPRI1 (GOLDEN2-LIKE 1); transcription factor		Light induced	RS downregulated	361.01	52.9991	235.06	56.4742	372.19	86.2501	63.4315	113.537	174.924	211.834	PIF1PIF5	Nucleus
264054_at	AT2G22540	SVP (SHORT VEGETATIVE PHASE); transcription factor		Light induced	RS downregulated	275.264	255.619	393.047	311.996	281.623	270.729	56.5148	65.9948	120.911	155.604		Nucleus
265628_at	AT2G27290	similar to unnamed protein product [Vitis vinifera] (GB:CAO48682.1); contains InterPro domain Protein of unknown function DUF1279 (InterPro:IPR009688)		Light induced	RS downregulated	262.4	104.433	183.822	124.126	236.782	239.996	164.08	325.679	383.337	450.206		Chloroplast
266277_at	AT2G29310	tropinone reductase, putative / tropine dehydrogenase, putative		Light induced	RS downregulated	167.369	92.0716	146.128	128.236	192.078	138.269	26.3869	40.6135	111.942	141.605		Unknown
267152_at	AT2G31040	ATP synthase protein I -related		Light induced	RS downregulated	276.302	134.659	224.265	171.387	243.461	221.634	265.026	388.204	542.771	696.012		Cell membrane
267057_at	AT2G32500	similar to unknown protein [Arabidopsis thaliana] (TAIR:AT2G31670.1); similar to unnamed protein product [Vitis vinifera] (GB:CAO63710.1); contains InterPro domain Dimeric alpha-beta barrel (InterPro:IPR011008); contains InterPro domain Stress responsive alpha-beta barrel (InterPro:IPR013097)		Light induced	RS downregulated	88.5859	30.1365	52.4793	36.5995	81.2204	72.7411	60.514	104.378	121.443	125.16		Unknown
267430_at	AT2G34860	EDA3 (embryo sac development arrest 3); heat shock protein binding / unfolded protein binding		Light induced	RS downregulated	420.481	249.889	367.288	240.473	485.365	530.761	565.367	1039.9	1172.63	1176.43		Chloroplast
263951_at	AT2G35960	NHL12 (NDR1/HIN1-like 12)		Light induced	RS downregulated	133.128	31.534	101.69	38.5524	139.784	46.5175	12.561	24.4529	37.7601	57.6522		Cell membrane
263829_at	AT2G40435	transcription regulator		Light induced	RS downregulated	11.7952	8.07437	11.8837	9.12656	10.0171	7.47019	8.02994	10.0169	27.8918	18.7076		Nucleus
265248_at	AT2G43010	PIF4 (PHYTOCHROME INTERACTING FACTOR 4); DNA binding / transcription factor		Light induced	RS downregulated	182.84	201.622	173.245	197.133	184.034	171.537	25.0165	25.5306	106.765	26.9721	PIF5	Nucleus
258613_at	AT3G02870	VTC4; 3'(2'),5'-bisphosphate nucleotidase/ L-galactose-1-phosphate phosphatase/ inositol or phosphatidylinositol phosphatase		Light induced	RS downregulated	128.642	75.8793	140.127	66.3502	161.95	140.238	161.361	317.976	388.776	378.939		Cytoplasm
259348_at	AT3G03770	leucine-rich repeat transmembrane protein kinase, putative		Light induced	RS downregulated	46.8266	18.0017	36.317	22.791	42.9259	29.8849	13.1714	16.2243	27.6141	26.0116		Cell membrane
259098_at	AT3G04790	ribose 5-phosphate isomerase-related		Light induced	RS downregulated	1206.02	457.061	932.074	431.324	1185.79	910.886	652.184	1105.17	1528.06	1883.05		Chloroplast
258512_at	AT3G06510	SFR2 (SENSITIVE TO FREEZING 2); hydrolase, hydrolyzing O-glycosyl compounds		Light induced	RS downregulated	502.695	214.056	418.096	194.202	465.494	488.17	109.671	204.917	234.12	236.64		Mitochondrion
259207_at	AT3G09050	similar to unknown [Populus trichocarpa x Populus deltoides] (GB:ABK96465.1)		Light induced	RS downregulated	18.3211	13.952	17.2764	13.7976	21.8793	21.5585	20.2873	39.0281	41.1974	59.3916		Chloroplast
258708_at	AT3G09580	amine oxidase family protein		Light induced	RS downregulated	173.473	92.1899	90.1268	72.8972	149.901	166.713	97.7139	188.658	221.673	238.605		Unknown
257699_at	AT3G12780	PGK1 (PHOSPHOGLYCERATE KINASE 1); phosphoglycerate kinase		Light induced	RS downregulated	1310.3	593.551	1365.99	684.792	1443.81	1243.91	845.816	1564.96	1945.21	2641.21		Chloroplast
258359_s_at	AT3G14420	[AT3G14415, (S)-2-hydroxy-acid oxidase, peroxisomal, putative / glycolate oxidase, putative / short chain alpha-hydroxy acid oxidase, putative];[AT3G14420, (S)-2-hydroxy-acid oxidase, peroxisomal, putative / glycolate oxidase, putative / short chain alpha-hydroxy acid oxidase, putative]		Light induced	RS downregulated	2402.29	1007.13	2253.32	1354.84	2416.04	2300.44	834.723	1647.71	1863.59	2507.59		Unknown
258223_at	AT3G15840	PIFI (POST-ILLUMINATION CHLOROPHYLL FLUORESCENCE INCREASE)		Light induced	RS downregulated	301.673	137.55	249.899	193.128	293.084	333.869	159.935	263.586	385.194	615.354		Chloroplast
258181_at	AT3G21670	nitrate transporter (NTP3)		Light induced	RS downregulated	2138.84	697.816	1778.67	899.864	1776.75	1533.28	34.5997	24.3119	95.7775	105.753	PIF1PIF5	Cell membrane
257172_at	AT3G23700	S1 RNA-binding domain-containing protein		Light induced	RS downregulated	373.728	193.204	269.41	183.045	378.48	371.304	280.858	555.946	573.386	604.237		Chloroplast
256577_at	AT3G28220	meprin and TRAF homology domain-containing protein / MATH domain-containing protein		Light induced	RS downregulated	230.554	12.8749	120.611	15.8523	178.881	40.3854	11.4652	18.3886	38.9457	41.5654		Cytoplasm
256746_at	AT3G29320	glucan phosphorylase, putative		Light induced	RS downregulated	94.125	64.4409	111.179	75.7744	107.587	77.7841	82.7307	136.949	194.643	237.607	PIF1PIF4PIF5	Chloroplast
252688_at	AT3G44020	thylakoid lumenal P17.1 protein		Light induced	RS downregulated	73.9159	33.45	54.3311	45.2546	69.2526	64.5268	28.5202	46.1529	57.8742	61.21		Unknown
252411_at	AT3G47430	PEX11B		Light induced	RS downregulated	808.223	265.22	548.77	316.959	704.541	705.823	61.1742	74.6911	129.721	188.021	PIF1PIF3PIF4PIF5	Unknown
252116_at	AT3G51510	similar to unnamed protein product [Vitis vinifera] (GB:CAO14460.1)		Light induced	RS downregulated	572.549	260.072	485.256	286.798	592.24	410.915	203.52	374.337	411.7	472.192		Chloroplast
252011_at	AT3G52720	carbonic anhydrase family protein		Light induced	RS downregulated	309.089	236.982	312.615	278.004	327.45	206.73	42.5399	76.3459	109.668	97.6331		Cytoplasm
251750_at	AT3G55710	UDP-glucoronosyl/UDP-glucosyl transferase family protein		Light induced	RS downregulated	23.2709	15.0693	18.9143	15.9127	24.8223	18.2741	15.5024	29.9942	34.1171	32.9042		Unknown
251762_at	AT3G55800	SBPASE (SEDOHEPTULOSE-BISPHOSPHATASE); phosphoric ester hydrolase/ sedoheptulose-bisphosphatase		Light induced	RS downregulated	2107.62	614.992	1842.23	809.478	2286.4	1654.96	954.159	1807.75	2083.88	2954.22		Chloroplast
251701_at	AT3G56650	thylakoid lumenal 20 kDa protein		Light induced	RS downregulated	129.318	70.6787	91.6102	66.4524	126.049	130.678	94.4323	171.04	204.452	248.903		Chloroplast
255436_at	AT4G03150	similar to unnamed protein product [Vitis vinifera] (GB:CAO22424.1)		Light induced	RS downregulated	112.534	73.3781	90.4567	82.2927	127.736	133.703	154.059	305.464	320.9	357.978		Unknown
255088_at	AT4G09350	DNAJ heat shock N-terminal domain-containing protein		Light induced	RS downregulated	92.4971	19.4205	63.6163	22.2873	84.307	43.888	14.5018	28.8505	48.0067	49.5823		Cytoplasm
254874_at	AT4G11570	haloacid dehalogenase-like hydrolase family protein		Light induced	RS downregulated	414.733	281.346	333.179	240.275	453.851	361.502	94.8	136.677	224.322	279.155		Nucleus
254746_at	AT4G12980	auxin-responsive protein, putative		Light induced	RS downregulated	207.905	46.8995	111.397	39.0748	176.337	62.3645	36.3531	64.2484	107.983	107.055	PIF1	Chloroplast
245388_at	AT4G16410	similar to hypothetical protein [Vitis vinifera] (GB:CAN73304.1); similar to unnamed protein product [Vitis vinifera] (GB:CAO39941.1); contains InterPro domain Protein of unknown function DUF751 (InterPro:IPR008470)		Light induced	RS downregulated	840.769	336.969	741.489	469.38	811.976	701.277	624.835	1244.32	1262.34	1235.06		Chloroplast
254642_at	AT4G18810	binding / catalytic/ transcription repressor		Light induced	RS downregulated	120.644	55.4568	96.8089	61.5113	112.036	127.162	36.1177	50.741	79.8591	115.676	PIF4	Mitochondrion
253835_at	AT4G27820	glycosyl hydrolase family 1 protein		Light induced	RS downregulated	65.157	29.9998	54.4486	35.7417	59.8784	59.7407	9.32991	12.1467	19.5028	19.4901		Extracellular
253815_at	AT4G28250	ATEXPB3 (ARABIDOPSIS THALIANA EXPANSIN B3)		Light induced	RS downregulated	259.32	122.279	258.511	125.677	359.546	97.3873	40.2594	57.0957	114.828	127.235		Extracellular
253688_at	AT4G29590	methyltransferase		Light induced	RS downregulated	64.0659	37.6691	51.6555	42.1511	76.4716	69.5523	46.7681	53.7845	96.1622	124.229		Chloroplast
253579_at	AT4G30610	BRS1 (BRI1 SUPPRESSOR 1)		Light induced	RS downregulated	188.396	40.828	139.048	60.6011	196.035	70.467	80.2829	114.819	179.418	189.334		Extracellular
253530_at	AT4G31530	binding / catalytic/ coenzyme binding		Light induced	RS downregulated	231.109	116.985	182.18	154.188	208.945	239.716	183.78	311.311	373.389	389.069		Chloroplast
253391_at	AT4G32590	ferredoxin-related		Light induced	RS downregulated	134.958	70.2319	86.6873	61.524	134.458	94.3532	78.3938	154.818	184.33	235.528		Unknown
253283_at	AT4G34090	similar to unknown protein [Arabidopsis thaliana] (TAIR:AT2G23370.1); similar to unnamed protein product [Vitis vinifera] (GB:CAO47838.1)		Light induced	RS downregulated	101.014	43.9653	86.9793	47.5707	105.208	76.8129	69.1732	128.233	143.167	153.33		Chloroplast
253209_at	AT4G34830	binding		Light induced	RS downregulated	106.021	67.5873	61.2722	63.0526	85.3897	153.315	44.842	70.1457	97.6189	127.86		Chloroplast
246199_at	AT4G36530	hydrolase, alpha/beta fold family protein		Light induced	RS downregulated	390.718	221.379	264.941	220.061	350.803	374.686	75.7339	111.769	182.29	244.096	PIF1PIF3PIF4PIF5	Cytoplasm
246194_at	AT4G37000	ACD2 (ACCELERATED CELL DEATH 2)		Light induced	RS downregulated	350.333	180.631	271.465	207.182	342.795	253.506	84.9442	150.836	254.452	309.889		Chloroplast
246229_at	AT4G37160	SKS15 (SKU5 Similar 15); copper ion binding		Light induced	RS downregulated	12.5872	11.3657	12.8667	10.3798	13.907	13.601	14.6605	16.3664	47.8356	46.2205		Extracellular
250985_at	AT5G02830	pentatricopeptide (PPR) repeat-containing protein		Light induced	RS downregulated	226.258	107.139	189.07	119.289	237.62	201.923	58.4381	115.703	132.723	155.439	PIF1	Mitochondrion
250906_at	AT5G03650	SBE2.2 (STARCH BRANCHING ENZYME 2.2); 1,4-alpha-glucan branching enzyme		Light induced	RS downregulated	291.574	220.038	235.522	206.885	296.439	286.656	98.6201	191.164	236.542	295.956		Unknown
250733_at	AT5G06290	2-cys peroxiredoxin, chloroplast, putative		Light induced	RS downregulated	489.758	189.583	405.787	195.662	581.014	414.995	327.398	619.87	722.658	875.655		Mitochondrion
250668_at	AT5G07020	proline-rich family protein		Light induced	RS downregulated	439.801	163.059	340.372	153.129	485.365	374.269	211.006	373.313	458.552	624.731		Chloroplast
250561_at	AT5G08030	glycerophosphoryl diester phosphodiesterase family protein		Light induced	RS downregulated	8.93959	8.15407	8.88165	7.81902	8.95275	7.81985	8.58168	16.4432	18.8008	15.7668		Cell membrane
246033_at	AT5G08280	HEMC (HYDROXYMETHYLBILANE SYNTHASE); hydroxymethylbilane synthase		Light induced	RS downregulated	306.634	135.949	272.245	141.472	309.642	310.441	1285.33	2229.04	2614.61	2750.05		Chloroplast
246007_at	AT5G08410	FTRA2 (ferredoxin/thioredoxin reductase subunit A (variable subunit) 2); ferredoxin:thioredoxin reductase		Light induced	RS downregulated	214.585	94.8765	190.586	97.4144	241.299	181.01	198.151	387.781	471.102	593.269		Chloroplast
250498_at	AT5G09660	PMDH2 (PEROXISOMAL NAD-MALATE DEHYDROGENASE 2); malate dehydrogenase		Light induced	RS downregulated	2147.57	821.01	1729.36	854.965	1877.03	1637.86	396.78	732.122	892.286	1345.07		Cytoplasm
245901_at	AT5G11060	KNAT4 (KNOTTED1-LIKE HOMEOBOX GENE 4); transcription factor		Light induced	RS downregulated	58.7325	40.9858	45.5077	34.3474	57.6577	45.742	21.3144	39.0458	54.9526	62.5314	PIF1	Nucleus
250247_at	AT5G13720	structural constituent of ribosome		Light induced	RS downregulated	179.242	109.202	149.085	109.289	175.051	166.999	26.9947	53.7446	56.3608	82.694		Chloroplast
246158_at	AT5G19855	similar to unnamed protein product [Vitis vinifera] (GB:CAO21907.1)		Light induced	RS downregulated	287.812	139.7	197.998	145.111	283.815	273.547	76.4116	114.033	154.601	261.362		Unknown
246110_at	AT5G20140	SOUL heme-binding family protein		Light induced	RS downregulated	33.173	24.1455	31.1515	20.1651	37.5732	34.1899	19.2999	26.175	40.1108	45.893		Cytoplasm
246069_at	AT5G20220	zinc knuckle (CCHC-type) family protein		Light induced	RS downregulated	127.757	68.812	94.7111	69.1594	123.433	162.738	28.5201	54.3427	61.2109	64.2163		Nucleus
249769_at	AT5G24120	SIGE (RNA polymerase sigma subunit E); DNA binding / DNA-directed RNA polymerase/ sigma factor/ transcription factor		Light induced	RS downregulated	1059.97	954.259	762.773	814.019	988.541	1061.67	10.6681	16.7908	25.6384	31.0227	PIF1	Unknown
249732_at	AT5G24420	glucosamine/galactosamine-6-phosphate isomerase-related		Light induced	RS downregulated	25.7921	13.6042	17.3266	12.7073	29.4624	41.6824	10.8412	12.0527	26.9794	39.0742		Chloroplast
249659_s_at	AT5G36800	[AT5G36710, similar to unknown protein [Arabidopsis thaliana] (TAIR:AT5G36800.1); similar to unknown [Brassica rapa] (GB:ABL97950.1); contains domain PROKAR_LIPOPROTEIN (PS51257)];[AT5G36800, similar to unknown protein [Arabidopsis thaliana] (TAIR:AT5G36710.1); similar to unknown [Brassica rapa] (GB:ABL97950.1); contains domain PROKAR_LIPOPROTEIN (PS51257)]		Light induced	RS downregulated	49.8634	49.9445	64.0072	44.9092	66.0914	47.9995	101.458	151.256	207.424	148.214		Chloroplast
249510_at	AT5G38510	rhomboid family protein		Light induced	RS downregulated	123.108	34.9641	91.2738	56.8652	124.018	108.359	27.6125	41.803	58.622	68.9094		Cell membrane
249355_at	AT5G40500	similar to unnamed protein product [Vitis vinifera] (GB:CAO14700.1)		Light induced	RS downregulated	140.818	78.6783	107.67	70.0885	136.631	117.519	24.5292	33.8392	102.141	125.37		Unknown
249247_at	AT5G42310	pentatricopeptide (PPR) repeat-containing protein		Light induced	RS downregulated	306.986	154.301	234.2	161.846	287.553	234.87	65.3426	124.785	165.455	207.553		Mitochondrion
249214_at	AT5G42720	glycosyl hydrolase family 17 protein		Light induced	RS downregulated	74.7423	78.5104	64.4345	71.4887	78.2765	173.153	22.6916	39.1186	56.3602	61.9749		Unknown
249191_at	AT5G42760	similar to unknown [Populus trichocarpa] (GB:ABK95091.1); contains InterPro domain O-methyltransferase, N-terminal (InterPro:IPR003455); contains InterPro domain Conserved hypothetical protein CHP00027, methylltransferase (InterPro:IPR011610)		Light induced	RS downregulated	382.293	78.151	188.337	40.9145	321.495	604.832	8.61959	9.83768	20.6264	41.6773		Nucleus
248961_at	AT5G45650	subtilase family protein		Light induced	RS downregulated	25.0512	27.0057	48.7736	35.704	27.8774	24.3576	61.1527	97.5818	203.303	181.219		Extracellular
248962_at	AT5G45680	FK506-binding protein 1 (FKBP13)		Light induced	RS downregulated	440.511	156.711	312.97	202.844	416.452	404.555	456.541	793.789	980.257	980.501		Chloroplast
248838_at	AT5G46800	BOU (A BOUT DE SOUFFLE); binding		Light induced	RS downregulated	762.205	381.408	674.421	431.601	846.693	604.806	413.647	664.331	932.656	1128.02		Mitochondrion
248287_at	AT5G52970	thylakoid lumen 15.0 kDa protein		Light induced	RS downregulated	203.028	90.4616	146.583	96.9803	227.995	242.529	273.943	479.12	571.466	613.072		Chloroplast
248100_at	AT5G55180	glycosyl hydrolase family 17 protein		Light induced	RS downregulated	249.49	296.427	346.101	326.972	264.933	382.085	136.107	197.684	313.53	264.935		Cell membrane
247936_at	AT5G57030	LUT2 (LUTEIN DEFICIENT 2); lycopene epsilon cyclase		Light induced	RS downregulated	386.475	146.451	257.364	155.02	341.039	281.127	139.22	266.25	284.353	377.25		Chloroplast
247694_at	AT5G59750	riboflavin biosynthesis protein, putative		Light induced	RS downregulated	216.591	194.528	179.053	197.662	214.375	356.628	82.9883	164.507	168.761	233.628		Chloroplast
247415_at	AT5G63060	transporter		Light induced	RS downregulated	31.7366	13.287	22.0807	15.8236	28.9914	25.8118	13.6427	24.1406	32.3235	33.0021		Unknown
247323_at	AT5G64170	dentin sialophosphoprotein-related		Light induced	RS downregulated	718.798	521.213	608.88	397.139	671.646	503.836	36.4602	70.9012	75.5611	71.9662	PIF1	Nucleus
246998_at	AT5G67370	similar to unknown protein [Arabidopsis thaliana] (TAIR:AT5G11840.1); similar to hypothetical protein [Vitis vinifera] (GB:CAN75014.1); contains InterPro domain Protein of unknown function DUF1230 (InterPro:IPR009631)		Light induced	RS downregulated	436.996	164.113	320.506	182.377	411.247	336.424	13.529	16.8359	44.1293	56.4761	PIF1	Chloroplast
252415_at	AT3G47340	ASN1 (DARK INDUCIBLE 6)	PIF repressed	Light repressed	RS downregulated	254.238	1221.49	242.785	997.437	364.475	448.466	207.955	436.396	94.5846	368.65		Cytoplasm
264146_at	AT1G02205	CER1 (ECERIFERUM 1)	PIF induced	Light repressed	RS downregulated	292.875	112.69	107.686	122.685	268.218	146.143	423.225	95.5373	105.895	97.0764		Unknown
264318_at	AT1G04220	beta-ketoacyl-CoA synthase, putative	PIF induced	Light repressed	RS downregulated	373.175	202.623	332.398	252.683	340.809	259.176	118.861	49.0016	37.5063	42.8921		Nucleus
264612_at	AT1G04560	AWPM-19-like membrane family protein	PIF induced	Light repressed	RS downregulated	35.1881	21.5701	25.2342	20.7407	18.3166	18.0309	359.794	41.0275	25.2506	16.9743		Extracellular
260664_at	AT1G19510	myb family transcription factor	PIF induced	Light repressed	RS downregulated	9.23126	9.47138	9.45124	9.72806	9.73563	9.52527	64.7444	13.7925	20.9049	17.8633		Unknown
261226_at	AT1G20190	ATEXPA11 (ARABIDOPSIS THALIANA EXPANSIN A11)	PIF induced	Light repressed	RS downregulated	406.573	495.234	488.821	520.758	506.343	323.299	993.288	397.836	270.229	257.111	PIF5	Extracellular
256464_at	AT1G32560	late embryogenesis abundant group 1 domain-containing protein / LEA group 1 domain-containing protein	PIF induced	Light repressed	RS downregulated	35.826	24.5957	19.087	18.1425	15.1083	16.2738	147.866	19.1459	19.5066	18.675	PIF1	Unknown
260716_at	AT1G48130	ATPER1 (Arabidopsis thaliana 1-cysteine peroxiredoxin 1); antioxidant	PIF induced	Light repressed	RS downregulated	190.987	110.445	92.0761	75.3509	72.7185	54.3443	440.5	22.8839	17.8692	24.9588		Nucleus
256354_at	AT1G54870	oxidoreductase	PIF induced	Light repressed	RS downregulated	11.8896	10.3189	11.5368	14.9217	9.55573	9.56144	275.261	14.3442	16.2465	13.9792	PIF1	Chloroplast
262644_at	AT1G62710	BETA-VPE (vacuolar processing enzyme beta); cysteine-type endopeptidase	PIF induced	Light repressed	RS downregulated	133.471	74.5313	72.9084	59.1665	81.5212	79.1357	85.2609	40.1357	35.326	40.4276		Unknown
260371_at	AT1G69690	TCP family transcription factor, putative	PIF induced	Light repressed	RS downregulated	118.617	139.394	121.621	170.34	114.595	79.4585	213.071	99.1168	89.0071	53.4458	PIF1PIF3PIF4PIF5	Nucleus
262679_at	AT1G75830	LCR67/PDF1.1 (Low-molecular-weight cysteine-rich 67)	PIF induced	Light repressed	RS downregulated	10.3694	11.7242	10.0416	10.9007	10.5192	10.1518	1167.87	169.753	84.2412	74.1592	PIF1PIF5	Extracellular
262682_at	AT1G75900	family II extracellular lipase 3 (EXL3)	PIF induced	Light repressed	RS downregulated	217.277	143.42	268.152	96.5136	246.768	74.7006	994.529	292.246	135.43	109.771		Extracellular
265891_at	AT2G15010	thionin, putative	PIF induced	Light repressed	RS downregulated	10.113	11.1635	10.3787	10.7866	10.8996	9.93899	163.088	16.9105	13.0802	14.0981		Extracellular
267263_at	AT2G23110	similar to unknown protein [Arabidopsis thaliana] (TAIR:AT2G23120.1); similar to seed maturation protein PM35 [Glycine max] (GB:AAD51623.1)	PIF induced	Light repressed	RS downregulated	12.309	13.4476	11.9049	14.4295	12.6086	14.901	128.203	26.6561	20.6468	20.564		Cytoplasm
265255_at	AT2G28420	lactoylglutathione lyase family protein / glyoxalase I family protein	PIF induced	Light repressed	RS downregulated	10.1037	10.7544	9.85949	12.2013	10.8001	10.6498	106.199	14.9106	16.5161	16.6708	PIF1	Cytoplasm
264079_at	AT2G28490	cupin family protein	PIF induced	Light repressed	RS downregulated	18.2455	12.6129	11.6352	10.6424	12.6502	11.0283	94.8817	12.8078	10.4664	11.6331	PIF5	Extracellular
255795_at	AT2G33380	RD20 (RESPONSIVE TO DESSICATION 20); calcium ion binding	PIF induced	Light repressed	RS downregulated	552.361	200.219	403.747	178.548	466.136	264.821	138.947	12.34	12.4564	11.2116	PIF3PIF4	Unknown
266544_at	AT2G35300	late embryogenesis abundant group 1 domain-containing protein / LEA group 1 domain-containing protein	PIF induced	Light repressed	RS downregulated	58.3944	40.563	45.2667	27.4185	26.9371	49.1164	441.922	29.4298	20.5124	21.9638		Unknown
265211_at	AT2G36640	ATECP63 (EMBRYONIC CELL PROTEIN 63)	PIF induced	Light repressed	RS downregulated	9.14833	9.89711	8.73685	11.3431	7.57632	11.7962	28.2913	10.9262	9.73389	11.9554		Unknown
263385_at	AT2G40170	ATEM6/GEA6 (ARABIDOPSIS EARLY METHIONINE-LABELLED 6)	PIF induced	Light repressed	RS downregulated	25.4097	23.4236	20.1903	28.9769	14.5567	21.1602	285.874	14.2363	15.0291	16.454		Cytoplasm
266393_at	AT2G41260	M17	PIF induced	Light repressed	RS downregulated	6.33717	8.80346	7.61425	13.9701	6.19088	6.4687	344.702	8.10804	8.00611	7.95925	PIF4	Extracellular
266752_at	AT2G47000	MDR4/PGP4 (P-GLYCOPROTEIN4); ATPase, coupled to transmembrane movement of substances / xenobiotic-transporting ATPase	PIF induced	Light repressed	RS downregulated	178.289	295.506	245.125	306.274	156.067	205.153	307.268	125.941	106.406	87.8132	PIF5	Nucleus
266462_at	AT2G47770	benzodiazepine receptor-related	PIF induced	Light repressed	RS downregulated	254.284	217.022	160.269	154.13	152.816	309.807	116.377	24.9147	25.4039	36.7586	PIF1	Mitochondrion
259167_at	AT3G01570	glycine-rich protein / oleosin	PIF induced	Light repressed	RS downregulated	20.4559	19.81	18.5981	18.8209	20.2593	18.6623	306.607	17.5301	16.1346	18.1391		Unknown
258347_at	AT3G17520	late embryogenesis abundant domain-containing protein / LEA domain-containing protein	PIF induced	Light repressed	RS downregulated	99.8248	55.7394	52.2776	42.7697	35.81	51.6823	114.867	12.5465	11.3993	13.435		Unknown
246310_at	AT3G51895	SULTR3;1 (SULFATE TRANSPORTER 1); sulfate transmembrane transporter	PIF induced	Light repressed	RS downregulated	188.239	73.1125	198.285	129.156	225.763	168.82	93.762	25.0425	24.475	21.3427		Unknown
252019_at	AT3G53040	late embryogenesis abundant protein, putative / LEA protein, putative	PIF induced	Light repressed	RS downregulated	14.1652	13.0884	10.6666	16.0038	10.3687	12.4976	42.5837	11.573	10.0797	14.259	PIF1	Unknown
251838_at	AT3G54940	cysteine proteinase, putative	PIF induced	Light repressed	RS downregulated	47.3677	32.4252	28.2949	25.137	22.3559	15.9002	236.024	12.175	11.3884	11.7596		Extracellular
255048_at	AT4G09600	GASA3 (GAST1 PROTEIN HOMOLOG 3)	PIF induced	Light repressed	RS downregulated	8.10421	7.18734	8.15707	9.27776	7.38319	7.25696	108.668	8.53593	9.89333	8.68724		Extracellular
245335_at	AT4G16160	ATOEP16-2/ATOEP16-S; P-P-bond-hydrolysis-driven protein transmembrane transporter	PIF induced	Light repressed	RS downregulated	15.5344	13.5109	14.1504	12.7073	13.6151	12.2726	118.208	16.5483	14.9419	15.7555	PIF1	Unknown
254440_at	AT4G21020	late embryogenesis abundant domain-containing protein / LEA domain-containing protein	PIF induced	Light repressed	RS downregulated	13.142	13.3723	10.4525	11.6801	9.54324	10.1054	32.7485	12.2175	11.5304	13.4051		Cell membrane
254215_at	AT4G23700	ATCHX17 (CATION/H+ EXCHANGER 17); monovalent cation:proton antiporter	PIF induced	Light repressed	RS downregulated	422.143	259.864	354.462	307.018	168.657	90.6648	64.4102	25.7102	20.2609	23.7024		Nucleus
253608_at	AT4G30290	ATXTH19 (XYLOGLUCAN ENDOTRANSGLUCOSYLASE/HYDROLASE 19); hydrolase, acting on glycosyl bonds	PIF induced	Light repressed	RS downregulated	140.809	327.578	455.654	468.567	250.591	218.54	1520.74	502.838	312.415	323.517		Extracellular
252997_at	AT4G38400	ATEXLA2 (ARABIDOPSIS THALIANA EXPANSIN-LIKE A2)	PIF induced	Light repressed	RS downregulated	57.3568	65.2764	82.4546	67.3869	76.3244	76.1338	363.586	172.749	95.4201	73.4713		Extracellular
250648_at	AT5G06760	late embryogenesis abundant group 1 domain-containing protein / LEA group 1 domain-containing protein	PIF induced	Light repressed	RS downregulated	69.6024	43.4508	66.2287	50.1054	63.9572	140.83	65.8142	25.8715	27.9698	54.0374		Unknown
250633_at	AT5G07460	PMSR2 (PEPTIDEMETHIONINE SULFOXIDE REDUCTASE 2); peptide-methionine-(S)-S-oxide reductase	PIF induced	Light repressed	RS downregulated	106.541	128.955	168.295	104.757	154.515	76.6179	197.716	93.493	63.8567	69.6627		Chloroplast
246522_at	AT5G15830	ATBZIP3 (ARABIDOPSIS THALIANA BASIC LEUCINE-ZIPPER 3); DNA binding / transcription factor	PIF induced	Light repressed	RS downregulated	74.6587	63.2844	82.6985	83.451	87.3816	82.6886	243.581	105.888	34.28	33.833	PIF5	Nucleus
250012_x_at	AT5G18060	auxin-responsive protein, putative	PIF induced	Light repressed	RS downregulated	106.819	76.8147	173.195	90.8713	118.311	64.1131	629.725	313.274	134.617	64.96	PIF1PIF5	Unknown
249895_at	AT5G22500	acyl CoA reductase, putative / male-sterility protein, putative	PIF induced	Light repressed	RS downregulated	278.275	920.979	1295.77	1978.97	475.775	1030.6	1354.14	420.185	132.489	106.836	PIF1PIF4PIF5	Chloroplast
249353_at	AT5G40420	OLEO2 (OLEOSIN 2)	PIF induced	Light repressed	RS downregulated	153.8	83.3124	82.1016	76.4084	68.1013	49.2089	348.938	16.4695	19.256	18.3474		Unknown
249082_at	AT5G44120	CRA1 (CRUCIFERINA); nutrient reservoir	PIF induced	Light repressed	RS downregulated	19.2143	20.4416	22.9564	16.5853	16.5993	10.7678	4814.73	32.8902	18.01	19.0419	PIF1	Unknown
248197_at	AT5G54190	PORA (Protochlorophyllide reductase A); oxidoreductase/ protochlorophyllide reductase	PIF induced	Light repressed	RS downregulated	17.8467	13.9621	19.2923	15.3793	53.9595	13.8347	3995.03	1393.22	514.665	250.204		Chloroplast
247437_at	AT5G62490	ATHVA22B (Arabidopsis thaliana HVA22 homologue B)	PIF induced	Light repressed	RS downregulated	71.9695	38.2532	38.305	32.3586	34.5947	38.6429	169.968	18.2296	16.8456	20.9006		Unknown
247126_at	AT5G66080	protein phosphatase 2C family protein / PP2C family protein	PIF induced	Light repressed	RS downregulated	64.8035	65.4589	74.5933	78.7152	69.0273	81.0362	124.253	59.3565	54.8414	38.4759	PIF1PIF4PIF5	Chloroplast
247061_at	AT5G66780	similar to unknown [Ammopiptanthus mongolicus] (GB:AAW33981.1)	PIF induced	Light repressed	RS downregulated	18.0935	15.767	16.4082	16.9315	17.9173	19.9184	122.088	13.8459	14.255	13.4676	PIF4	Chloroplast
261570_at	AT1G01120	KCS1 (3-KETOACYL-COA SYNTHASE 1); acyltransferase		Light repressed	RS downregulated	1302.65	819.842	1338.26	788.058	1100.21	817.617	1192.16	674.347	481.119	451.661	PIF5	Unknown
261420_at	AT1G07720	beta-ketoacyl-CoA synthase family protein		Light repressed	RS downregulated	586.552	476.382	609.574	481.429	602.872	485.832	259.94	160.012	128.526	156.207		Unknown
264209_at	AT1G22740	RAB7 (Ras-related protein 7); GTP binding		Light repressed	RS downregulated	154.353	190.302	107.092	137.438	142.367	142.791	581.427	339.638	209.71	202.201		Unknown
257506_at	AT1G29440	auxin-responsive family protein		Light repressed	RS downregulated	43.4702	23.254	69.1967	32.9442	43.6883	26.4283	179.756	208.2	86.6909	68.5607	PIF5	Mitochondrion
259773_at	AT1G29500	auxin-responsive protein, putative		Light repressed	RS downregulated	166.018	72.742	208.534	122.719	160.701	92.8152	404.971	422.058	149.289	74.5651	PIF3PIF5	Mitochondrion
260693_at	AT1G32450	proton-dependent oligopeptide transport (POT) family protein		Light repressed	RS downregulated	1729.03	2142.76	1834.98	2141.44	1537.9	1207.67	163.144	118.721	63.5932	112.522		Cell membrane
261335_at	AT1G44800	nodulin MtN21 family protein		Light repressed	RS downregulated	205.745	293.198	277.436	284.781	282.215	199.129	174.48	118.832	84.8037	141.363		Mitochondrion
259803_at	AT1G72150	PATL1 (PATELLIN 1); transporter		Light repressed	RS downregulated	2217.36	2929.3	2365.97	2917.22	2069	2152.83	2743.14	1877.21	1211.79	1204.97		Nucleus
259854_at	AT1G72200	zinc finger (C3HC4-type RING finger) family protein		Light repressed	RS downregulated	156.95	207.006	182.997	219.337	155.563	132.736	302.657	237.734	101.074	80.3754		Unknown
262133_at	AT1G78000	SULTR1;2 (SULFATE TRANSPORTER 1;2); sulfate transmembrane transporter		Light repressed	RS downregulated	462.595	286.673	432.339	241.869	431.729	217.034	118.888	77.4022	53.0135	43.559		Unknown
266330_at	AT2G01530	MLP329 (MLP-LIKE PROTEIN 329)		Light repressed	RS downregulated	1215.84	1649.65	1148.89	1524.52	1309.35	1001.34	632.722	914.363	278.679	433.344		Nucleus
265511_at	AT2G05540	glycine-rich protein		Light repressed	RS downregulated	2750.42	2642.58	1109.08	1200.36	2492.69	2416.25	2370.08	2557.86	514.812	1523.29		Extracellular
260492_at	AT2G41850	PGAZAT (POLYGALACTURONASE ABSCISSION ZONE A. THALIANA); polygalacturonase		Light repressed	RS downregulated	10.3116	13.8975	10.0075	9.82164	10.1729	10.2882	782.943	698.491	169.599	292.867	PIF1PIF3	Extracellular
266555_at	AT2G46270	GBF3 (G-BOX BINDING FACTOR 3); transcription factor		Light repressed	RS downregulated	240.124	211.3	231.512	212.35	229.576	279.291	87.6701	86.4947	39.3522	48.0456	PIF1PIF3PIF4PIF5	Nucleus
258736_at	AT3G05900	neurofilament protein-related		Light repressed	RS downregulated	663.609	604.711	607.339	579.718	652.007	451.381	855.24	762.881	376.745	332.716		Cytoplasm
256243_at	AT3G12500	ATHCHIB (BASIC CHITINASE); chitinase		Light repressed	RS downregulated	417.807	211.307	471.736	320.539	163.51	91.3201	130.526	109.929	30.3745	57.9176		Extracellular
256589_at	AT3G28740	cytochrome P450 family protein		Light repressed	RS downregulated	454.129	333.367	455.887	403.461	537.147	501.847	402.817	288.112	101.86	70.5678		Unknown
255549_at	AT4G01950	ATGPAT3/GPAT3 (GLYCEROL-3-PHOSPHATE ACYLTRANSFERASE 3); acyltransferase		Light repressed	RS downregulated	381.772	213.436	348.07	192.485	325.395	213.403	488.485	313.423	194.847	174.194		Mitochondrion
245336_at	AT4G16515	unknown protein		Light repressed	RS downregulated	248.315	415.646	640.775	540.235	428.863	301.24	1427.38	1301.52	475.72	312.623	PIF1	Extracellular
245399_at	AT4G17340	DELTA-TIP2/TIP2;2 (tonoplast intrinsic protein 2;2); water channel		Light repressed	RS downregulated	2443.38	2290.87	2532.76	2219.24	2233.58	1797.49	3619.55	3036.98	1367.45	1644.89		Cytoplasm
253617_at	AT4G30410	transcription factor		Light repressed	RS downregulated	48.5836	101.723	77.5391	116.776	77.1133	67.6967	750.815	464.59	267.615	186.134	PIF1PIF3PIF4PIF5	Nucleus
253332_at	AT4G33420	peroxidase, putative		Light repressed	RS downregulated	485.475	266.579	370.534	278.871	423.012	186.587	137.509	129.365	59.5853	52.7101		Extracellular
253255_at	AT4G34760	auxin-responsive family protein		Light repressed	RS downregulated	199.107	217.466	304.487	413.162	263.131	341.834	807.165	669.52	350.494	306.088	PIF1PIF4PIF5	Mitochondrion
251039_at	AT5G02020	similar to unknown protein [Arabidopsis thaliana] (TAIR:AT3G55646.1); similar to unknown protein [Arabidopsis thaliana] (TAIR:AT5G59080.1); similar to unnamed protein product [Vitis vinifera] (GB:CAO15731.1)		Light repressed	RS downregulated	336.926	517.002	328.982	626.561	372	601.513	699.077	716.502	246.749	228.252		Nucleus
251028_at	AT5G02230	haloacid dehalogenase-like hydrolase family protein		Light repressed	RS downregulated	387.068	213.809	340.753	240.13	391.753	215.74	358.834	219.529	169.271	192.062		Unknown
249378_at	AT5G40450	similar to unknown protein [Arabidopsis thaliana] (TAIR:AT3G28770.1); similar to hypothetical protein Kpol_1058p4 [Vanderwaltozyma polyspora DSM 70294] (GB:XP_001645325.1)		Light repressed	RS downregulated	643.751	811.004	694.917	767.893	566.449	489.492	314.053	287.511	106.476	139.675	PIF1PIF4PIF5	Nucleus
249053_at	AT5G44440	FAD-binding domain-containing protein		Light repressed	RS downregulated	90.0302	54.3275	642.786	338.859	152.187	103	2704	2130.79	1320.33	1091.99		Chloroplast
248790_at	AT5G47450	AtTIP2;3 (Arabidopsis thaliana tonoplast intrinsic protein 2;3); water channel		Light repressed	RS downregulated	370.442	335.222	373.151	249.265	354.635	168.036	1674.34	1427.3	205.085	242.784		Unknown
248460_at	AT5G50915	basic helix-loop-helix (bHLH) family protein		Light repressed	RS downregulated	23.7711	20.9798	34.4996	22.9553	32.7971	33.4341	107.849	55.5544	42.3487	35.8426	PIF4	Nucleus
247696_at	AT5G59780	MYB59 (myb domain protein 59); DNA binding / transcription factor		Light repressed	RS downregulated	523.672	611.957	514.922	519.042	527.969	459.314	279.168	341.044	102.018	114.502		Nucleus
253294_at	AT4G33750	unknown protein		Light repressed	RS downregulated	189.853	193.585	237.394	216.036	206.888	127.795	453.941	326.82	219.433	186.986		#N/A
260287_at	AT1G80440	kelch repeat-containing F-box family protein	PIF repressed		RS downregulated	813.423	1059.33	744.933	800.871	719.546	650.404	167.757	433.705	158.804	342.053	PIF1PIF5	Nucleus
262635_at	AT1G06570	PDS1 (PHYTOENE DESATURATION 1)	PIF repressed		RS downregulated	588.908	1020.61	514.855	1099.98	536.252	1039.01	71.5397	144.113	74.7213	139.783	PIF1	Unknown
262809_at	AT1G11720	ATSS3 (STARCH SYNTHASE 3); starch synthase/ transferase, transferring glycosyl groups	PIF repressed		RS downregulated	106.382	60.4154	87.1997	67.7035	102.656	94.0002	74.8539	154.434	127.979	138.833		Unknown
256098_at	AT1G13700	glucosamine/galactosamine-6-phosphate isomerase family protein	PIF repressed		RS downregulated	43.3652	68.1716	54.1286	54.0698	56.4955	52.8591	49.4839	128.771	65.8701	90.6752		Chloroplast
262705_at	AT1G16260	protein kinase family protein	PIF repressed		RS downregulated	218.909	169.776	213.027	164.68	251.564	278.591	42.6256	86.7939	58.2657	96.9383		Extracellular
264774_at	AT1G22890	unknown protein	PIF repressed		RS downregulated	96.9291	200.234	70.5405	124.834	51.55	94.9065	27.8982	60.6686	20.7065	53.025		Mitochondrion
246396_at	AT1G58180	carbonic anhydrase family protein / carbonate dehydratase family protein	PIF repressed		RS downregulated	327.912	482.98	301.845	521.997	278.669	439.673	239.27	547.156	277.636	333.42		Chloroplast
264920_at	AT1G60550	naphthoate synthase, putative / dihydroxynaphthoic acid synthetase, putative / DHNA synthetase, putative	PIF repressed		RS downregulated	187.826	123.058	216.917	134.755	259.166	280.135	212.213	427.417	392.205	431.699		Mitochondrion
260284_at	AT1G80380	phosphoribulokinase/uridine kinase-related	PIF repressed		RS downregulated	562.021	408.557	402.766	364.684	479.084	481.778	321.566	661.612	393.567	556.908		Chloroplast
265481_at	AT2G15960	unknown protein	PIF repressed		RS downregulated	129.594	431.986	215.702	440.418	140.453	377.991	180.036	545	320.064	516.884		Unknown
264788_at	AT2G17880	DNAJ heat shock protein, putative	PIF repressed		RS downregulated	24.757	35.8242	22.2417	29.2796	31.5261	20.3574	71.136	152.583	68.3551	111.944		Chloroplast
265387_at	AT2G20670	similar to unknown protein [Arabidopsis thaliana] (TAIR:AT4G32480.1); similar to unnamed protein product [Vitis vinifera] (GB:CAO69754.1); contains InterPro domain Protein of unknown function DUF506, plant (InterPro:IPR006502)	PIF repressed		RS downregulated	691.973	714.158	581.246	548.377	772.923	396.38	507.035	1265.47	573.897	981.579		Nucleus
264014_at	AT2G21210	auxin-responsive protein, putative	PIF repressed		RS downregulated	767.584	511.773	852.492	570.852	901.768	935.182	359.556	849.572	530.95	571.905	PIF5	Chloroplast
267344_at	AT2G44230	similar to unknown protein [Arabidopsis thaliana] (TAIR:AT2G44260.1); similar to unknown protein [Arabidopsis thaliana] (TAIR:AT2G44260.2); similar to Protein of unknown function DUF946, plant [Medicago truncatula] (GB:ABN08108.1); contains InterPro domain Protein of unknown function DUF946, plant (InterPro:IPR009291)	PIF repressed		RS downregulated	99.7606	53.0273	61.4793	39.216	88.1774	46.0145	21.7947	53.3131	42.2644	49.7825		Chloroplast
258530_at	AT3G06840	similar to unknown protein [Arabidopsis thaliana] (TAIR:AT5G49170.1); similar to unnamed protein product [Vitis vinifera] (GB:CAO44815.1)	PIF repressed		RS downregulated	31.7103	20.8953	35.3097	22.3291	34.5176	16.876	102.895	238.915	192.708	187.781		Chloroplast
259015_at	AT3G07350	similar to unknown protein [Arabidopsis thaliana] (TAIR:AT3G25240.1); similar to unnamed protein product [Vitis vinifera] (GB:CAO38687.1); contains InterPro domain Protein of unknown function DUF506, plant (InterPro:IPR006502)	PIF repressed		RS downregulated	304.191	119.766	223.435	116.705	320.159	121.377	110.638	233.521	127.357	179.001	PIF1PIF5	Mitochondrion
256266_at	AT3G12320	similar to unknown protein [Arabidopsis thaliana] (TAIR:AT5G06980.1); similar to hypothetical protein [Vitis vinifera] (GB:CAN75675.1)	PIF repressed		RS downregulated	617.718	793.671	584.723	737.016	519.239	555.48	38.4128	245.962	56.0364	67.9242	PIF1PIF5	Nucleus
257855_at	AT3G13040	myb family transcription factor	PIF repressed		RS downregulated	509.583	464.79	465.314	507.661	482.116	495.003	147.321	315.47	239.824	273.72		Nucleus
256920_at	AT3G18980	F-box family protein	PIF repressed		RS downregulated	121.206	84.4846	105.489	89.1692	108.145	97.0433	57.4756	117.75	108.635	96.4001		Cytoplasm
252290_at	AT3G49140	binding	PIF repressed		RS downregulated	83.481	65.9421	80.1663	82.9385	47.2853	73.7614	129.805	287.152	227.091	219.623		Nucleus
251996_at	AT3G52840	BGAL2 (beta-galactosidase 2); beta-galactosidase	PIF repressed		RS downregulated	144.923	233.624	130.191	158.256	168.37	131.186	157.679	354.299	214.412	299.438		Extracellular
251941_at	AT3G53470	similar to unnamed protein product [Vitis vinifera] (GB:CAO18045.1)	PIF repressed		RS downregulated	187.76	96.901	146.513	92.2048	203.824	191.484	138.811	323.763	268.761	337.204		Mitochondrion
251759_at	AT3G55630	ATDFD (A. THALIANA DHFS-FPGS HOMOLOG D); tetrahydrofolylpolyglutamate synthase	PIF repressed		RS downregulated	246.058	81.629	188.796	112.5	257.422	292.816	161.794	324.347	290.192	326.682		Unknown
254545_at	AT4G19830	immunophilin / FKBP-type peptidyl-prolyl cis-trans isomerase family protein	PIF repressed		RS downregulated	67.8644	57.7342	65.0913	63.486	79.0172	79.0928	40.9661	83.9061	73.2056	98.4328		Unknown
252950_at	AT4G38690	1-phosphatidylinositol phosphodiesterase-related	PIF repressed		RS downregulated	516.369	397.324	405.25	323.147	487.805	289.904	293.527	599.664	352.384	457.386		Extracellular
250972_at	AT5G02840	LCL1 (LHY/CCA1-LIKE 1); DNA binding / transcription factor	PIF repressed		RS downregulated	1068.93	1560.4	1001.35	1343.16	997.664	1624.69	318.354	642.269	370.015	501.981	PIF1	Nucleus
245696_at	AT5G04190	PKS4 (PHYTOCHROME KINASE SUBSTRATE 4)	PIF repressed		RS downregulated	21.855	26.3734	37.0157	36.6898	23.5907	17.8763	28.7364	61.7899	26.1608	34.5416	PIF5	Cell membrane
250665_at	AT5G06980	similar to unknown protein [Arabidopsis thaliana] (TAIR:AT3G12320.1)	PIF repressed		RS downregulated	1030.19	1201.52	921.557	1121.58	929.972	1028.56	99.5702	301.673	109.028	156.684	PIF1PIF5	Nucleus
246781_at	AT5G27350	SFP1; carbohydrate transmembrane transporter/ sugar:hydrogen ion symporter	PIF repressed		RS downregulated	411.754	373.162	362.647	283.822	374.465	358.583	166.405	336.302	305.731	386.1		Cell membrane
248224_at	AT5G53490	thylakoid lumenal 17.4 kDa protein, chloroplast	PIF repressed		RS downregulated	364.312	188.538	266.718	161.165	373.641	320.622	590.531	1274.36	1172.89	1440.21		Chloroplast
248050_at	AT5G56100	glycine-rich protein / oleosin	PIF repressed		RS downregulated	263.478	449.91	253.949	501.139	237.407	616.829	258.305	641.035	331.679	404.085		Nucleus
264148_at	AT1G02220	ANAC003 (Arabidopsis NAC domain containing protein 3); transcription factor	PIF induced		RS downregulated	27.528	17.9876	31.3298	23.1334	9.50931	14.359	183.475	81.0074	168.794	92.7095		Nucleus
259516_at	AT1G20450	ERD10/LTI45 (EARLY RESPONSIVE TO DEHYDRATION 10)	PIF induced		RS downregulated	1188.19	1368.4	1415.23	1579.7	1159.91	1720.39	812.067	341.226	558.96	604.012	PIF1PIF3PIF4PIF5	Nucleus
261026_at	AT1G01240	similar to unknown protein [Arabidopsis thaliana] (TAIR:AT2G46550.1); similar to unnamed protein product [Vitis vinifera] (GB:CAO48635.1)			RS downregulated	111.741	84.0791	111.028	86.6674	132.411	128.04	302.434	399.519	317.116	373.95		Mitochondrion
261053_at	AT1G01320	tetratricopeptide repeat (TPR)-containing protein			RS downregulated	994.733	589.019	649.708	853.811	767.321	1095.6	483.318	546.463	633.765	715.432		Cytoplasm
259432_at	AT1G01520	myb family transcription factor			RS downregulated	148.913	96.7214	103.345	102.646	122.211	142.348	10.4357	9.36188	8.82777	9.31327	PIF1	Nucleus
264147_at	AT1G02205	CER1 (ECERIFERUM 1)			RS downregulated	166.681	60.9142	64.4299	60.0348	153.097	73.2802	246.238	49.3551	56.9215	41.8054		Unknown
260916_at	AT1G02475	similar to unknown protein [Arabidopsis thaliana] (TAIR:AT4G01883.1); similar to unnamed protein product [Vitis vinifera] (GB:CAO40177.1); contains InterPro domain Streptomyces cyclase/dehydrase (InterPro:IPR005031)			RS downregulated	274.86	122.533	206.742	135.337	258.293	228.381	144.019	197.995	275.07	333.929		Nucleus
263115_at	AT1G03055	similar to unknown protein [Arabidopsis thaliana] (TAIR:AT1G64680.1); similar to hypothetical protein LOC_Os11g37650 [Oryza sativa (japonica cultivar-group)] (GB:ABA94460.1)			RS downregulated	32.4197	14.35	25.0142	15.5178	24.3211	25.2635	9.32526	10.2545	10.1064	12.5006		Nucleus
263163_at	AT1G03160	FZL (FZO-LIKE); GTP binding / GTPase/ thiamin-phosphate diphosphorylase			RS downregulated	49.284	36.4035	39.1059	36.7801	45.4953	53.834	61.0627	79.9867	83.0161	104.883		Unknown
264843_at	AT1G03400	2-oxoglutarate-dependent dioxygenase, putative			RS downregulated	174.894	91.0289	112.871	102.089	158.595	153.307	16.6218	17.124	16.8348	22.2837		Cytoplasm
264820_at	AT1G03475	LIN2 (LESION INITIATION 2); coproporphyrinogen oxidase			RS downregulated	213.825	112.588	180.018	129.085	210.517	188.622	258.173	392.564	493.809	552.583		Chloroplast
264832_at	AT1G03660	similar to ankyrin repeat family protein [Arabidopsis thaliana] (TAIR:AT1G03670.1); similar to unnamed protein product [Vitis vinifera] (GB:CAO23951.1); contains domain ANK REPEAT-CONTAINING (PTHR18958:SF80); contains domain ANKYRIN REPEAT-CONTAINING (PTHR18958)			RS downregulated	46.0444	41.2012	38.3269	42.9595	30.5916	35.8097	32.9483	50.994	43.452	33.1933		Unknown
264319_at	AT1G04110	SDD1 (STOMATAL DENSITY AND DISTRIBUTION); subtilase			RS downregulated	11.5777	10.2204	11.1593	9.07777	12.632	11.6265	19.0334	29.267	29.0726	32.7212		Extracellular
263184_at	AT1G05560	UGT1 (UDP-glucosyl transferase 75B1); UDP-glycosyltransferase/ transferase, transferring glycosyl groups			RS downregulated	56.0843	59.1414	74.1853	52.0193	56.0879	53.1529	35.3196	32.8757	23.19	22.308		Chloroplast
261254_at	AT1G05805	basic helix-loop-helix (bHLH) family protein			RS downregulated	49.34	83.6555	51.4609	95.9324	38.4949	70.6977	76.9332	103.744	121.592	109.507	PIF1PIF4	Nucleus
256057_at	AT1G07180	ATNDI1/NDA1 (ALTERNATIVE NAD(P)H DEHYDROGENASE 1); NADH dehydrogenase			RS downregulated	578.272	139.185	390.589	173.019	508.31	341.049	11.231	11.2218	15.173	20.4596		Mitochondrion
261075_at	AT1G07280	binding			RS downregulated	170.354	49.5119	120.215	54.825	178.679	80.9728	39.0724	37.1773	38.4125	56.0031		Unknown
261695_at	AT1G08520	CHLD/PDE166 (PIGMENT DEFECTIVE 166); magnesium chelatase/ nucleoside-triphosphatase/ nucleotide binding			RS downregulated	421.35	292.815	329.661	314.262	419.799	499.495	510.736	906.625	815.114	1025.08		Chloroplast
264394_at	AT1G11860	aminomethyltransferase, putative			RS downregulated	1499.56	550.439	1277.48	795.903	1504.91	1309.05	1163.01	1852.15	2251.41	2933.82		Mitochondrion
264348_at	AT1G12110	NRT1.1 (NITRATE TRANSPORTER 1.1); transporter			RS downregulated	1172.52	977.972	1253.78	909.614	1218.32	756.777	838.735	589.351	510.215	530.86	PIF1PIF3PIF4PIF5	Cell membrane
262826_at	AT1G13080	CYP71B2 (CYTOCHROME P450 71B2); oxygen binding			RS downregulated	775.048	404.736	688.575	428.161	716.364	491.529	330.362	515.589	519.39	596.216	PIF4PIF5	Extracellular
261480_at	AT1G14280	PKS2 (PHYTOCHROME KINASE SUBSTRATE 2)			RS downregulated	468.227	406.971	389.288	325.627	401.043	273.215	351.964	428.537	238.089	296.331	PIF5	Cell membrane
261471_at	AT1G14460	DNA polymerase-related			RS downregulated	66.1818	48.557	65.8287	45.5202	61.1758	42.5583	83.1991	88.0787	99.3711	91.6714		Nucleus
260776_at	AT1G14580	zinc finger (C2H2 type) family protein			RS downregulated	62.3121	38.7429	69.627	47.2396	64.923	73.7139	43.4516	81.033	73.5536	67.86	PIF5	Nucleus
262831_at	AT1G14730	similar to ACYB-2 (Arabidopsis cytochrome b561 -2), carbon-monoxide oxygenase [Arabidopsis thaliana] (TAIR:AT4G25570.1); similar to ACYB-1 (Arabidopsis cytochrome b561 -1), carbon-monoxide oxygenase [Arabidopsis thaliana] (TAIR:AT5G38630.1); similar to cytochrome [Mesembryanthemum crystallinum] (GB:AAD11424.1); contains InterPro domain Cytochrome b561 / ferric reductase transmembrane (InterPro:IP…			RS downregulated	98.3781	101.993	109.331	99.9185	139.33	96.6633	16.178	22.0245	21.2579	28.7712		Mitochondrion
260744_at	AT1G15010	similar to unknown protein [Arabidopsis thaliana] (TAIR:AT2G01300.1); similar to unnamed protein product [Vitis vinifera] (GB:CAO42242.1)			RS downregulated	20.0919	18.8321	20.0338	28.7681	18.8472	21.7607	40.9072	37.8124	36.8082	29.0731		Mitochondrion
256115_at	AT1G16880	uridylyltransferase-related			RS downregulated	1174.57	705.39	1190.68	1005.89	1288.64	1216.32	1385.51	2035.64	1855.98	2097.88		Chloroplast
255774_at	AT1G18620	similar to unknown protein [Arabidopsis thaliana] (TAIR:AT1G74160.1); similar to unnamed protein product [Vitis vinifera] (GB:CAO49165.1)			RS downregulated	64.6184	51.8785	63.7853	54.9662	54.6063	49.0691	63.2885	124.391	100.184	111.07	PIF1PIF4	Nucleus
259478_at	AT1G18980	germin-like protein, putative			RS downregulated	515.713	368.652	451.704	324.98	456.929	188.884	97.0202	53.2015	87.0286	100.48		Extracellular
261247_at	AT1G20070	unknown protein			RS downregulated	208.348	102.165	250.389	156.612	237.776	144.704	76.6145	81.4236	76.3608	76.6397		Mitochondrion
261224_at	AT1G20160	ATSBT5.2; subtilase			RS downregulated	142.263	130.04	146.958	133.368	130.731	99.2997	38.9478	41.4088	26.74	27.5369		Extracellular
256088_at	AT1G20810	immunophilin / FKBP-type peptidyl-prolyl cis-trans isomerase family protein			RS downregulated	200.244	114.837	161.04	98.2327	208.272	177.016	164.922	313.803	322.184	351.378		Chloroplast
262505_at	AT1G21680	similar to unknown protein [Arabidopsis thaliana] (TAIR:AT1G21670.1); similar to hypothetical protein [Vitis vinifera] (GB:CAN73514.1); similar to unnamed protein product [Vitis vinifera] (GB:CAO61906.1); similar to hypothetical protein OsJ_012725 [Oryza sativa (japonica cultivar-group)] (GB:EAZ29242.1); contains InterPro domain WD40-like Beta Propeller (InterPro:IPR011659); contains InterPro dom…			RS downregulated	271.799	506.642	287.332	513.969	262.272	366.186	58.7724	43.9218	31.1956	53.9829		Extracellular
255969_at	AT1G22330	RNA binding			RS downregulated	18.3671	21.4007	25.8398	20.5253	24.0179	17.2432	143.831	161.182	123.19	127.591		Nucleus
255962_at	AT1G22330	RNA binding			RS downregulated	36.9232	41.9166	52.3528	60.0654	43.7904	35.246	173.033	207.624	149.274	139.334		Nucleus
264728_at	AT1G22850	similar to unknown protein [Arabidopsis thaliana] (TAIR:AT1G03260.1); similar to unnamed protein product [Vitis vinifera] (GB:CAO44594.1); contains InterPro domain SNARE associated Golgi protein (InterPro:IPR015414)			RS downregulated	642.266	336.843	529.888	321.354	660.543	655.691	258.982	485.558	507.395	630.119		Unknown
264898_at	AT1G23205	invertase/pectin methylesterase inhibitor family protein			RS downregulated	129.172	12.6448	74.5339	14.4926	141.709	23.5377	35.0574	34.9079	55.2732	50.0248		Extracellular
245816_at	AT1G26210	similar to unknown protein [Arabidopsis thaliana] (TAIR:AT1G68870.1)			RS downregulated	43.904	26.8589	37.3292	25.1415	32.837	28.6993	10.5075	11.168	11.589	12.5944		Nucleus
261016_at	AT1G26560	glycosyl hydrolase family 1 protein			RS downregulated	347.923	93.494	276.239	91.8336	319.963	159.806	95.7392	68.8248	101.819	87.1771		Extracellular
264978_at	AT1G27120	galactosyltransferase family protein			RS downregulated	112.904	62.104	86.5443	74.8818	100.868	73.7641	62.0168	87.4558	82.2636	95.8207		Golgi body
264990_at	AT1G27210	binding			RS downregulated	95.7284	79.2006	81.4558	92.5379	80.6371	71.4956	174.605	178.258	167.203	153.233	PIF1PIF4PIF5	Chloroplast
260898_at	AT1G29070	ribosomal protein L34 family protein			RS downregulated	1393.16	666.996	1172.61	697.185	1517.93	1185.85	2095.78	3020.56	3268.97	3367.15		Chloroplast
259768_at	AT1G29390	COR314-TM2 (cold regulated 314 thylakoid membrane 2)			RS downregulated	384.961	223.394	342.759	229.387	347.761	242.862	262.22	263.817	412.447	443.31		Mitochondrion
259789_at	AT1G29395	COR414-TM1 (cold regulated 414 thylakoid membrane 1)			RS downregulated	254.184	45.2459	235.985	70.1079	239.933	75.2229	11.0862	12.0196	18.9551	37.6386	PIF1PIF5	Chloroplast
263226_at	AT1G30690	SEC14 cytosolic factor family protein / phosphoglyceride transfer family protein			RS downregulated	304.671	215.331	361.542	222.887	334.552	174.445	332.583	249.088	193.982	158.43	PIF4PIF5	Nucleus
263703_at	AT1G31170	ATSRX/SRX (SULFIREDOXIN); DNA binding / oxidoreductase, acting on sulfur group of donors			RS downregulated	128.532	104.042	127.372	108.65	132.612	136.965	143.566	157.871	158.889	167.366	PIF4	Chloroplast
255720_at	AT1G32060	PRK (PHOSPHORIBULOKINASE); ATP binding / phosphoribulokinase/ protein binding			RS downregulated	2735.06	962.388	2253.54	1270.85	2498.59	2003.41	1372.5	2178.94	2741.29	3526.83	PIF1PIF3PIF4	Chloroplast
245795_at	AT1G32160	similar to unknown protein [Arabidopsis thaliana] (TAIR:AT3G17800.1); similar to unknown protein [Arabidopsis thaliana] (TAIR:AT3G17800.2); similar to unnamed protein product [Vitis vinifera] (GB:CAO63331.1); contains InterPro domain Protein of unknown function DUF760 (InterPro:IPR008479)			RS downregulated	324.333	214.196	283.301	236.217	312.268	306.435	177.671	250.238	300.546	345.254		Nucleus
245790_at	AT1G32200	ATS1 (ACYLTRANSFERASE 1)			RS downregulated	236.407	141.366	224.037	159.983	257.698	229.929	177.626	301.045	334.981	373.692		Chloroplast
260704_at	AT1G32470	glycine cleavage system H protein, mitochondrial, putative			RS downregulated	1089.17	280.029	921.079	359.117	1120.71	1014.23	1789.69	2990.37	3297.12	3629.27		Mitochondrion
256468_at	AT1G32550	ferredoxin family protein			RS downregulated	264.503	111.053	218.89	128.955	299.357	264.002	535.217	816.552	815.574	903.249	PIF1	Chloroplast
261618_at	AT1G33110	MATE efflux family protein			RS downregulated	350.947	221.953	275.618	215.163	304.458	322.121	19.2567	28.9296	37.7853	54.2764		Cell membrane
262412_at	AT1G34760	GRF11 (General regulatory factor 11); amino acid binding / protein phosphorylated amino acid binding			RS downregulated	82.8053	46.5813	83.2199	45.2305	103.773	75.4925	286.122	325.306	198.6	193.081		Cytoplasm
245757_at	AT1G35140	PHI-1 (PHOSPHATE-INDUCED 1)			RS downregulated	33.962	48.0143	35.6052	30.8782	35.8193	62.5899	20.1906	16.8001	17.0866	19.5443		Extracellular
259577_at	AT1G35340	ATP-dependent protease La (LON) domain-containing protein			RS downregulated	188.195	118.57	140.66	102.576	172.821	215.794	167.31	254.726	279.366	291.564		Nucleus
261292_at	AT1G36940	unknown protein			RS downregulated	21.0803	28.3895	35.363	26.8009	26.7657	22.2063	53.739	54.5932	43.0389	27.9496	PIF1PIF5	Mitochondrion
260837_at	AT1G43670	fructose-1,6-bisphosphatase, putative / D-fructose-1,6-bisphosphate 1-phosphohydrolase, putative / FBPase, putative			RS downregulated	366.672	131.438	315.04	176.405	405.53	386.695	356.788	502.494	579.058	788.828		Cytoplasm
260859_at	AT1G43780	SCPL44 (serine carboxypeptidase-like 44); serine carboxypeptidase			RS downregulated	12.791	10.9129	10.7186	10.6643	12.5336	13.246	13.1219	12.424	12.3143	12.3116		Extracellular
245244_at	AT1G44350	ILL6 (IAA-leucine resistant (ILR)-like gene 6); metallopeptidase			RS downregulated	131.625	135.37	159.486	119.648	156.439	125.864	444.855	434.228	239.897	253.308		Extracellular
261308_at	AT1G48480	RKL1 (Receptor-like kinase 1); ATP binding / kinase/ protein serine/threonine kinase			RS downregulated	200.785	129.732	194.025	109.639	195.247	77.0453	132.082	165.933	134.234	172.937		Cell membrane
262396_at	AT1G49470	similar to unknown protein [Arabidopsis thaliana] (TAIR:AT1G55230.1); similar to hypothetical protein [Vitis vinifera] (GB:CAN63047.1); contains InterPro domain Protein of unknown function DUF716 (InterPro:IPR006904)			RS downregulated	303.565	247.558	244.799	217.608	273.66	197.914	51.3001	47.2651	41.8791	49.1939		Unknown
261611_at	AT1G49730	protein kinase family protein			RS downregulated	32.6698	39.292	34.4791	32.6566	41.2687	31.8112	59.7265	71.7811	55.7124	51.4238	PIF1PIF4PIF5	Cell membrane
245745_at	AT1G51110	plastid-lipid associated protein PAP / fibrillin family protein			RS downregulated	61.5638	27.2779	44.4702	33.8581	65.0701	69.692	68.401	214.585	245.401	334.272		Chloroplast
245748_at	AT1G51140	basic helix-loop-helix (bHLH) family protein			RS downregulated	273.463	143.64	161.391	126.938	207.572	143.461	77.0859	71.865	94.8712	102.343		Nucleus
256185_at	AT1G51700	ADOF1 (Arabidopsis dof zinc finger protein 1); DNA binding / transcription factor			RS downregulated	341.376	293.819	291.425	231.541	345.488	276.217	60.9119	82.4761	69.8398	86.3602		Nucleus
259839_at	AT1G52190	proton-dependent oligopeptide transport (POT) family protein			RS downregulated	724.585	1244.31	937.294	1029.75	1037	688.587	958.758	859.118	590.479	368.28	PIF4PIF5	Cell membrane
259640_at	AT1G52400	BGL1 (BETA-GLUCOSIDASE HOMOLOG 1); hydrolase, hydrolyzing O-glycosyl compounds			RS downregulated	429.448	237.139	281.073	230.059	326.275	60.7062	8.53487	11.7599	10.7158	11.2116		Unknown
260983_at	AT1G53560	similar to unknown protein [Arabidopsis thaliana] (TAIR:AT1G17080.1); similar to unknown [Populus trichocarpa] (GB:ABK95219.1); contains domain PTHR10052 (PTHR10052); contains domain PTHR10052:SF2 (PTHR10052:SF2)			RS downregulated	298.047	217.209	242.739	270.876	278.468	332.078	238.824	346.463	236.749	253.312	PIF1	Unknown
263174_at	AT1G54040	ESP (EPITHIOSPECIFIER PROTEIN)			RS downregulated	96.9715	87.3801	95.5229	74.8387	71.3351	46.1843	12.8114	16.0917	16.7358	17.6929	PIF5	Nucleus
262955_at	AT1G54520	similar to unknown [Populus trichocarpa x Populus deltoides] (GB:ABK96363.1); contains InterPro domain Protein of unknown function DUF1517 (InterPro:IPR010903)			RS downregulated	204.193	99.0319	146.591	112.341	175.148	194.996	158.111	222.43	273.417	315.249		Chloroplast
263005_at	AT1G54540	similar to harpin-induced protein-related / HIN1-related / harpin-responsive protein-related [Arabidopsis thaliana] (TAIR:AT1G65690.1); similar to unnamed protein product [Vitis vinifera] (GB:CAO62044.1); contains InterPro domain Harpin-induced 1 (InterPro:IPR010847)			RS downregulated	40.8442	33.5727	40.9775	35.3125	32.9475	52.8548	11.4432	12.1785	14.1048	17.5733		Unknown
260603_at	AT1G55960	similar to unknown protein [Arabidopsis thaliana] (TAIR:AT3G13062.2); similar to unknown protein [Arabidopsis thaliana] (TAIR:AT3G13062.1); similar to unnamed protein product [Vitis vinifera] (GB:CAO41766.1); contains InterPro domain Lipid-binding START (InterPro:IPR002913)			RS downregulated	1970.75	554.212	1392.35	550.709	1871.18	1907.13	102.795	119.322	157.76	247.701		Unknown
262098_at	AT1G56170	HAP5B (Heme activator protein (yeast) homolog 5B); DNA binding / transcription factor			RS downregulated	575.521	133.08	275.013	119.571	531.468	199.724	19.6306	21.2073	20.6257	20.7772		Nucleus
256228_at	AT1G56190	phosphoglycerate kinase, putative			RS downregulated	442.83	233.183	438.008	216.751	582.766	436.207	489.933	571.086	736.223	930.374		Chloroplast
259603_at	AT1G56500	haloacid dehalogenase-like hydrolase family protein			RS downregulated	330.866	124.541	249.416	112.35	324.024	249.19	161.767	299.129	389.884	544.338		Unknown
245866_s_at	AT1G57990	[AT1G57990, ATPUP18 (Arabidopsis thaliana purine permease 18); purine transmembrane transporter];[AT1G57980, purine permease-related]			RS downregulated	188.598	204.87	294.728	156.66	188.53	113	365.442	270.496	224.733	219.502		Chloroplast
256199_at	AT1G58250	SAB (SABRE)			RS downregulated	60.1335	44.8637	56.7994	49.3794	48.3904	46.8042	27.7348	29.9058	29.5169	26.1471	PIF1PIF4	Extracellular
264910_at	AT1G61100	disease resistance protein (TIR class), putative			RS downregulated	125.556	146.753	211.297	159.931	147.775	158.954	243.339	260.838	183.623	164.472		Cell membrane
264885_s_at	AT1G61310	[AT1G61190, disease resistance protein (CC-NBS-LRR class), putative];[AT1G61180, disease resistance protein (CC-NBS-LRR class), putative];[AT1G61300, disease resistance protein (NBS-LRR class), putative];[AT1G61310, disease resistance protein (CC-NBS-LRR class), putative]			RS downregulated	110.675	87.5217	110.35	90.3512	98.9012	108.527	21.6343	26.6764	25.6216	28.9684		Cell membrane
264433_at	AT1G61810	BGLU45; hydrolase, hydrolyzing O-glycosyl compounds			RS downregulated	15.0983	20.4647	14.0916	16.0892	15.5699	18.3429	11.8279	15.9818	22.3068	16.6378		Extracellular
264280_at	AT1G61820	BGLU46; hydrolase, hydrolyzing O-glycosyl compounds			RS downregulated	101.522	61.8386	116.163	83.8438	76.6249	67.5441	108.568	137.359	121.674	121.918		Extracellular
264738_at	AT1G62250	similar to unnamed protein product [Vitis vinifera] (GB:CAO21221.1)			RS downregulated	146.775	60.7175	106.948	63.3626	126.714	93.6991	56.5684	93.3209	98.7951	131.742		Mitochondrion
264741_at	AT1G62290	aspartyl protease family protein			RS downregulated	186.013	47.1807	217.562	38.9368	200.222	103.746	226.322	227.699	211.341	209.699	PIF1PIF4	Extracellular
265111_at	AT1G62510	protease inhibitor/seed storage/lipid transfer protein (LTP) family protein			RS downregulated	2506.19	836.065	1203.71	594.39	2020.63	612.947	157.785	113.915	121.976	271.696		Unknown
261108_at	AT1G62960	ACS10 (ACC SYNTHASE 10); 1-aminocyclopropane-1-carboxylate synthase			RS downregulated	253.836	144.003	210.538	155.273	224.846	203.337	49.5004	68.3934	90.6772	109.666		Unknown
262342_at	AT1G64150	similar to unknown protein [Arabidopsis thaliana] (TAIR:AT4G13590.1); similar to unnamed protein product [Vitis vinifera] (GB:CAO65879.1); contains InterPro domain Protein of unknown function UPF0016; (InterPro:IPR001727)			RS downregulated	93.3528	55.4643	64.9512	53.4381	92.8444	68.6226	50.9394	80.5616	98.5536	105.041		Chloroplast
259738_at	AT1G64355	similar to unnamed protein product [Vitis vinifera] (GB:CAO65822.1)			RS downregulated	176.14	109.384	140.125	140.486	168.092	197.895	115.292	185.189	193.401	195.242	PIF1PIF4	Chloroplast
259765_at	AT1G64370	unknown protein			RS downregulated	499.715	537.906	472.767	484.664	452.764	261.775	19.3061	35.0335	38.3656	73.7884		Cytoplasm
261948_at	AT1G64680	similar to unknown protein [Arabidopsis thaliana] (TAIR:AT1G03055.1); similar to unnamed protein product [Vitis vinifera] (GB:CAO62908.1)			RS downregulated	666.207	289.972	403.65	289.845	646.159	580.288	180.758	277.447	298.674	315.476	PIF4	Unknown
262878_at	AT1G64770	carbohydrate binding / catalytic			RS downregulated	450.759	163.056	288.368	171.79	396.861	308.436	204.833	276.08	313.247	331.714		Chloroplast
264158_at	AT1G65260	PTAC4 (PLASTID TRANSCRIPTIONALLY ACTIVE4)			RS downregulated	650.914	332.98	522.192	308.899	582.2	534.397	456.435	647.949	615.1	826.263		Chloroplast
264636_at	AT1G65490	similar to unknown protein [Arabidopsis thaliana] (TAIR:AT1G65486.1)			RS downregulated	249.626	108.099	279.348	96.8938	279.126	211.862	8.60975	8.88533	11.0269	15.3353		Unknown
261914_at	AT1G65870	disease resistance-responsive family protein			RS downregulated	152.183	17.4708	118.005	18.4362	185.248	158.89	11.4251	12.9286	12.8594	14.3541		Extracellular
256527_at	AT1G66100	thionin, putative			RS downregulated	376.608	43.4444	546.005	126.797	239.901	19.7749	13.3871	12.2642	16.7262	26.2953		Extracellular
260137_at	AT1G66330	senescence-associated family protein			RS downregulated	710.868	599.871	558.332	597.658	649.88	727.313	156.008	221.769	292.267	360.475		Chloroplast
255851_at	AT1G67040	similar to unknown protein [Arabidopsis thaliana] (TAIR:AT5G26910.2); similar to unknown protein [Arabidopsis thaliana] (TAIR:AT5G26910.1); similar to unnamed protein product [Vitis vinifera] (GB:CAO49345.1)			RS downregulated	28.9628	21.1746	28.5214	22.6622	37.6607	22.3557	74.9599	98.7918	75.9859	73.425	PIF5	Nucleus
245194_at	AT1G67820	protein phosphatase 2C, putative / PP2C, putative			RS downregulated	22.305	23.5966	20.4854	20.1944	20.1074	17.9735	27.5323	26.5011	28.3994	21.8095		Chloroplast
262281_at	AT1G68570	proton-dependent oligopeptide transport (POT) family protein			RS downregulated	208.009	91.1604	118.017	85.554	204.447	119.866	15.162	20.385	30.1619	39.0796	PIF4PIF5	Cell membrane
262287_at	AT1G68660	similar to unknown [Populus trichocarpa] (GB:ABK92624.1); contains InterPro domain Ribosomal protein L7/L12, C-terminal/adaptor protein ClpS-like (InterPro:IPR014719); contains InterPro domain Adaptor protein ClpS, core (InterPro:IPR003769)			RS downregulated	717.018	385.611	519.076	389.962	654.471	698.388	384.427	561.913	559.029	632.73	PIF1PIF3PIF4PIF5	Unknown
260357_at	AT1G69260	similar to unknown protein [Arabidopsis thaliana] (TAIR:AT1G13740.1); similar to unnamed protein product [Vitis vinifera] (GB:CAO41856.1); contains InterPro domain Protein of unknown function DUF1675 (InterPro:IPR012463)			RS downregulated	246.669	231.627	190.254	201.784	249.628	308.746	62.6346	97.5823	68.2171	90.0656	PIF1PIF3PIF4PIF5	Nucleus
256300_at	AT1G69490	NAP (NAC-LIKE, ACTIVATED BY AP3/PI); transcription factor			RS downregulated	405.382	135.44	337.568	160.431	428.965	184.109	53.8299	83.5642	44.8329	55.5911	PIF4	Nucleus
262313_at	AT1G70900	similar to unknown protein [Arabidopsis thaliana] (TAIR:AT1G23110.3); similar to unknown protein [Arabidopsis thaliana] (TAIR:AT1G23110.1); similar to unknown protein [Arabidopsis thaliana] (TAIR:AT1G23110.2); similar to hypothetical protein [Vitis vinifera] (GB:CAN77015.1)			RS downregulated	85.577	26.1133	85.3344	33.9306	105.381	80.6648	116.802	99.0831	83.0668	79.3529		Unknown
262290_at	AT1G70985	hydroxyproline-rich glycoprotein family protein			RS downregulated	85.1133	37.7289	104.477	29.5238	115.705	52.0219	36.1062	26.0791	33.5262	34.6105		Unknown
259752_at	AT1G71040	LPR2 (LOW PHOSPHATE ROOT2); copper ion binding			RS downregulated	213.293	271.656	173.723	195.854	179.175	235.607	15.9401	19.0012	25.6503	40.2413		Extracellular
260167_at	AT1G71970	similar to unknown protein [Arabidopsis thaliana] (TAIR:AT1G22680.1); similar to unknown [Populus trichocarpa] (GB:ABK94498.1)			RS downregulated	156.802	170.47	169.868	130.395	190.142	101.425	197.168	203.411	159.824	184.401	PIF4	Nucleus
259922_at	AT1G72770	HAB1 (HOMOLOGY TO ABI1); protein serine/threonine phosphatase			RS downregulated	797.534	718.909	620.99	693.464	706.288	958.027	180.217	205.308	193.669	238.316		Unknown
260044_at	AT1G73655	immunophilin / FKBP-type peptidyl-prolyl cis-trans isomerase family protein			RS downregulated	114.725	94.427	123.645	125.112	128.924	150.155	219.739	362.154	414.435	487.025		Chloroplast
260380_at	AT1G73870	zinc finger (B-box type) family protein			RS downregulated	300.612	37.5884	271.479	79.3814	273.06	229.622	14.4711	18.367	25.3013	28.8957		Nucleus
260236_at	AT1G74470	geranylgeranyl reductase			RS downregulated	3916.58	2115.62	3653.75	2782.16	3689.25	3543.69	3149.29	5787.37	4858.04	5768.08		Chloroplast
262175_at	AT1G74880	NDH-O (NAD(P)H:PLASTOQUINONE DEHYDROGENASE COMPLEX SUBUNIT O)			RS downregulated	497.732	97.1709	386.731	134.911	435	265.804	134.868	264.008	253.223	310.627		Chloroplast
262172_at	AT1G74970	RPS9 (RIBOSOMAL PROTEIN S9); structural constituent of ribosome			RS downregulated	511.928	305.46	432.753	397.348	598.437	564.485	968.363	1359.97	1627.77	1866.63		Chloroplast
261144_s_at	AT1G75380	[AT1G19660, wound-responsive family protein];[AT1G75380, wound-responsive protein-related]			RS downregulated	693.914	876.126	763.312	908.287	678.843	905.356	846.652	1256.09	1201.96	1670.73	PIF1PIF4	Unknown
259970_at	AT1G76570	chlorophyll A-B binding family protein			RS downregulated	217.406	145.577	152.596	106.974	188.953	278.597	36.5399	45.7875	59.3062	66.9443		Chloroplast
262194_at	AT1G77930	DNAJ heat shock N-terminal domain-containing protein			RS downregulated	181.068	120.545	159.882	112.747	171.37	170.039	86.8106	137.629	160.546	221.482		Unknown
262164_at	AT1G78070	WD-40 repeat family protein			RS downregulated	336.208	266.672	263.199	210.739	287.801	288.591	26.5799	30.5174	41.9404	39.8545	PIF4	Cytoplasm
262049_at	AT1G80180	similar to unknown protein [Arabidopsis thaliana] (TAIR:AT1G15400.2); similar to unknown protein [Arabidopsis thaliana] (TAIR:AT1G15400.3); similar to unknown protein [Arabidopsis thaliana] (TAIR:AT1G15400.1); similar to hypothetical protein MtrDRAFT_AC148340g12v2 [Medicago truncatula] (GB:ABD28396.1)			RS downregulated	743.016	831.322	592.64	926.321	583.86	708.503	284.137	446.174	212.545	274.235		Unknown
265741_at	AT2G01320	ABC transporter family protein			RS downregulated	166.661	184.064	161.864	170.285	168.615	271.025	121.533	174.02	160.127	169.153		Unknown
264041_at	AT2G03710	SEP4 (SEPALLATA4); DNA binding / transcription factor			RS downregulated	57.445	18.5534	37.7701	24.7562	52.3877	74.3551	11.4832	22.1937	22.2993	20.0968	PIF1PIF3PIF5	Nucleus
263624_at	AT2G04700	ferredoxin thioredoxin reductase catalytic beta chain family protein			RS downregulated	505.163	282.746	515.845	333.616	534.308	504.469	774.96	1112.91	1237.55	1290.36		Chloroplast
263674_at	AT2G04790	similar to unnamed protein product [Vitis vinifera] (GB:CAO23994.1)			RS downregulated	66.1703	18.7939	59.4075	27.7431	64.1244	75.7699	28.8989	55.9155	55.707	53.6858		Chloroplast
265400_at	AT2G10940	protease inhibitor/seed storage/lipid transfer protein (LTP) family protein			RS downregulated	3491.46	2644.35	3829.92	3065.81	4053.89	2440.02	5563.49	5110.46	5337.95	5489.19	PIF5	Unknown
263053_at	AT2G13440	glucose-inhibited division family A protein			RS downregulated	105.916	82.9004	79.6034	84.6845	101.002	95.8639	53.812	70.1104	73.6639	88.1897		Unknown
265892_at	AT2G15020	similar to unknown protein [Arabidopsis thaliana] (TAIR:AT5G64190.1); similar to hypothetical protein [Vitis vinifera] (GB:CAN67723.1)			RS downregulated	98.3704	24.7577	47.3976	18.1716	73.1021	51.7468	10.9138	10.3807	10.8254	12.3054		Unknown
263606_at	AT2G16280	very-long-chain fatty acid condensing enzyme, putative			RS downregulated	918.199	725.194	911.54	372.092	970.735	469.802	698.423	1053.16	916.903	1065.77		Nucleus
264909_at	AT2G17300	similar to unknown protein [Arabidopsis thaliana] (TAIR:AT4G35320.1)			RS downregulated	117.313	41.6094	87.29	40.585	83.9235	42.1668	44.318	44.452	34.7543	27.2779		Mitochondrion
265342_at	AT2G18300	basic helix-loop-helix (bHLH) family protein			RS downregulated	333.699	321.343	296.292	357.065	338.625	232.932	291.656	321.312	296.652	316.296	PIF1PIF3PIF4PIF5	Nucleus
266072_at	AT2G18700	ATTPS11 (Arabidopsis thaliana trehalose phosphatase/synthase 11); transferase, transferring glycosyl groups			RS downregulated	274.865	782.702	246.665	682.988	276.479	723.843	307.766	526.728	262.247	359.097	PIF1PIF3PIF4PIF5	Nucleus
265939_at	AT2G19650	DC1 domain-containing protein			RS downregulated	311.089	262.143	137.601	142.825	196.421	234.851	9.48196	10.6413	15.5276	19.6395		Nucleus
265443_at	AT2G20750	ATEXPB1 (ARABIDOPSIS THALIANA EXPANSIN B1)			RS downregulated	143.823	42.2795	138.536	43.1316	151.608	35.3254	272.735	196.969	255.552	159.725		Extracellular
265417_at	AT2G20920	similar to unnamed protein product [Vitis vinifera] (GB:CAO47410.1)			RS downregulated	461.295	429.72	445.338	480.407	483.934	616.593	152.382	204.203	222.124	292.916		Chloroplast
264018_at	AT2G21170	TIM (TRIOSEPHOSPHATE ISOMERASE); triose-phosphate isomerase			RS downregulated	1581.46	876.357	1528.95	1081.35	1526.52	1422.04	1396.68	1464.74	1618.61	1791.6		Chloroplast
263433_at	AT2G22240	inositol-3-phosphate synthase isozyme 2 / myo-inositol-1-phosphate synthase 2 / MI-1-P synthase 2 / IPS 2			RS downregulated	738.131	220.797	433.756	234.741	517.314	337.735	63.4016	77.9916	90.9245	102.531		Cytoplasm
267260_at	AT2G23130	AGP17 (ARABINOGALACTAN PROTEIN 17)			RS downregulated	35.5746	35.9793	52.8929	34.1209	47.9325	44.259	16.6765	24.3662	30.5545	42.3837	PIF1	Cell membrane
266572_at	AT2G23840	HNH endonuclease domain-containing protein			RS downregulated	136.105	91.5708	89.888	90.7194	109.577	84.7145	13.2517	12.228	20.6258	32.6876		Nucleus
266570_at	AT2G24090	ribosomal protein L35 family protein			RS downregulated	522.873	158.82	387.757	220.404	527.987	360.154	1148.72	1665.98	1807.03	1968.38		Chloroplast
263541_at	AT2G24860	chaperone protein dnaJ-related			RS downregulated	188.167	121.71	165.856	109.672	180.51	160.116	225.476	308.968	269.173	274.564		Extracellular
264383_at	AT2G25080	ATGPX1 (GLUTATHIONE PEROXIDASE 1); glutathione peroxidase			RS downregulated	1308.28	878.316	836.942	551.466	1202.36	902.06	579.388	825.175	589.052	817.95		Chloroplast
265611_at	AT2G25510	unknown protein			RS downregulated	163.594	163.775	214.033	27.5257	277.556	251.963	16.8944	16.8904	25.7392	46.7749		Mitochondrion
266655_at	AT2G25880	ATAUR2 (ATAURORA2); histone serine kinase(H3-S10 specific) / kinase			RS downregulated	115.239	44.6674	113.765	41.2596	113.363	68.2378	99.3739	125.503	157.879	146.081		Unknown
266656_at	AT2G25900	ATCTH (Arabidopsis thaliana Cys3His zinc finger protein); transcription factor			RS downregulated	273.076	415.229	244.122	384.134	339.827	294.994	307.889	567.004	340.651	463.93	PIF4PIF5	Nucleus
267612_at	AT2G26690	nitrate transporter (NTP2)			RS downregulated	1337.2	1299.34	1337.05	1256.11	1377.25	955.159	647.672	483.265	426.112	440.12		Cell membrane
265644_at	AT2G27380	ATEPR1 (Arabidopsis thaliana extensin proline-rich 1)			RS downregulated	18.9051	14.1105	16.9381	14.4059	16.4169	13.9245	116.546	85.2424	71.7134	79.0292		Unknown
265665_at	AT2G27420	cysteine proteinase, putative			RS downregulated	415.661	10.8129	278.094	11.2255	369.465	148.715	23.6532	17.0529	23.9713	17.4234		Unknown
266207_at	AT2G27680	aldo/keto reductase family protein			RS downregulated	266.011	144.818	197.321	155.032	279.833	295.439	324.2	543.968	629.931	779.822	PIF5	Chloroplast
265547_at	AT2G28305	similar to unknown protein [Arabidopsis thaliana] (TAIR:AT2G37210.1); similar to unnamed protein product [Vitis vinifera] (GB:CAO21862.1); contains InterPro domain Conserved hypothetical protein CHP00730 (InterPro:IPR005269)			RS downregulated	143.486	57.4037	129.911	50.9287	132.672	79.9222	80.598	105.829	120.793	120.637		Unknown
264078_at	AT2G28470	BGAL8 (BETA-GALACTOSIDASE 8); beta-galactosidase			RS downregulated	643.174	370.48	443.625	378.275	561.819	328.173	277.962	506.54	462.577	617.622	PIF4	Extracellular
267569_at	AT2G30790	PSBP-2 (photosystem II subunit P-2); calcium ion binding			RS downregulated	22.1415	12.9506	18.3735	12.4878	22.6514	17.7778	11.1474	15.2912	15.3224	15.0954		Chloroplast
263467_at	AT2G31730	ethylene-responsive protein, putative			RS downregulated	55.1604	63.6359	72.0828	84.7997	52.1286	60.5635	150.06	201.773	124.142	131.672		Nucleus
265680_at	AT2G32150	haloacid dehalogenase-like hydrolase family protein			RS downregulated	741.73	807.461	598.396	672.025	730.032	547.532	779.238	999.887	449.874	690.825	PIF5	Unknown
267550_at	AT2G32800	AP4.3A; ATP binding / protein kinase			RS downregulated	201.172	154.356	113.907	99.5135	159.685	143.176	67.5121	70.9799	66.5212	76.2504		Cell membrane
255850_at	AT2G33450	50S ribosomal protein L28, chloroplast (CL28)			RS downregulated	757.166	399.284	580.46	439.203	869.282	831.783	2723.84	3271.79	3516.29	3597.82		Chloroplast
267457_at	AT2G33790	pollen Ole e 1 allergen and extensin family protein			RS downregulated	229.571	157.782	219.129	168.863	177.255	180.335	216.746	270.639	245.612	271.881		Extracellular
267318_at	AT2G34770	FAH1 (FATTY ACID HYDROXYLASE 1); catalytic			RS downregulated	280.521	244.92	366.994	290.924	280.195	328.498	380.63	403.912	372.027	400.928		Unknown
267423_at	AT2G35060	KUP11 (K+ uptake permease 11); potassium ion transmembrane transporter			RS downregulated	225.567	230.942	205.358	243.978	201.532	210.596	34.9341	58.919	45.8833	50.4838		Cytoplasm
266545_at	AT2G35290	similar to unnamed protein product [Vitis vinifera] (GB:CAO63442.1)			RS downregulated	14.4389	12.317	15.1582	15.1664	12.9198	17.5045	17.1994	21.0317	24.8017	23.6745		Unknown
266636_at	AT2G35370	GDCH (Glycine decarboxylase complex H)			RS downregulated	916.915	238.389	892.409	341.427	954.406	701.913	1604.25	2234.35	2622.12	2897.38		Mitochondrion
263943_at	AT2G35800	mitochondrial substrate carrier family protein			RS downregulated	359.69	298.98	262.362	300.24	364.743	485.011	76.8521	124.575	97.2226	144.407		Mitochondrion
263953_at	AT2G36050	ATOFP15/OFP15 (Arabidopsis thaliana ovate family protein 15)			RS downregulated	55.2286	33.5096	40.704	26.1708	45.0962	28.3623	41.1021	60.189	56.5886	78.8588	PIF1PIF5	Chloroplast
267165_at	AT2G37710	RLK (RECEPTOR LECTIN KINASE); kinase			RS downregulated	345.969	428.796	298.231	241.417	355.61	239.703	102.474	90.1045	78.8921	93.9379	PIF5	Cell membrane
267166_at	AT2G37720	similar to unknown protein [Arabidopsis thaliana] (TAIR:AT5G64020.1); similar to leaf senescence protein-like [Oryza sativa (japonica cultivar-group)] (GB:BAD28782.1); similar to Os09g0397400 [Oryza sativa (japonica cultivar-group)] (GB:NP_001063105.1); contains InterPro domain Protein of unknown function DUF231, plant (InterPro:IPR004253)			RS downregulated	12.442	11.5881	12.4046	9.75653	13.0898	12.2487	10.4885	11.6243	14.1893	13.8382	PIF5	Unknown
266188_at	AT2G39000	GCN5-related N-acetyltransferase (GNAT) family protein			RS downregulated	118.304	189.598	130.275	168.914	141.593	224.557	141.297	205.61	136.35	182.597		Unknown
266172_at	AT2G39010	PIP2;6/PIP2E (plasma membrane intrinsic protein 2;6); water channel			RS downregulated	3065.12	2928.31	2828.71	3226.02	2831.89	2788.5	1813.74	1617.51	1272.05	1426.21		Cell membrane
265722_at	AT2G40100	LHCB4.3 (LIGHT HARVESTING COMPLEX PSII); chlorophyll binding			RS downregulated	47.5948	36.9782	48.8455	28.1418	60.5203	38.7712	59.6708	69.7198	105.395	157.125		Chloroplast
255877_at	AT2G40460	proton-dependent oligopeptide transport (POT) family protein			RS downregulated	173.378	44.8636	81.954	39.5815	117.19	63.185	15.6163	15.4045	16.4822	16.8406		Cell membrane
255822_at	AT2G40610	ATEXPA8 (ARABIDOPSIS THALIANA EXPANSIN A8)			RS downregulated	774.16	632.052	922.442	668.934	984.729	366.19	733.482	535.312	547.922	391.803	PIF1PIF3PIF4PIF5	Extracellular
245096_at	AT2G40880	FL3-27; cysteine protease inhibitor			RS downregulated	429.292	512.419	524.765	724.144	387.323	974.394	684.304	1314.9	1058.8	1010.79		Extracellular
267063_at	AT2G41120	similar to unnamed protein product [Vitis vinifera] (GB:CAO18305.1); contains InterPro domain Protein of unknown function DUF309 (InterPro:IPR005500)			RS downregulated	91.5077	51.4616	81.0597	55.5174	94.3694	109.042	9.73165	11.2406	19.4404	23.2976		Chloroplast
266424_at	AT2G41330	glutaredoxin family protein			RS downregulated	35.0178	30.2193	49.0091	33.2511	33.4791	30.8243	41.4876	23.6952	22.2236	25.6022		Nucleus
266368_at	AT2G41380	embryo-abundant protein-related			RS downregulated	280.979	312.502	174.212	187.684	245.43	177.216	27.2016	24.3991	34.9279	35.5181	PIF1PIF5	Unknown
263985_at	AT2G42750	DNAJ heat shock N-terminal domain-containing protein			RS downregulated	293.627	133.975	223.444	135.714	219.514	177.188	45.7109	85.0111	89.9474	130.261		Chloroplast
266447_at	AT2G43290	MSS3 (MULTICOPY SUPPRESSORS OF SNF4 DEFICIENCY IN YEAST 3); calcium ion binding			RS downregulated	194.985	127.285	245.115	151.314	256.937	134.213	369.022	242.454	203.269	141.349		Extracellular
260566_at	AT2G43750	OASB (O-ACETYLSERINE (THIOL) LYASE B); cysteine synthase			RS downregulated	615.463	368.785	662.664	432.344	704.503	554.366	444.913	660.242	662.765	777.263		Unknown
266873_at	AT2G44740	CYCP4;1 (cyclin p4;1); cyclin-dependent protein kinase			RS downregulated	38.3505	41.1999	57.5931	41.025	45.3074	29.3249	122.562	103.713	92.0457	76.8718	PIF1PIF3PIF4PIF5	Unknown
266813_at	AT2G44920	thylakoid lumenal 15 kDa protein, chloroplast			RS downregulated	252.994	104.345	194.116	113.078	256.618	235.943	284.906	480.601	496.745	634.081	PIF1PIF3PIF4PIF5	Unknown
266327_at	AT2G46680	ATHB-7 (ARABIDOPSIS THALIANA HOMEOBOX 7); transcription factor			RS downregulated	269.709	150.532	133.099	92.5355	181.117	170.419	33.4345	61.2521	45.5022	81.5941	PIF1	Nucleus
266717_at	AT2G46735	unknown protein			RS downregulated	59.685	35.3983	40.7129	38.4997	58.5202	52.9233	26.9356	42.0671	47.2683	51.6524		Unknown
266760_at	AT2G46870	NGA1 (NGATHA1); transcription factor			RS downregulated	58.8231	44.9124	54.1507	45.5755	53.5845	45.0999	55.9295	69.3498	59.7858	59.1432		Nucleus
245176_at	AT2G47440	DNAJ heat shock N-terminal domain-containing protein			RS downregulated	397.648	409.226	667.448	359.517	457.264	371.712	544.842	427.919	332.38	321.093	PIF3PIF4PIF5	Nucleus
245152_at	AT2G47490	mitochondrial substrate carrier family protein			RS downregulated	536.423	444.516	421.13	431.963	458.752	432.989	194.989	233.987	252.491	234.982		Mitochondrion
266465_at	AT2G47750	GH3.9 (PUTATIVE INDOLE-3-ACETIC ACID-AMIDO SYNTHETASE GH3.9)			RS downregulated	11.3823	10.57	10.8481	10.7004	12.6264	11.415	10.3885	14.1375	14.8353	14.6817		Cytoplasm
265768_at	AT2G48020	sugar transporter, putative			RS downregulated	183.5	73.6854	99.0086	56.6706	176.698	139.894	50.118	67.5615	76.2475	89.4589	PIF1PIF4PIF5	Cell membrane
262349_at	AT2G48130	protease inhibitor/seed storage/lipid transfer protein (LTP) family protein			RS downregulated	149.939	107.23	164.46	123.908	170.103	125.75	36.7357	49.7797	61.6642	85.5936		Cell membrane
262317_at	AT2G48140	EDA4 (embryo sac development arrest 4); lipid binding			RS downregulated	180.086	164.206	218.04	173.822	195.38	146.489	17.5967	21.9273	23.0499	38.045		Unknown
259277_at	AT3G01180	ATSS2 (STARCH SYNTHASE 2); transferase, transferring glycosyl groups			RS downregulated	186.365	116.516	142.892	108.154	190.596	136.839	50.0289	61.9049	83.4952	99.4424		Chloroplast
259188_at	AT3G01510	5'-AMP-activated protein kinase beta-1 subunit-related			RS downregulated	89.5611	29.2745	67.7693	33.2786	75.7249	61.4945	22.6462	25.9117	31.06	43.8437		Unknown
259185_at	AT3G01550	triose phosphate/phosphate translocator, putative			RS downregulated	220.676	21.8104	97.5025	15.9217	188.898	39.6346	8.20575	8.75725	9.97541	9.83953	PIF1PIF5	Chloroplast
258859_at	AT3G02120	hydroxyproline-rich glycoprotein family protein			RS downregulated	29.0119	33.8757	37.8977	39.8011	41.5422	34.553	160.821	244.648	318	175.988	PIF1	Nucleus
259104_at	AT3G02170	LNG2 (LONGIFOLIA2)			RS downregulated	180.951	204.782	189.325	251.408	182.972	150.934	283.436	263.664	169.247	136.743	PIF1PIF4PIF5	Nucleus
258498_at	AT3G02480	ABA-responsive protein-related			RS downregulated	464.994	263.061	221.806	159.873	222.547	270.316	55.0986	89.3764	40.3116	68.7088		Unknown
259340_at	AT3G03870	similar to unknown protein [Arabidopsis thaliana] (TAIR:AT5G18130.2)			RS downregulated	110.038	50.254	89.6822	53.6527	123.535	83.3778	67.6114	71.9412	59.508	65.4436		Nucleus
258815_at	AT3G04000	short-chain dehydrogenase/reductase (SDR) family protein			RS downregulated	44.218	39.7747	38.9604	28.2509	42.0718	35.5427	26.7192	27.6996	26.6142	28.1019		Unknown
258468_at	AT3G06070	similar to unknown protein [Arabidopsis thaliana] (TAIR:AT5G19190.1); similar to unnamed protein product [Vitis vinifera] (GB:CAO71112.1)			RS downregulated	434.775	185.353	367.936	212.185	383.749	197.952	239	295.68	351.699	328.522	PIF1PIF4PIF5	Unknown
258535_at	AT3G06750	hydroxyproline-rich glycoprotein family protein			RS downregulated	552.862	347.236	481.664	311.646	541.495	351.246	316.691	561.262	421.11	525.573	PIF3PIF5	Cell membrane
258501_at	AT3G06780	glycine-rich protein			RS downregulated	111.291	129.286	95.5269	102.995	111.277	116.965	48.2539	74.8919	50.3741	66.2305	PIF1	Unknown
258552_at	AT3G07010	pectate lyase family protein			RS downregulated	122.07	227.76	250.745	261.93	198.558	116.23	460.558	334.654	306.714	284.295		Extracellular
258676_at	AT3G08600	similar to unknown protein [Arabidopsis thaliana] (TAIR:AT4G22900.1); similar to unnamed protein product [Vitis vinifera] (GB:CAO45372.1); contains InterPro domain Protein of unknown function DUF1191 (InterPro:IPR010605)			RS downregulated	155.347	114.215	168.201	112.389	190.998	113.388	98.5208	155.305	179.75	213.799		Mitochondrion
258925_at	AT3G10420	sporulation protein-related			RS downregulated	541.526	368.635	453.274	343.36	472.363	390.878	97.4745	149.376	146.84	210.879	PIF1PIF5	Chloroplast
256440_at	AT3G10970	haloacid dehalogenase-like hydrolase family protein			RS downregulated	309.366	226.791	233.647	210.748	273.919	352.183	234.949	303.147	375.7	404.814		Chloroplast
259231_at	AT3G11410	AHG3/ATPP2CA (ARABIDOPSIS THALIANA PROTEIN PHOSPHATASE 2CA); protein binding / protein serine/threonine phosphatase			RS downregulated	499.641	385.096	408.911	362.828	595.667	413.253	100.138	113.443	138.201	185.402	PIF5	Cytoplasm
256275_at	AT3G12110	ACT11 (ACTIN-11); structural constituent of cytoskeleton			RS downregulated	133.453	101.981	161.935	82.5186	181.308	110.163	213.457	184.387	162.117	171.566		Cytoplasm
257547_at	AT3G13000	transcription factor			RS downregulated	30.0219	31.3107	40.8642	38.7959	40.5154	38.7655	52.3255	65.0632	59.3281	69.0815		Unknown
256855_at	AT3G15190	chloroplast 30S ribosomal protein S20, putative			RS downregulated	1013.87	514.176	878.033	534.445	1126.33	1157.68	3361.98	4737.48	4945.96	5492.79		Chloroplast
258269_at	AT3G15690	biotin carboxyl carrier protein of acetyl-CoA carboxylase-related			RS downregulated	240.084	179.598	198.578	149.776	259.607	196.262	258.24	364.154	330.623	396.76		Chloroplast
258252_at	AT3G15720	glycoside hydrolase family 28 protein / polygalacturonase (pectinase) family protein			RS downregulated	19.322	15.9801	16.0451	19.739	17.2278	18.2264	53.3428	36.7978	65.8874	62.2955		Unknown
258275_at	AT3G15760	similar to unknown protein [Arabidopsis thaliana] (TAIR:AT1G52565.1); similar to unnamed protein product [Vitis vinifera] (GB:CAO62742.1)			RS downregulated	128.714	132.682	125.338	115.137	169.685	156.823	257.699	276.56	197.649	174.709		Extracellular
258339_at	AT3G16120	dynein light chain, putative			RS downregulated	13.5321	13.2591	12.5975	13.3773	13.6657	15.7388	21.3107	19.1244	38.0594	24.2923		Cytoplasm
258049_at	AT3G16220	similar to RNA binding / catalytic [Arabidopsis thaliana] (TAIR:AT3G16230.1); similar to unnamed protein product [Vitis vinifera] (GB:CAO45862.1); contains InterPro domain Predicted eukaryotic LigT; (InterPro:IPR009210)			RS downregulated	160.728	85.459	139.183	99.148	154.094	151.959	35.4696	50.6904	66.5149	81.0746		Cytoplasm
258054_at	AT3G16240	DELTA-TIP (delta tonoplast integral protein); water channel			RS downregulated	5396.33	4911.27	5077.06	4363.47	5329.43	3507.93	6233.24	5632.05	3966.56	4275.94	PIF5	Cytoplasm
257651_at	AT3G16850	glycoside hydrolase family 28 protein / polygalacturonase (pectinase) family protein			RS downregulated	371.489	392.539	370.953	399.306	363.128	315.382	546.41	508.401	317.074	282.104	PIF1PIF3PIF4PIF5	Extracellular
257880_at	AT3G16910	AAE7/ACN1 (ACYL-ACTIVATING ENZYME 7); AMP binding / acetate-CoA ligase			RS downregulated	590.14	347.389	487.713	351.043	542.788	597.881	46.7606	50.5271	62.151	89.5378		Mitochondrion
258156_at	AT3G18050	similar to unknown protein [Arabidopsis thaliana] (TAIR:AT4G28100.1); similar to unknown [Populus trichocarpa] (GB:ABK95654.1)			RS downregulated	330.944	438.073	337.148	397.626	355.992	283.543	263.558	392.493	374.086	464.593		Cell membrane
257717_at	AT3G18390	EMB1865 (EMBRYO DEFECTIVE 1865)			RS downregulated	100.48	80.3716	81.6505	82.6813	104.62	132.702	167.633	248.397	286.492	330.73		Chloroplast
257801_at	AT3G18750	WNK6 (Arabidopsis WNK kinase 6); kinase			RS downregulated	171.728	65.9385	110.889	65.2293	165.807	123.641	62.604	63.9022	84.4148	83.9288	PIF1PIF3	Cytoplasm
257076_at	AT3G19680	similar to unknown protein [Arabidopsis thaliana] (TAIR:AT1G50040.1); similar to unnamed protein product [Vitis vinifera] (GB:CAO61535.1); contains InterPro domain Protein of unknown function DUF1005 (InterPro:IPR010410)			RS downregulated	103.467	129.309	236.491	149.598	143.734	141.779	286.512	280.66	195.119	217.506		Unknown
257264_at	AT3G22060	receptor protein kinase-related			RS downregulated	65.0456	56.2257	68.9406	32.3578	83.0391	53.8536	8.91847	11.0373	13.7614	29.2954		Extracellular
258456_at	AT3G22420	WNK2 (WITH NO K 2); kinase			RS downregulated	187.331	88.344	152.87	114.858	172.486	226.013	32.4701	57.403	62.8587	65.008	PIF4PIF5	Cytoplasm
256933_at	AT3G22600	protease inhibitor/seed storage/lipid transfer protein (LTP) family protein			RS downregulated	1475.59	977.224	1436.91	1150.63	1060.3	899.358	896.341	569.668	591.056	745.847		Cell membrane
256937_at	AT3G22620	protease inhibitor/seed storage/lipid transfer protein (LTP) family protein			RS downregulated	780.945	425.719	649.95	466.217	702.763	498.539	511.583	350.373	368.369	533.575		Cell membrane
258291_at	AT3G23310	protein kinase, putative			RS downregulated	94.0034	86.2706	88.5224	99.001	97.1292	84.5105	100.922	150.105	130.655	128.045		Nucleus
257203_at	AT3G23730	xyloglucan:xyloglucosyl transferase, putative / xyloglucan endotransglycosylase, putative / endo-xyloglucan transferase, putative			RS downregulated	75.5918	88.7358	132.693	70.4801	89.028	67.56	341.873	369.775	393.758	414.005		Extracellular
257168_at	AT3G24430	HCF101 (HIGH-CHLOROPHYLL-FLUORESCENCE 101); ATP binding			RS downregulated	377.549	108.403	252.426	125.356	346.238	318.74	272.587	420.475	470.351	550.715		Chloroplast
258087_at	AT3G26060	ATPRX Q; antioxidant/ peroxiredoxin			RS downregulated	578.941	121.76	572.601	196.54	697.335	522.645	957.524	1501.47	1888.9	2232.86		Chloroplast
256753_at	AT3G27160	GHS1 (GLUCOSE HYPERSENSITIVE 1); structural constituent of ribosome			RS downregulated	249.332	119.824	201.22	133.442	268.308	266.046	795.123	1174.62	1356.89	1426.05		Chloroplast
256603_at	AT3G28270	Identical to UPF0496 protein At3g28270 [Arabidopsis Thaliana] (GB:Q9LHD9;GB:Q8H7D0;GB:Q8H7E9;GB:Q944H3); similar to AT14A [Arabidopsis thaliana] (TAIR:AT3G28290.1); similar to AT14A [Arabidopsis thaliana] (TAIR:AT3G28300.1); similar to unnamed protein product [Vitis vinifera] (GB:CAO22906.1); contains InterPro domain Protein of unknown function DUF677 (InterPro:IPR007749)			RS downregulated	942.84	15.2548	373.92	14.8709	657.893	251.249	10.7768	11.0468	14.2377	23.7585		Unknown
256706_at	AT3G30300	similar to EDA30 (embryo sac development arrest 30) [Arabidopsis thaliana] (TAIR:AT3G03810.1); similar to Hypothetical plant protein [Medicago truncatula] (GB:ABN09047.1); similar to unnamed protein product [Vitis vinifera] (GB:CAO49224.1); contains InterPro domain Protein of unknown function DUF246, plant (InterPro:IPR004348)			RS downregulated	120.158	94.401	110.508	104.194	117.543	84.9413	155.867	199.744	182.829	147.573		Golgi body
252763_at	AT3G42725	similar to unknown [Olimarabidopsis pumila] (GB:ABA18101.1); contains domain PROKAR_LIPOPROTEIN (PS51257)			RS downregulated	10.5725	10.7825	10.4173	10.4482	10.4776	10.2597	15.9563	20.0048	25.8159	14.3853		Unknown
252724_at	AT3G43540	similar to unknown protein [Arabidopsis thaliana] (TAIR:AT5G47860.1); similar to unnamed protein product [Vitis vinifera] (GB:CAO43917.1); contains InterPro domain Protein of unknown function DUF1350 (InterPro:IPR010765)			RS downregulated	162.231	107.144	133.199	120.316	156.599	171.073	94.9503	158.89	186.263	221.698		Chloroplast
246339_at	AT3G44890	RPL9 (ribosomal protein L9); structural constituent of ribosome			RS downregulated	582.062	298.797	460.203	327.28	642.129	589.614	1356.57	2128.4	2235.36	2395.94		Chloroplast
252618_at	AT3G45140	LOX2 (LIPOXYGENASE 2)			RS downregulated	111.122	41.5232	217.548	74.7717	139.235	22.2833	9.4311	10.4311	11.6447	14.19		Chloroplast
252543_at	AT3G45780	PHOT1 (phototropin 1); kinase			RS downregulated	706.371	689.684	703.948	697.277	668.149	604.394	1699.01	914.871	916.17	795.629	PIF1PIF3PIF4PIF5	Cell membrane
252504_at	AT3G46590	TRFL1 (TRF-LIKE 1); DNA binding			RS downregulated	198.973	129.749	149.329	129.382	211.131	148.726	168.891	244.212	234.42	257.825	PIF1PIF5	Nucleus
252482_at	AT3G46670	UDP-glucoronosyl/UDP-glucosyl transferase family protein			RS downregulated	26.3559	15.238	26.0966	15.1248	25.2043	27.7096	18.2	24.1054	27.2382	26.9008		Nucleus
252234_at	AT3G49780	ATPSK4 (PHYTOSULFOKINE 4 PRECURSOR); growth factor			RS downregulated	423.477	495.437	419.265	532.416	306.543	268.215	42.6194	22.7419	20.7519	22.496	PIF5	Extracellular
252215_at	AT3G50240	KICP-02; microtubule motor			RS downregulated	57.2864	36.5104	47.0735	37.8044	51.3215	35.6803	51.4253	94.8851	78.6862	86.7701		Unknown
252167_at	AT3G50560	short-chain dehydrogenase/reductase (SDR) family protein			RS downregulated	107.928	139.25	84.8053	74.823	143.686	135.029	78.295	147.768	109.867	138.032		Unknown
252178_at	AT3G50750	brassinosteroid signalling positive regulator-related			RS downregulated	156.866	109.965	110.149	113.028	141.858	92.4918	16.3046	27.498	26.9963	33.8156		Nucleus
252092_at	AT3G51420	strictosidine synthase family protein			RS downregulated	736.179	403.772	604.391	579.053	649.265	790.618	153.669	256.081	303.707	351.115	PIF4	Chloroplast
252078_at	AT3G51740	IMK2 (INFLORESCENCE MERISTEM RECEPTOR-LIKE KINASE 2); ATP binding / kinase/ protein serine/threonine kinase			RS downregulated	11.063	12.0076	14.8054	13.7159	13.4049	11.5318	18.7237	24.4969	26.6147	23.0934		Cell membrane
252033_at	AT3G51950	zinc finger (CCCH-type) family protein / RNA recognition motif (RRM)-containing protein			RS downregulated	714.32	648.723	585.983	635.271	606.534	519.495	349.705	506.514	494.145	463.405		Unknown
256674_at	AT3G52360	similar to unknown protein [Arabidopsis thaliana] (TAIR:AT2G35850.1); similar to unnamed protein product [Vitis vinifera] (GB:CAO39911.1)			RS downregulated	574.965	296.102	503.016	296.221	581.418	374.184	366.154	447.977	517.575	545.925	PIF1PIF4	Unknown
251928_at	AT3G53980	protease inhibitor/seed storage/lipid transfer protein (LTP) family protein			RS downregulated	1286.62	955.884	1123.11	782.635	1067.61	698.924	492.78	683.426	322.029	511.347		Extracellular
251804_at	AT3G55430	glycosyl hydrolase family 17 protein / beta-1,3-glucanase, putative			RS downregulated	342.309	375.072	323.329	294.907	327.28	301.722	227.842	223.438	222.302	267.638	PIF5	Extracellular
251775_s_at	AT3G55610	[AT2G39800, P5CS1 (DELTA1-PYRROLINE-5-CARBOXYLATE SYNTHASE 1)];[AT3G55610, P5CS2 (DELTA 1-PYRROLINE-5-CARBOXYLATE SYNTHASE 2); catalytic/ glutamate 5-kinase/ glutamate-5-semialdehyde dehydrogenase/ oxidoreductase]			RS downregulated	967.107	764.825	737.706	648.973	904.68	854.571	250.585	295.739	314.592	371.62	PIF1PIF3PIF4PIF5	Mitochondrion
251770_at	AT3G55970	oxidoreductase, 2OG-Fe(II) oxygenase family protein			RS downregulated	16.1213	17.5169	16.1856	18.3275	16.8535	15.3105	10.3009	10.9947	9.80605	10.876	PIF5	Cytoplasm
251771_at	AT3G56000	ATCSLA14 (Cellulose synthase-like A14); transferase, transferring glycosyl groups			RS downregulated	27.6519	20.9874	24.4828	20.2699	28.6104	21.5433	65.7565	77.2542	43.6955	41.6895		Golgi body
251742_at	AT3G56050	protein kinase family protein			RS downregulated	597.704	448.447	481.537	439.149	501.624	405.741	547.867	395.152	402.018	351.959	PIF1PIF5	Cell membrane
251746_at	AT3G56060	glucose-methanol-choline (GMC) oxidoreductase family protein			RS downregulated	128.259	65.3581	80.6259	59.3108	91.4709	49.3738	40.7223	47.0707	59.7896	62.2773		Unknown
251720_at	AT3G56160	bile acid:sodium symporter			RS downregulated	49.0673	37.4923	44.9426	45.7025	46.2962	56.4908	39.8404	61.1865	77.4358	105.796		Chloroplast
251616_at	AT3G57990	similar to unnamed protein product [Vitis vinifera] (GB:CAO23382.1)			RS downregulated	143.888	78.8074	126.45	85.6089	145.738	129.105	68.3665	87.6277	91.4304	121.782		Unknown
251575_at	AT3G58120	bZIP transcription factor family protein			RS downregulated	59.2592	130.815	175.013	204.138	116.344	126.891	353.088	339.241	248.003	253.016	PIF1PIF3PIF4	Nucleus
251584_at	AT3G58620	TTL4 (TETRATRICOPETIDE-REPEAT THIOREDOXIN-LIKE 4); binding			RS downregulated	41.7844	38.5659	56.7612	50.2126	43.5731	33.0676	224.618	210.446	240.913	201.462	PIF1PIF3PIF4PIF5	Nucleus
251493_at	AT3G59300	similar to unknown protein [Arabidopsis thaliana] (TAIR:AT5G24060.1); similar to unnamed protein product [Vitis vinifera] (GB:CAO67773.1); contains domain PTHR10483:SF11 (PTHR10483:SF11); contains domain PTHR10483 (PTHR10483)			RS downregulated	105.937	84.5857	100.668	87.8303	102.848	94.1425	77.334	136.268	136.491	144.618		Nucleus
251396_at	AT3G60750	transketolase, putative			RS downregulated	2927.97	1637.73	2474.77	1686.29	2968.67	2535.74	2076.56	3004.56	3392.67	3965.23		Chloroplast
251306_at	AT3G61260	DNA-binding family protein / remorin family protein			RS downregulated	1092.35	1251.27	990.687	1251.29	983.914	917.629	1707.63	1607.85	961.005	1046.93		Cytoplasm
251298_at	AT3G62040	hydrolase			RS downregulated	358.664	251.894	383.537	344.912	297.295	196.805	113.496	85.1157	66.6162	98.0487		Nucleus
255690_at	AT4G00360	CYP86A2 (ABERRANT INDUCTION OF TYPE THREE GENES 1); oxygen binding			RS downregulated	1446.21	950.586	1347.44	765.658	1321.13	745.55	438.626	393.621	259.752	284.838		Extracellular
255674_at	AT4G00430	TMP-C (PLASMA MEMBRANE INTRINSIC PROTEIN 1;4); water channel			RS downregulated	1738.41	1151.19	1605.87	1012.08	1798.78	1278.54	966.326	1168.35	1126.37	1302.12		Cell membrane
255602_at	AT4G01026	similar to unknown protein [Arabidopsis thaliana] (TAIR:AT1G01360.1); similar to hypothetical protein [Arabidopsis suecica] (GB:BAF63139.1); contains domain SSF55961 (SSF55961)			RS downregulated	109.308	106.265	95.4818	117.374	105.679	116.913	68.9668	110.269	81.979	79.878		Nucleus
255617_at	AT4G01330	protein kinase family protein			RS downregulated	114.858	197.97	123.431	152.953	131.279	136.399	129.121	199.781	143.906	167.197		Nucleus
255540_at	AT4G01800	preprotein translocase secA subunit, putative			RS downregulated	372.222	222.99	268.134	273.913	356.542	401.566	215.103	337.883	350.394	407.329		Cell membrane
255503_at	AT4G02420	lectin protein kinase, putative			RS downregulated	110.53	78.1783	63.2121	44.3979	97.4549	94.2474	11.8737	16.1743	18.9188	26.4083		Cell membrane
255488_at	AT4G02630	protein kinase family protein			RS downregulated	95.9687	50.1775	77.2098	46.09	86.945	54.1702	13.3408	16.7357	17.5649	22.8037		Unknown
255438_at	AT4G03070	AOP1 (2-oxoglutarate?dependent dioxygenase 1.1); oxidoreductase, acting on paired donors, with incorporation or reduction of molecular oxygen, 2-oxoglutarate as one donor, and incorporation of one atom each of oxygen into both donors			RS downregulated	161.681	72.9286	167.648	83.0769	157.361	77.3376	176.445	145.516	128.555	115.734		Cytoplasm
255411_at	AT4G03110	RNA-binding protein, putative			RS downregulated	286.143	254.42	246.845	239.353	288.298	241.447	514.683	581.545	552.931	659.867		Unknown
255344_s_at	AT4G04570	[AT4G04570, protein kinase family protein];[AT4G04540, protein kinase family protein]			RS downregulated	13.484	13.4774	11.501	10.8608	11.9185	13.4153	9.19419	10.4158	11.1164	14.2683		Extracellular
255284_at	AT4G04610	APR1 (PAPS REDUCTASE HOMOLOG 19)			RS downregulated	154.015	76.8673	105.925	67.3109	116.628	89.253	26.2873	29.3419	44.7725	41.5691		Chloroplast
255250_at	AT4G05100	AtMYB74 (myb domain protein 74); DNA binding / transcription factor			RS downregulated	40.022	27.8002	30.0264	15.9913	48.3228	35.6393	15.182	16.3008	26.1346	26.2049		Nucleus
255016_at	AT4G10120	ATSPS4F; sucrose-phosphate synthase/ transferase, transferring glycosyl groups			RS downregulated	79.7765	14.384	79.8264	16.0569	66.2998	55.6911	16.1746	11.9961	16.1559	24.4801		Nucleus
255809_at	AT4G10300	similar to unknown protein [Arabidopsis thaliana] (TAIR:AT3G04300.1); similar to unknown [Populus trichocarpa] (GB:ABK95374.1); contains InterPro domain RmlC-like jelly roll fold (InterPro:IPR014710); contains InterPro domain Protein of unknown function DUF861, cupin-3 (InterPro:IPR008579); contains InterPro domain Cupin, RmlC-type (InterPro:IPR011051)			RS downregulated	476.858	167.654	367.411	189.539	488.573	394.153	837.516	1384.51	1626.06	1629.34		Nucleus
254954_at	AT4G10910	unknown protein			RS downregulated	26.3309	24.352	31.1524	26.6338	29.8011	19.4101	194.158	284.424	207.471	209.865		Nucleus
254924_at	AT4G11330	ATMPK5 (MAP KINASE 5); MAP kinase/ kinase			RS downregulated	249.447	276.751	222.159	225.232	197.558	183.665	32.1895	58.4978	59.1459	66.3201	PIF1PIF5	Nucleus
254836_at	AT4G12330	CYP706A7 (cytochrome P450, family 706, subfamily A, polypeptide 7); oxygen binding			RS downregulated	17.6052	24.1251	19.0247	16.7241	22.3295	17.5564	15.4607	15.9449	15.9134	15.3629		Unknown
254783_at	AT4G12830	hydrolase, alpha/beta fold family protein			RS downregulated	117.834	24.0533	64.0192	20.9061	100.752	64.3143	14.7743	17.7329	28.5279	32.0543		Chloroplast
254770_at	AT4G13340	leucine-rich repeat family protein / extensin family protein			RS downregulated	130.478	149.432	121.886	194.222	114.211	175.041	45.8975	54.9594	40.576	45.0507		Unknown
245396_at	AT4G14870	P-P-bond-hydrolysis-driven protein transmembrane transporter			RS downregulated	195.629	124.157	163.839	157.542	212.695	199.839	295.109	476.636	497.142	519.742		Chloroplast
245347_at	AT4G14890	ferredoxin family protein			RS downregulated	536.513	207.248	456.454	275.363	508.246	482.108	411.235	768.51	814.425	809.107		Chloroplast
245349_at	AT4G16690	esterase/lipase/thioesterase family protein			RS downregulated	117.045	64.0845	72.2107	53.2464	113.965	256.692	30.3663	47.5023	55.2511	74.9423		Cytoplasm
245346_at	AT4G17090	CT-BMY (BETA-AMYLASE 3, BETA-AMYLASE 8); beta-amylase			RS downregulated	710.384	329.937	393.66	270.942	543.788	532.52	10.9254	10.6886	15.3599	28.9651		Chloroplast
254691_at	AT4G17840	similar to unknown protein [Arabidopsis thaliana] (TAIR:AT2G35260.1); similar to hypothetical protein 40.t00061 [Brassica oleracea] (GB:ABD65174.1)			RS downregulated	542.355	457.488	488.707	317.857	545.088	520.717	70.6626	76.3022	134.434	172.767		Chloroplast
254697_at	AT4G17970	similar to unknown protein [Arabidopsis thaliana] (TAIR:AT5G46600.1); similar to unknown protein [Arabidopsis thaliana] (TAIR:AT5G46610.1); similar to unnamed protein product [Vitis vinifera] (GB:CAO63429.1); contains InterPro domain Protein of unknown function UPF0005 (InterPro:IPR006214)			RS downregulated	58.6211	39.5568	56.1848	42.4932	61.0573	37.4203	11.3958	14.1516	14.6078	16.2596		Unknown
254564_at	AT4G19170	NCED4 (NINE-CIS-EPOXYCAROTENOID DIOXYGENASE 4)			RS downregulated	527.294	206.438	248.428	157.76	386.027	172.139	14.0873	18.7209	24.2603	32.859		Chloroplast
254553_at	AT4G19530	disease resistance protein (TIR-NBS-LRR class), putative			RS downregulated	135.025	113.279	121.077	127.32	133.564	112.715	24.8604	31.4566	48.721	84.1027		Nucleus
254520_at	AT4G19960	potassium ion transmembrane transporter			RS downregulated	57.463	68.9805	53.7434	62.9916	48.5949	73.6445	23.2099	19.6715	23.7177	22.7842		Unknown
254496_at	AT4G20070	ATAAH (ARABIDOPSIS THALIANA ALLANTOATE AMIDOHYDROLASE); allantoate deiminase/ metallopeptidase			RS downregulated	254.874	287.834	275.365	267.836	270.408	322.272	99.7089	162.62	147.529	162.851		Chloroplast
254413_at	AT4G21440	ATM4/ATMYB102 (ARABIDOPSIS MYB-LIKE 102); DNA binding / transcription factor			RS downregulated	17.4929	12.0744	14.4512	12.2387	16.5461	17.2121	9.81872	9.33837	10.7725	10.2945	PIF1	Nucleus
254305_at	AT4G22200	AKT2 (Arabidopsis K+ transporter 2); cyclic nucleotide binding / inward rectifier potassium channel			RS downregulated	272.424	119.109	145.435	108.033	214.651	171.98	13.6467	15.3409	17.2358	22.5899		Unknown
254251_at	AT4G23300	protein kinase family protein			RS downregulated	16.4465	16.9946	15.956	16.1434	15.894	16.0194	11.6768	19.8099	16.5298	19.8638		Extracellular
255054_s_at	AT4G23560	[AT4G09740, ATGH9B14 (ARABIDOPSIS THALIANA GLYCOSYL HYDROLASE 9B14); hydrolase, hydrolyzing O-glycosyl compounds];[AT4G23560, ATGH9B15 (ARABIDOPSIS THALIANA GLYCOSYL HYDROLASE 9B15); hydrolase, hydrolyzing O-glycosyl compounds]			RS downregulated	7.34711	6.85968	7.14075	8.5333	7.63213	8.51753	398.377	301.856	286.878	368.701	PIF4	Extracellular
254057_at	AT4G25170	similar to unknown protein [Arabidopsis thaliana] (TAIR:AT5G61490.1); similar to unnamed protein product [Vitis vinifera] (GB:CAO60860.1); contains InterPro domain Uncharacterised conserved protein UCP012943 (InterPro:IPR016606)			RS downregulated	322.678	146.015	293.118	151.077	439.888	215.772	513.579	467.707	406.648	464.202		Unknown
254024_at	AT4G25780	pathogenesis-related protein, putative			RS downregulated	246.714	87.1098	211.728	119.111	242.979	143.876	719.879	719.653	586.119	426.899		Extracellular
253971_at	AT4G26530	fructose-bisphosphate aldolase, putative			RS downregulated	273.398	15.478	208.314	23.5587	297.815	38.6562	15.6199	16.8101	24.7567	87.6966		Cytoplasm
253973_at	AT4G26555	immunophilin / FKBP-type peptidyl-prolyl cis-trans isomerase family protein			RS downregulated	164.763	137.899	117.517	108.461	183.271	163.48	156.799	297.541	264.328	310.066		Unknown
253946_at	AT4G26790	GDSL-motif lipase/hydrolase family protein			RS downregulated	78.1497	22.6476	33.9406	19.8278	60.52	20.6885	9.89488	11.9383	13.0942	11.6223		Extracellular
253871_at	AT4G27440	PORB (PROTOCHLOROPHYLLIDE OXIDOREDUCTASE B); oxidoreductase/ protochlorophyllide reductase			RS downregulated	155.367	61.8006	296.856	109.043	247.594	84.3809	4882.02	3836.99	3920.27	3765.67		Chloroplast
253886_at	AT4G27710	CYP709B3 (cytochrome P450, family 709, subfamily B, polypeptide 3); oxygen binding			RS downregulated	105.512	75.0355	103.585	80.7051	108.961	98.7076	88.2773	173.244	163.422	178.277		Unknown
253834_at	AT4G27800	protein phosphatase 2C PPH1 / PP2C PPH1 (PPH1)			RS downregulated	286.609	225.488	273.125	283.578	294.748	441.658	229.473	316.637	337.622	487.303		Unknown
253829_at	AT4G28040	nodulin MtN21 family protein			RS downregulated	407.548	494.35	469.07	387.852	464.886	309.39	185.043	299.593	118.453	161.005		Chloroplast
253758_at	AT4G29060	EMB2726 (EMBRYO DEFECTIVE 2726); translation elongation factor			RS downregulated	591.557	259.887	440.436	350.949	497.021	554.505	688.2	943.955	1063.18	1109.11		Unknown
253550_at	AT4G30960	CIPK6 (CBL-INTERACTING PROTEIN KINASE 6); kinase			RS downregulated	1461.31	1019.1	1529.01	1095.91	1421.09	1076.1	619.286	865.7	961.031	997.237	PIF1PIF5	Cell membrane
253571_at	AT4G31000	calmodulin-binding protein			RS downregulated	14.2894	17.5504	21.4158	18.3282	15.5816	20.2256	64.6393	44.3853	29.4407	20.5463		Nucleus
253517_at	AT4G31390	ABC1 family protein			RS downregulated	221.108	114.345	161.558	108.224	194.934	183.849	68.0741	57.2344	75.2066	69.5669	PIF1PIF3PIF4PIF5	Cell membrane
253394_at	AT4G32770	VTE1 (VITAMIN E DEFICIENT 1)			RS downregulated	163.112	62.4739	103.919	51.9465	172.058	159.265	19.227	21.3067	27.1498	40.4372		Chloroplast
253359_at	AT4G33080	protein kinase, putative			RS downregulated	288.541	258.728	256.686	257.365	258.271	241.337	295.277	251.751	200.73	178.775		Nucleus
253342_at	AT4G33520	PAA1 (metal-transporting P-type ATPase 1); ATPase, coupled to transmembrane movement of ions, phosphorylative mechanism			RS downregulated	213.286	91.1625	161.522	92.2859	217.251	143.93	137.526	191.661	236.689	255.298		Cell membrane
253343_at	AT4G33540	metallo-beta-lactamase family protein			RS downregulated	218.081	113.943	170.418	99.6034	213.328	147.275	139.82	169.94	182.536	193.601	PIF1	Unknown
253344_at	AT4G33550	lipid binding			RS downregulated	240.452	139.216	235.916	153.467	295.818	155.626	267.716	183.876	192.941	295.611		Extracellular
253300_at	AT4G33580	carbonic anhydrase family protein / carbonate dehydratase family protein			RS downregulated	681.419	512.12	676.318	539.323	808.195	677.716	567.104	488.877	551.925	637.62		Chloroplast
253263_at	AT4G34000	ABF3/DPBF5 (ABSCISIC ACID RESPONSIVE ELEMENTS-BINDING FACTOR 3); DNA binding / protein binding / transcription activator/ transcription factor			RS downregulated	571.826	523.26	489.928	626.245	535.747	607.326	313.602	288.892	198.614	212.663	PIF1PIF3PIF4PIF5	Nucleus
253272_at	AT4G34190	SEP1 (STRESS ENHANCED PROTEIN 1)			RS downregulated	1137	448.246	903.984	518.416	1195.44	885.156	1327.29	2150.49	2586.2	2524.58		Unknown
246275_at	AT4G36540	BEE2 (BR ENHANCED EXPRESSION 2); DNA binding / transcription factor			RS downregulated	502.87	371.481	479.323	476.194	536.22	463.359	463.433	631.217	496.872	518.445	PIF1PIF3PIF4PIF5	Nucleus
246203_at	AT4G36610	hydrolase, alpha/beta fold family protein			RS downregulated	100.594	70.7581	103.315	87.6516	100.999	91.5038	14.0185	14.7927	16.5201	25.4184		Cytoplasm
246226_at	AT4G37200	HCF164 (High chlorophyll fluorescence 164); thiol-disulfide exchange intermediate			RS downregulated	255.289	168.132	237.099	185.411	284.532	293.687	124.721	211.479	231.882	296.957		Chloroplast
253048_at	AT4G37560	formamidase, putative / formamide amidohydrolase, putative			RS downregulated	53.0079	32.2747	48.3755	43.7731	52.6844	170.59	10.1639	12.6072	13.7988	16.2906		Unknown
252983_at	AT4G37980	ELI3-1 (ELICITOR-ACTIVATED GENE 3); binding / catalytic/ oxidoreductase/ zinc ion binding			RS downregulated	673.513	488.73	419.958	599.402	578.106	536.179	12.6977	25.2587	17.6868	26.2398		Cytoplasm
253024_at	AT4G38080	hydroxyproline-rich glycoprotein family protein			RS downregulated	1419.76	840.996	990.073	825.493	924.386	523.652	8.596	14.0337	11.3983	16.5465		Unknown
252965_at	AT4G38860	auxin-responsive protein, putative			RS downregulated	196.174	344.402	298.342	481.367	241.208	302.907	236.379	142.916	124.289	125.677	PIF1PIF3PIF5	Mitochondrion
252863_at	AT4G39800	MI-1-P SYNTHASE (Myo-inositol-1-phosphate synthase); inositol-3-phosphate synthase			RS downregulated	1784.05	623.086	1058.08	478.878	1586.32	745.77	94.935	186.985	172.659	217.592	PIF5	Cytoplasm
252876_at	AT4G39970	haloacid dehalogenase-like hydrolase family protein			RS downregulated	118.606	35.3565	97.6914	47.0092	112.608	85.3352	144.821	256.006	243.124	334.275		Chloroplast
251084_at	AT5G01520	zinc finger (C3HC4-type RING finger) family protein			RS downregulated	391.702	267.952	247.156	248.853	378.335	379.812	145.106	190.231	127.648	154.684		Unknown
251072_at	AT5G01740	similar to SAG20 (WOUND-INDUCED PROTEIN 12) [Arabidopsis thaliana] (TAIR:AT3G10985.1); similar to unnamed protein product [Vitis vinifera] (GB:CAO48816.1); contains InterPro domain Wound-induced protein, Wun1 (InterPro:IPR009798)			RS downregulated	162.598	242.551	262.946	306.081	200.19	213.82	34.9443	61.2667	48.2372	62.4485		Unknown
251059_at	AT5G01810	CIPK15 (CBL-INTERACTING PROTEIN KINASE 15); kinase/ protein kinase			RS downregulated	226.981	169.06	238.225	158.391	215.016	178.786	398.563	487.735	469.189	442.604		Cell membrane
251050_at	AT5G02440	similar to unnamed protein product [Vitis vinifera] (GB:CAO15638.1); similar to hypothetical protein [Vitis vinifera] (GB:CAN65558.1)			RS downregulated	31.0832	34.8273	27.776	36.2241	30.6933	45.4351	123.486	246.798	206.85	219.85		Mitochondrion
250971_at	AT5G02810	PRR7 (PSEUDO-RESPONSE REGULATOR 7); transcription regulator			RS downregulated	141.666	241.212	144.655	289.584	120.152	236.187	43.9712	84.6825	75.814	93.0392		Nucleus
250936_at	AT5G03120	similar to hypothetical protein [Vitis vinifera] (GB:CAN68657.1)			RS downregulated	142.592	143.983	263.9	174.546	151.243	136.949	695.485	967.898	576.123	501.336		Extracellular
250980_at	AT5G03130	unknown protein			RS downregulated	12.7419	8.20136	11.0504	9.77053	11.3784	8.78065	9.47487	10.9281	12.7543	11.4023		Mitochondrion
250884_at	AT5G03940	FFC (FIFTY-FOUR CHLOROPLAST HOMOLOGUE); 7S RNA binding / GTP binding / mRNA binding			RS downregulated	255.772	151.656	209.779	188.401	240.105	398.667	446.191	747.122	818.909	933.232		Cytoplasm
245713_at	AT5G04370	NAMT1; S-adenosylmethionine-dependent methyltransferase			RS downregulated	48.7066	27.135	23.4594	18.7827	42.3235	15.5748	14.9913	21.0825	15.6905	13.863		Nucleus
250847_at	AT5G04480	similar to glycosyltransferase family protein 1 [Arabidopsis thaliana] (TAIR:AT4G01210.1); similar to hypothetical protein OsI_033371 [Oryza sativa (indica cultivar-group)] (GB:EAY79412.1); similar to hypothetical protein [Vitis vinifera] (GB:CAN65363.1); similar to unnamed protein product [Vitis vinifera] (GB:CAO68846.1); contains InterPro domain Glycosyl transferase, group 1; (InterPro:IPR00129…			RS downregulated	65.9062	67.0652	65.9054	65.0747	70.6536	62.3125	44.9416	57.3322	59.2702	50.9795		Nucleus
250854_at	AT5G04710	aspartyl aminopeptidase, putative			RS downregulated	107.2	79.656	90.8693	91.8116	103.986	127.893	66.3928	93.4502	92.5746	88.8841		Chloroplast
250780_at	AT5G05290	ATEXPA2 (ARABIDOPSIS THALIANA EXPANSIN A2)			RS downregulated	76.8308	37.2711	33.3202	25.9445	33.1345	25.5056	46.8595	35.5904	29.6584	32.8265	PIF4	Extracellular
250669_at	AT5G06870	PGIP2 (POLYGALACTURONASE INHIBITING PROTEIN 2); protein binding			RS downregulated	88.0836	109.399	108.776	69.5101	118.354	66.5364	21.7481	37.4956	34.8379	44.3195		Extracellular
246011_at	AT5G08330	TCP family transcription factor, putative			RS downregulated	118.327	141.714	162.281	144.844	152.27	134.949	456.708	505.691	475.42	446.214	PIF1PIF3PIF5	Nucleus
250531_at	AT5G08650	GTP-binding protein LepA, putative			RS downregulated	204.476	119.915	165.104	114.89	203.555	205.959	127.021	186.958	243.842	331.335		Cell membrane
250541_at	AT5G09520	hydroxyproline-rich glycoprotein family protein			RS downregulated	177.254	93.7205	147.496	126.619	152.436	102.254	9.4282	10.9113	9.85385	13.7608		Unknown
250500_at	AT5G09530	hydroxyproline-rich glycoprotein family protein			RS downregulated	1017.28	626.516	796.967	695.136	813.435	480.981	12.153	16.0651	12.5982	31.3253		Unknown
245181_at	AT5G12420	similar to unknown protein [Arabidopsis thaliana] (TAIR:AT5G16350.1); similar to unnamed protein product [Vitis vinifera] (GB:CAO48523.1); contains InterPro domain Protein of unknown function UPF0089 (InterPro:IPR004255); contains InterPro domain Protein of unknown function DUF1298 (InterPro:IPR009721)			RS downregulated	176.039	130.318	161.394	116.123	117.97	108.082	9.65194	8.69057	9.20744	11.4359		Nucleus
245155_at	AT5G12470	similar to unknown protein [Arabidopsis thaliana] (TAIR:AT2G40400.2); similar to unknown protein [Arabidopsis thaliana] (TAIR:AT2G40400.1); similar to unnamed protein product [Vitis vinifera] (GB:CAO21888.1)			RS downregulated	460.63	316.624	496.862	306.24	524.304	387.188	355.003	401.619	389.931	425.126		Chloroplast
250265_at	AT5G12900	similar to unknown protein [Arabidopsis thaliana] (TAIR:AT1G12330.1); similar to unnamed protein product [Vitis vinifera] (GB:CAO21950.1); contains domain Spectrin repeat (SSF46966)			RS downregulated	45.256	29.0533	45.1877	26.2368	48.4689	38.5826	23.6981	30.3205	27.7114	34.4272		Nucleus
250262_at	AT5G13410	immunophilin / FKBP-type peptidyl-prolyl cis-trans isomerase family protein			RS downregulated	209.418	87.947	158.548	94.0954	214.644	204.457	136.431	223.709	235.648	288.38		Chloroplast
250239_at	AT5G13580	ABC transporter family protein			RS downregulated	181.662	121.945	205.736	151.828	158.651	116.302	11.6468	12.1248	12.8706	15.808		Unknown
250255_at	AT5G13730	SIG4 (SIGMA FACTOR 4); DNA binding / DNA-directed RNA polymerase/ transcription factor			RS downregulated	74.1376	20.9852	69.5029	26.6571	79.8113	67.7556	68.5864	106.192	123.36	143.772	PIF1PIF3PIF5	Chloroplast
250230_at	AT5G13900	protease inhibitor/seed storage/lipid transfer protein (LTP) family protein			RS downregulated	107.227	76.2974	92.2979	78.0833	118.651	99.3897	12.0419	14.5133	18.6862	23.0697		Extracellular
250200_at	AT5G14130	peroxidase, putative			RS downregulated	105.995	80.6334	88.0466	57.3965	109.119	62.2161	10.2595	10.7522	10.8667	12.5444		Extracellular
250170_at	AT5G14260	SET domain-containing protein			RS downregulated	412.225	257.995	287.061	228.176	392.126	372.294	323.83	533.837	585.848	759.381		Chloroplast
250187_at	AT5G14370	similar to CIL [Arabidopsis thaliana] (TAIR:AT4G25990.1); similar to unnamed protein product [Vitis vinifera] (GB:CAO14646.1); contains InterPro domain CCT (InterPro:IPR010402)			RS downregulated	40.3001	23.296	38.4784	24.2339	49.4932	30.8923	34.2557	65.3496	61.7433	69.4748	PIF1	Nucleus
250180_at	AT5G14450	GDSL-motif lipase/hydrolase family protein			RS downregulated	43.8638	62.4831	38.7692	63.245	48.0092	41.9145	144.099	104.55	84.1277	89.7142		Extracellular
246583_at	AT5G14720	protein kinase family protein			RS downregulated	150.007	143.575	150.321	135.372	137.946	134.64	164.841	153.723	120.389	110.874		Nucleus
246596_at	AT5G14740	CA2 (BETA CARBONIC ANHYDRASE 2); carbonate dehydratase/ zinc ion binding			RS downregulated	3314.34	1931.31	3652.17	2864.17	3272.27	3543.85	3103.24	4428.26	3943.7	4829.36		Chloroplast
246547_at	AT5G14970	amine oxidase/ copper ion binding / quinone binding			RS downregulated	259.654	150.586	212.85	160.619	225.659	211.268	102.419	133.709	152.796	174.381		Unknown
250157_at	AT5G15180	peroxidase, putative			RS downregulated	54.6353	43.1392	49.0922	38.7333	47.8819	30.25	162.456	147.586	85.2099	86.4872		Extracellular
246483_at	AT5G16000	NIK1 (NSP-INTERACTING KINASE 1); kinase			RS downregulated	115.072	124.463	135.103	107.978	113.908	78.4434	150.533	234.274	204.136	193.73	PIF1	Extracellular
250125_at	AT5G16390	BCCP/BCCP-1/BCCP1/CAC1-A/CAC1A (BIOTIN CARBOXYL CARRIER, BIOTIN CARBOXYL CARRIER PROTEIN 1); biotin binding			RS downregulated	669.818	395.288	567.933	417.874	679.516	524.996	586.603	873.788	862.008	952.312		Chloroplast
246462_at	AT5G16940	carbon-sulfur lyase			RS downregulated	26.9986	19.1299	27.8098	26.1941	27.0014	22.5794	118.957	126.034	107.777	95.3496		Unknown
250074_at	AT5G17310	UTP--glucose-1-phosphate uridylyltransferase, putative / UDP-glucose pyrophosphorylase, putative / UGPase, putative			RS downregulated	831.004	442.769	692.644	451.322	867.097	845.152	296.395	263.722	340.469	369.515		Cytoplasm
250008_at	AT5G18630	lipase class 3 family protein			RS downregulated	100.032	116.878	88.9053	122.854	88.8891	130.554	254.42	421.318	361.835	329.092		Extracellular
249918_at	AT5G19240	Identical to Uncharacterized GPI-anchored protein At5g19240 precursor [Arabidopsis Thaliana] (GB:Q84VZ5;GB:Q8H7A4); similar to unknown protein [Arabidopsis thaliana] (TAIR:AT5G19230.1); similar to unknown [Populus trichocarpa] (GB:ABK94712.1)			RS downregulated	213.001	266.341	304.282	291.649	256.482	227.529	52.5879	30.2246	28.8439	32.505		Cell membrane
245943_at	AT5G19500	tryptophan/tyrosine permease family protein			RS downregulated	95.5088	51.2822	83.5188	45.5589	101.908	81.2984	28.0469	46.597	54.1528	80.8377		Cell membrane
245936_at	AT5G19850	hydrolase, alpha/beta fold family protein			RS downregulated	124.291	88.2787	90.7216	84.406	130.371	153.624	24.9747	37.847	46.2575	58.9106		Cytoplasm
246142_at	AT5G19970	similar to unnamed protein product [Vitis vinifera] (GB:CAO65601.1)			RS downregulated	102.421	83.3037	93.7304	64.7734	123.372	92.4415	35.7151	41.336	28.9865	36.8597		Mitochondrion
246097_at	AT5G20270	HHP1 (HEPTAHELICAL TRANSMEMBRANE PROTEIN1)			RS downregulated	676.408	303.863	594.01	293.823	580.202	394.122	315.654	268.661	238.21	199.793		Nucleus
249942_at	AT5G22300	NIT4 (NITRILASE 4)			RS downregulated	55.376	34.2019	41.8716	28.5093	53.4646	42.51	17.7523	19.8524	23.9827	24.5011		Cell membrane
249875_at	AT5G23120	HCF136 (High chlorophyll fluorescence 136)			RS downregulated	438.458	216.946	358.457	201.366	458.861	434.455	204.575	310.217	385.707	536.371		Chloroplast
249774_at	AT5G24150	SQP1 (Squalene monooxygenase 1)			RS downregulated	625.537	133.565	232.287	92.1063	480.186	374.294	15.342	15.6036	20.1791	31.0381		Unknown
249775_at	AT5G24160	squalene monooxygenase 1,2 / squalene epoxidase 1,2 (SQP1,2)			RS downregulated	33.3077	33.3402	31.4229	26.9823	32.5575	20.7841	8.11096	8.3159	8.81022	9.83106		Unknown
246926_at	AT5G25240	similar to NHL repeat-containing protein [Arabidopsis thaliana] (TAIR:AT5G14890.1); similar to unnamed protein product [Vitis vinifera] (GB:CAO67727.1)			RS downregulated	73.2905	61.8387	92.0337	67.8832	86.3686	67.0311	101.355	104.383	97.4014	88.1923		Unknown
259790_s_at	AT5G27780	[AT1G29430, auxin-responsive family protein];[AT5G27780, auxin-responsive family protein]			RS downregulated	120.577	61.0723	171.2	98.3166	97.7473	73.1579	198.311	241.117	120.965	84.8167		Mitochondrion
246644_at	AT5G35100	peptidyl-prolyl cis-trans isomerase			RS downregulated	237.543	198.429	209.964	196.025	243.111	279.678	140.833	238.954	251.102	310.033		Unknown
249710_at	AT5G35630	GS2 (GLUTAMINE SYNTHETASE 2); glutamate-ammonia ligase			RS downregulated	3173.07	1093.27	2561.71	1095.65	3217.97	2861.69	1655.35	2883.98	2967.11	3995.34		Chloroplast
249688_at	AT5G36160	aminotransferase-related			RS downregulated	289.218	205.716	276.43	189.551	263.66	295.128	78.3868	67.2214	79.444	98.6535		Cytoplasm
249519_at	AT5G38660	APE1 (ACCLIMATION OF PHOTOSYNTHESIS TO ENVIRONMENT)			RS downregulated	369.316	187.621	316.555	218.421	365.243	308.102	220.966	290.68	403.521	479.874		Unknown
249383_at	AT5G39860	PRE1 (PACLOBUTRAZOL RESISTANCE1); DNA binding / transcription factor			RS downregulated	46.8312	41.1901	28.7254	27.9326	53.8011	25.0357	132.023	100.15	94.1336	40.2976	PIF1PIF5	Nucleus
249410_at	AT5G40380	protein kinase family protein			RS downregulated	151.289	73.7791	117.629	71.4166	136.702	77.9856	10.9865	21.135	16.3338	19.7209		Unknown
249331_at	AT5G40950	RPL27; structural constituent of ribosome			RS downregulated	1354.8	615.749	1199.61	647.987	1384.53	1089.9	1833.44	3052.87	3341.58	3212.64		Chloroplast
249289_at	AT5G41040	transferase family protein			RS downregulated	242.43	190.522	255.657	168.543	193.278	216.637	34.1006	33.6069	52.3589	83.2025		Cytoplasm
249230_at	AT5G42070	similar to unnamed protein product [Vitis vinifera] (GB:CAO69519.1)			RS downregulated	287.421	92.5733	213.034	114.889	286.969	215.951	208.689	391.483	383.219	448.163		Nucleus
249208_at	AT5G42650	AOS (ALLENE OXIDE SYNTHASE); hydro-lyase/ oxygen binding			RS downregulated	218.504	96.3463	217.078	109.863	196.749	101.25	19.4688	24.8913	28.8572	36.4034		Chloroplast
249071_at	AT5G44050	MATE efflux family protein			RS downregulated	32.2824	11.6827	17.6081	11.5071	23.3167	12.2302	9.0256	10.5325	11.3401	12.7009		Cell membrane
249061_at	AT5G44550	integral membrane family protein			RS downregulated	157.753	112	180.449	123.434	121.143	91.7695	9.9226	14.0113	16.355	18.0501		Extracellular
248912_at	AT5G45670	GDSL-motif lipase/hydrolase family protein			RS downregulated	245.329	130.206	422.442	183.697	405.79	94.1265	926.154	731.681	563.059	424.075		Extracellular
248910_at	AT5G45820	CIPK20 (CBL-INTERACTING PROTEIN KINASE 20); kinase			RS downregulated	89.7099	97.3436	71.384	92.212	85.5921	125.534	8.15305	8.57811	8.75119	19.7509		Unknown
248823_s_at	AT5G46960	[AT5G46960, invertase/pectin methylesterase inhibitor family protein];[AT5G46950, invertase/pectin methylesterase inhibitor family protein]			RS downregulated	9.31878	7.80231	9.0179	8.23831	9.0404	8.3984	484.856	310.781	341.594	249.296		Extracellular
248756_at	AT5G47560	ATSDAT/ATTDT (TONOPLAST DICARBOXYLATE TRANSPORTER); malate transmembrane transporter/ sodium:dicarboxylate symporter			RS downregulated	1446.38	1559.97	1182.21	1361.99	1446.74	1644.94	252.472	331.756	210.551	274.4		Unknown
248764_at	AT5G47640	CCAAT-box binding transcription factor subunit B (NF-YB) (HAP3 ) (AHAP3) family (Hap3b)			RS downregulated	530.138	231.182	330.683	207.218	491.69	322.059	272.087	450.677	376.391	350.368	PIF1	Nucleus
248719_at	AT5G47910	RBOHD (RESPIRATORY BURST OXIDASE PROTEIN D)			RS downregulated	233.954	187.751	291.5	225.726	202.117	211.906	41.8225	49.7224	70.0626	78.8307		Nucleus
248687_at	AT5G48300	ADG1 (ADP GLUCOSE PYROPHOSPHORYLASE SMALL SUBUNIT 1); glucose-1-phosphate adenylyltransferase			RS downregulated	304.62	112.316	276.091	157.641	313.867	288.892	251.164	311.138	482.925	583.253		Chloroplast
248566_s_at	AT5G49740	[AT5G49740, ATFRO7/FRO7 (FERRIC REDUCTION OXIDASE 7); ferric-chelate reductase/ oxidoreductase];[AT5G49730, ATFRO6/FRO6 (FERRIC REDUCTION OXIDASE 6); ferric-chelate reductase/ oxidoreductase]			RS downregulated	434.395	638.897	233.026	621.88	378.234	808.214	15.1815	14.4235	13.8572	19.1335	PIF1	Unknown
248540_at	AT5G50160	ATFRO8/FRO8 (FERRIC REDUCTION OXIDASE 8); ferric-chelate reductase/ oxidoreductase			RS downregulated	51.8018	41.5982	42.4716	50.1912	39.8661	27.0799	17.0512	27.014	32.6047	38.2023		Cell membrane
248544_at	AT5G50240	L-isoaspartyl methyltransferase 2 (PIMT2)gene,			RS downregulated	140.763	67.3651	93.0381	75.1917	127.157	168.088	41.5613	40.8307	41.1522	47.2312	PIF1	Cytoplasm
248528_at	AT5G50760	auxin-responsive family protein			RS downregulated	351.4	263.467	255.715	173.838	364.575	186.264	94.7328	90.7581	75.5564	71.4631		Chloroplast
248459_at	AT5G51020	similar to hypothetical protein [Vitis vinifera] (GB:CAN83158.1); contains InterPro domain Protein of unknown function DUF1001 (InterPro:IPR010404)			RS downregulated	355.19	306.592	287.263	345.233	376.589	574.87	234.372	324.901	306.712	312.418		Chloroplast
248449_at	AT5G51110	similar to dehydratase family [Arabidopsis thaliana] (TAIR:AT1G29810.1); similar to unnamed protein product [Vitis vinifera] (GB:CAO62291.1); contains InterPro domain Transcriptional coactivator/pterin dehydratase (InterPro:IPR001533)			RS downregulated	875.33	529.536	635.387	535.229	940.473	910.067	577.119	937.798	1009.39	1211.59		Chloroplast
248409_at	AT5G51545	LPA2 (LOW PSII ACCUMULATION2)			RS downregulated	194.442	109.966	133.909	103.336	192.372	161.976	339.602	531.758	628.536	650.076		Chloroplast
248402_at	AT5G52100	CRR1 (CHLORORESPIRATION REDUCTION 1); dihydrodipicolinate reductase			RS downregulated	111.959	35.6881	80.7602	55.9606	102.813	89.1069	104.73	192.026	189.273	201.135		Chloroplast
248352_at	AT5G52300	LTI65/RD29B (RESPONSIVE TO DESSICATION 29B)			RS downregulated	596.731	231.852	348.763	212.947	350.512	655.78	26.7521	21.4205	19.3722	30.9266		Cytoplasm
248293_at	AT5G53050	hydrolase, alpha/beta fold family protein			RS downregulated	195.741	132.236	176.225	131.856	209.125	211.897	125.01	165.556	174.567	222.656		Cytoplasm
248246_at	AT5G53200	TRY (TRIPTYCHON); DNA binding / transcription factor			RS downregulated	38.1347	19.2521	32.7063	22.7403	41.5549	38.6579	18.18	15.5279	16.466	17.125		Nucleus
248273_at	AT5G53500	WD-40 repeat family protein			RS downregulated	160.169	149.83	117.672	131.499	132.915	118.092	55.2814	84.0199	109.674	128.46		Cytoplasm
248179_at	AT5G54380	THE1 (THESEUS1); kinase/ protein kinase			RS downregulated	150.166	134.135	208.224	181.695	167.391	153.032	329.119	271.413	227.76	206.757	PIF1PIF3PIF4PIF5	Extracellular
248120_at	AT5G54540	similar to unknown protein [Arabidopsis thaliana] (TAIR:AT4G25170.1); similar to unknown [Populus trichocarpa] (GB:ABK93511.1); contains InterPro domain Uncharacterised conserved protein UCP012943 (InterPro:IPR016606)			RS downregulated	663.496	512.775	655.77	610.387	671.287	686.578	576.387	562.433	576.297	602.938		Unknown
248080_at	AT5G55380	membrane bound O-acyl transferase (MBOAT) family protein / wax synthase-related			RS downregulated	162.616	124.241	141.394	93.9984	174.656	112.286	27.0507	27.603	36.0945	32.4042		Unknown
247880_at	AT5G57780	transcription regulator			RS downregulated	118.886	153.98	129.476	139.496	131.549	113.249	362.27	417.621	174.904	153.768	PIF1PIF3PIF4PIF5	Mitochondrion
247848_at	AT5G58120	disease resistance protein (TIR-NBS-LRR class), putative			RS downregulated	35.8167	31.3764	32.2883	33.7222	33.0467	95.4206	10.3408	10.6619	10.3797	10.4344		Unknown
247717_at	AT5G59320	LTP3 (LIPID TRANSFER PROTEIN 3); lipid binding			RS downregulated	336.975	168.81	269.761	112.303	425.296	146.767	10.1428	9.95912	9.34647	13.4298		Extracellular
247714_at	AT5G59340	WOX2 (WUSCHEL-related homeobox 2); transcription factor			RS downregulated	42.7311	29.0318	36.7415	24.9298	45.3781	41.9635	18.1269	20.1673	20.0489	21.5816		Nucleus
247523_at	AT5G61410	RPE (EMBRYO DEFECTIVE 2728); ribulose-phosphate 3-epimerase			RS downregulated	2910.06	1475.54	2302.08	1418.12	2600.89	2579.89	1492.98	2871.86	2882.49	3603.53		Chloroplast
247544_at	AT5G61670	heat shock protein binding / unfolded protein binding			RS downregulated	940.621	643.807	798.631	599.42	869.039	871.733	159.85	303.456	299.231	364.114	PIF1PIF4PIF5	Unknown
247467_at	AT5G62130	Per1-like protein-related			RS downregulated	391.082	231.578	308.4	253.577	360.506	247.538	39.6989	53.5187	67.4165	62.8903		Golgi body
247486_at	AT5G62140	similar to unknown [Populus trichocarpa] (GB:ABK94834.1)			RS downregulated	221.244	38.487	112.773	44.779	185.901	94.7111	32.1423	43.0463	59.7088	75.447		Chloroplast
247452_at	AT5G62430	CDF1 (CYCLING DOF FACTOR 1); DNA binding / protein binding / transcription factor			RS downregulated	330.571	143.949	182.142	108.298	247.759	148.847	17.7759	20.1068	24.0391	29.0937		Nucleus
247401_at	AT5G62790	DXR (1-DEOXY-D-XYLULOSE 5-PHOSPHATE REDUCTOISOMERASE)			RS downregulated	515.668	192.427	407.366	238.288	478.157	390.458	442.699	772.642	879.159	956.307		Chloroplast
247261_at	AT5G64460	similar to unknown protein [Arabidopsis thaliana] (TAIR:AT1G58280.1); similar to unnamed protein product [Vitis vinifera] (GB:CAO67833.1); contains InterPro domain Phosphoglycerate mutase (InterPro:IPR013078)			RS downregulated	301.11	173.545	233.211	184.516	296.238	327.896	159.336	269.068	284.665	304.329		Unknown
247118_at	AT5G65890	ACR1 (ACT DOMAIN REPEAT 1)			RS downregulated	52.7107	20.2174	47.4159	20.5585	57.8402	36.7006	32.6172	39.9481	46.9991	41.7073	PIF1	Unknown
247055_at	AT5G66740	similar to unknown protein [Arabidopsis thaliana] (TAIR:AT1G75160.1); similar to hypothetical protein [Vitis vinifera] (GB:CAN74294.1); similar to unnamed protein product [Vitis vinifera] (GB:CAO22871.1); contains InterPro domain Protein of unknown function DUF620 (InterPro:IPR006873)			RS downregulated	15.4725	8.14566	9.15436	9.11415	13.6513	10.2775	9.51829	9.2178	9.93426	9.58787	PIF1	Nucleus
256139_at	AT1G48660	auxin-responsive GH3 family protein	PIF induced		RS upregulated*	8.14541	8.38234	8.581	7.65322	8.83209	9.79413	126.307	59.1394	86.9689	45.8504		Cytoplasm
263034_at	AT1G24020	MLP423 (MLP-LIKE PROTEIN 423)	PIF repressed	Light induced	RS upregulated	233.903	154.652	347.143	222.453	198.296	129.512	1002.92	2409.94	2761.31	2146.87		Chloroplast
265028_at	AT1G24530	transducin family protein / WD-40 repeat family protein	PIF repressed	Light induced	RS upregulated	37.927	100.173	91.0607	96.8256	61.6946	102.338	28.7477	88.9259	83.1583	131.408		Unknown
261804_at	AT1G30530	UDP-glucoronosyl/UDP-glucosyl transferase family protein	PIF repressed	Light induced	RS upregulated	143.009	99.0511	131.982	123.858	99.86	105.156	68.59	146.582	246.163	198.51		Chloroplast
264279_s_at	AT1G78830	[AT1G78820, curculin-like (mannose-binding) lectin family protein / PAN domain-containing protein];[AT1G78830, curculin-like (mannose-binding) lectin family protein]	PIF repressed	Light induced	RS upregulated	933.555	1099.59	870.305	961.98	717.532	851.911	154.93	419.705	492.687	589.052		Cell membrane
258895_at	AT3G05600	epoxide hydrolase, putative	PIF repressed	Light induced	RS upregulated	11.1114	9.74716	11.804	12.252	14.3859	9.43757	30.1273	202.266	187.2	159.009		Cytoplasm
251977_at	AT3G53250	auxin-responsive family protein	PIF repressed	Light induced	RS upregulated	9.71946	11.4826	14.0572	11.9175	10.6529	9.86937	30.0824	463.593	179.328	136.853	PIF1PIF4PIF5	Nucleus
251827_at	AT3G55120	A11/CFI/TT5 (TRANSPARENT TESTA 5); chalcone isomerase	PIF repressed	Light induced	RS upregulated	262.683	149.472	261.882	164.825	240.497	204.233	40.3377	104.354	211.018	195.222		Chloroplast
251466_at	AT3G59340	similar to unknown protein [Arabidopsis thaliana] (TAIR:AT3G59310.1); similar to Os05g0299500 [Oryza sativa (japonica cultivar-group)] (GB:NP_001055130.1); similar to hypothetical protein OsI_018658 [Oryza sativa (indica cultivar-group)] (GB:EAY97425.1); contains InterPro domain Protein of unknown function DUF914, eukaryotic (InterPro:IPR009262)	PIF repressed	Light induced	RS upregulated	23.1447	18.7389	24.1284	15.7003	25.2942	19.9008	44.3158	261.414	244.435	206.442		Unknown
255450_at	AT4G02850	phenazine biosynthesis PhzC/PhzF family protein	PIF repressed	Light induced	RS upregulated	167.272	94.9536	133.529	60.8424	198.452	70.1762	25.8551	73.9774	108.189	82.4274		Unknown
254234_at	AT4G23680	major latex protein-related / MLP-related	PIF repressed	Light induced	RS upregulated	1919.4	2514.58	2783.94	2787.35	1899.85	2655.04	1346	4135.44	4868.72	4230.86		Unknown
250533_at	AT5G08640	FLS (FLAVONOL SYNTHASE)	PIF repressed	Light induced	RS upregulated	30.3563	23.7528	49.62	34.0744	37.1293	39.9015	27.3688	64.9818	363.85	265.473		Cytoplasm
250304_at	AT5G12110	elongation factor 1B alpha-subunit 1 (eEF1Balpha1)	PIF repressed	Light induced	RS upregulated	756.351	331.943	508.4	311.331	936.276	694.512	66.4908	222.062	170.582	147.769		Cell membrane
249567_at	AT5G38020	S-adenosyl-L-methionine:carboxyl methyltransferase family protein	PIF repressed	Light induced	RS upregulated	219.015	174.493	416.533	291.902	250.76	140.051	17.692	44.3572	85.8095	84.2669	PIF4	Nucleus
248062_at	AT5G55450	protease inhibitor/seed storage/lipid transfer protein (LTP) family protein	PIF repressed	Light induced	RS upregulated	12.7976	17.7069	14.3728	16.3497	12.3905	16.2859	13.5647	43.8178	39.5411	68.6135		Extracellular
265091_s_at	AT1G03940	[AT1G03940, transferase family protein];[AT1G03495, transferase]		Light induced	RS upregulated	10.8193	10.2211	10.0999	10.0104	10.5534	9.93364	12.1182	11.1133	33.7951	36.8911		Cytoplasm
260955_at	AT1G06000	UDP-glucoronosyl/UDP-glucosyl transferase family protein		Light induced	RS upregulated	321.47	135.205	345.546	197.783	275.994	193.974	112.504	87.6296	350.708	318.122		Nucleus
262609_at	AT1G13930	similar to nodulin-related [Arabidopsis thaliana] (TAIR:AT2G03440.1); similar to hypothetical protein [Vitis vinifera] (GB:CAN63832.1)		Light induced	RS upregulated	2099.6	1728.89	1644.81	1722.41	1909.23	1445.2	201.99	173.776	1046.4	1781.81		Chloroplast
262730_at	AT1G16390	ATOCT3 (ARABIDOPSIS THALIANA ORGANIC CATION/CARNITINE TRANSPORTER2); carbohydrate transmembrane transporter/ sugar:hydrogen ion symporter		Light induced	RS upregulated	107.617	104.175	102.92	60.5902	116.157	41.2491	161.491	309.367	352.81	324.294		Cell membrane
245628_at	AT1G56650	PAP1 (PRODUCTION OF ANTHOCYANIN PIGMENT 1); DNA binding / transcription factor		Light induced	RS upregulated	13.2956	10.9611	16.6542	11.4871	12.6172	13.1313	10.2411	11.9354	29.3199	17.0553		Nucleus
267045_at	AT2G34180	CIPK13 (SNF1-RELATED PROTEIN KINASE 3.7); kinase		Light induced	RS upregulated	8.60324	8.27193	9.47939	8.17944	9.84572	9.19123	12.8702	10.5047	31.2886	15.277	PIF1PIF3PIF4	Cell membrane
258184_at	AT3G21510	AHP1 (HISTIDINE-CONTAINING PHOSPHOTRANSMITTER 3); histidine phosphotransfer kinase		Light induced	RS upregulated	72.0984	84.9025	68.5288	60.6755	68.4893	81.9023	58.3084	72.1843	213.268	167.953		Unknown
258321_at	AT3G22840	ELIP1 (EARLY LIGHT-INDUCABLE PROTEIN); chlorophyll binding		Light induced	RS upregulated	115.55	100.055	88.0477	120.088	115.901	144.31	28.5562	17.1342	155.056	174.621		Chloroplast
252605_s_at	AT3G45080	[AT3G45070, sulfotransferase family protein];[AT3G45080, sulfotransferase family protein]		Light induced	RS upregulated	7.53564	8.98943	10.9811	7.73809	9.30096	8.99779	11.9885	16.138	54.9503	72.4608		Cytoplasm
252123_at	AT3G51240	F3H (TRANSPARENT TESTA 6); naringenin 3-dioxygenase		Light induced	RS upregulated	693.006	372.105	458.813	361.17	653.47	529.801	21.9126	29.4449	340.586	333.609		Cytoplasm
251642_at	AT3G57520	ATSIP2 (ARABIDOPSIS THALIANA SEED IMBIBITION 2); hydrolase, hydrolyzing O-glycosyl compounds		Light induced	RS upregulated	197.319	305.458	171.666	226.32	203.846	201.402	95.8146	121.995	201.443	254.409	PIF5	Cytoplasm
245624_at	AT4G14090	UDP-glucoronosyl/UDP-glucosyl transferase family protein		Light induced	RS upregulated	10.3876	10.4862	9.37036	11.8829	9.96163	11.1357	9.75984	10.2594	20.4244	23.5975		Chloroplast
254707_at	AT4G18010	IP5PII (INOSITOL POLYPHOSPHATE 5-PHOSPHATASE II); inositol-polyphosphate 5-phosphatase		Light induced	RS upregulated	79.6635	120.267	86.7722	127.947	71.783	140.394	24.6077	34.5498	50.2078	59.4184		Cytoplasm
254283_s_at	AT4G22880	[AT4G22870, leucoanthocyanidin dioxygenase, putative / anthocyanidin synthase, putative];[AT4G22880, LDOX (TANNIN DEFICIENT SEED 4)]		Light induced	RS upregulated	9.98713	11.2097	10.867	11.2061	11.878	9.91461	10.6772	12.5371	56.7522	41.1426		Cytoplasm
250794_at	AT5G05270	chalcone-flavanone isomerase family protein		Light induced	RS upregulated	137.059	39.4714	118.015	51.0566	150.669	61.9744	29.328	52.2874	300.284	266.02		Chloroplast
250207_at	AT5G13930	ATCHS/CHS/TT4 (CHALCONE SYNTHASE); naringenin-chalcone synthase		Light induced	RS upregulated	142.182	250.728	456.508	496.833	198.294	484.066	76.3232	121.873	914.229	1027.35		Cytoplasm
246468_at	AT5G17050	UDP-glucoronosyl/UDP-glucosyl transferase family protein		Light induced	RS upregulated	529.304	329.907	369.619	274.078	442.891	474.02	32.0631	38.6449	155.994	173.737		Unknown
250083_at	AT5G17220	ATGSTF12 (GLUTATHIONE S-TRANSFERASE 26); glutathione transferase		Light induced	RS upregulated	10.4089	11.2814	10.3282	10.8771	10.701	13.4967	12.1669	13.3934	91.9082	68.2704		Cytoplasm
249867_at	AT5G23020	IMS2/MAM-L/MAM3 (METHYLTHIOALKYMALATE SYNTHASE-LIKE); 2-isopropylmalate synthase/ methylthioalkylmalate synthase		Light induced	RS upregulated	20.8058	57.0802	94.432	65.801	176.585	176.668	13.0492	16.5761	28.345	21.7597		Mitochondrion
249215_at	AT5G42800	DFR (DIHYDROFLAVONOL 4-REDUCTASE); dihydrokaempferol 4-reductase		Light induced	RS upregulated	11.6547	10.4837	11.857	8.74152	11.6939	10.5926	11.843	12.1418	64.7711	63.9263	PIF1	Unknown
248625_at	AT5G48880	KAT5/PKT1/PKT2 (PEROXISOMAL 3-KETO-ACYL-COA THIOLASE 1, PEROXISOMAL 3-KETO-ACYL-COA THIOLASE 2); acetyl-CoA C-acyltransferase		Light induced	RS upregulated	26.0011	23.5984	23.1964	22.1008	30.9797	30.2169	24.1398	29.8127	117.906	116.526		Cytoplasm
248347_at	AT5G52250	transducin family protein / WD-40 repeat family protein		Light induced	RS upregulated	119.633	190.647	111.638	130.863	122.412	119.119	30.0325	41.2764	62.6993	67.5765		Chloroplast
262119_s_at	AT1G02930	[AT1G02930, ATGSTF6 (EARLY RESPONSIVE TO DEHYDRATION 11); glutathione transferase];[AT1G02920, ATGSTF7 (GLUTATHIONE S-TRANSFERASE 11); glutathione transferase]	PIF induced	Light repressed	RS upregulated	2819.36	2622.11	2721.67	2119.71	1188.39	380.996	394.145	92.1556	115.263	148.058	PIF1	Cytoplasm
261717_at	AT1G18400	BEE1 (BR ENHANCED EXPRESSION 1); transcription factor	PIF induced	Light repressed	RS upregulated	28.5943	50.3558	64.4368	89.138	29.9938	85.6661	95.6537	33.0317	26.0071	18.7933	PIF1PIF3PIF4PIF5	Nucleus
245668_at	AT1G28330	DRM1 (DORMANCY-ASSOCIATED PROTEIN 1)	PIF induced	Light repressed	RS upregulated	244.189	502.507	315.343	666.817	212.029	207.762	1697.84	635.332	538.596	524.994	PIF1PIF4PIF5	Nucleus
245052_at	AT2G26440	pectinesterase family protein	PIF induced	Light repressed	RS upregulated	14.1275	34.4476	30.8789	33.9942	24.365	31.9135	74.3204	24.5948	30.1453	32.0597		Extracellular
256712_at	AT2G34020	calcium ion binding	PIF induced	Light repressed	RS upregulated	10.3906	10.0657	11.1258	9.19709	12.4087	9.83912	298.189	46.6638	39.0495	25.1535	PIF3PIF4	Chloroplast
263320_at	AT2G47180	ATGOLS1 (ARABIDOPSIS THALIANA GALACTINOL SYNTHASE 1); transferase, transferring hexosyl groups	PIF induced	Light repressed	RS upregulated	282.151	304.38	222.303	340.32	269.614	774.119	32.9041	15.5901	14.5889	18.2308		Unknown
266503_at	AT2G47780	rubber elongation factor (REF) protein-related	PIF induced	Light repressed	RS upregulated	66.827	82.9287	145.548	96.8531	97.0066	129.95	2016.11	960.771	865.302	562.153	PIF1PIF4	Cytoplasm
258555_at	AT3G06860	MFP2 (MULTIFUNCTIONAL PROTEIN); enoyl-CoA hydratase	PIF induced	Light repressed	RS upregulated	267.627	358.909	292.58	315.879	296.313	336.961	1007.47	389.976	440.352	434.805		Cytoplasm
254876_at	AT4G11610	C2 domain-containing protein	PIF induced	Light repressed	RS upregulated	16.0009	16.5079	37.4312	26.9456	16.5724	18.7503	209.601	33.7174	26.0021	18.9117		Unknown
254327_at	AT4G22490	protease inhibitor/seed storage/lipid transfer protein (LTP) family protein	PIF induced	Light repressed	RS upregulated	113.185	69.8707	135.548	113.832	180.942	72.4439	1831.59	626.787	454.68	265.904		Extracellular
253684_at	AT4G29690	type I phosphodiesterase/nucleotide pyrophosphatase family protein	PIF induced	Light repressed	RS upregulated	28.5073	40.3161	42.7055	37.2215	63.0164	48.4703	353.202	69.3215	115.537	97.2555		Unknown
250351_at	AT5G12030	AT-HSP17.6A (Arabidopsis thaliana heat shock protein 17.6A)	PIF induced	Light repressed	RS upregulated	25.674	20.2434	24.4935	46.4051	40.4764	242.549	80.6248	12.4003	16.2746	11.2855		Cytoplasm
246550_at	AT5G14920	gibberellin-regulated family protein	PIF induced	Light repressed	RS upregulated	181.914	623.882	733.864	1273.79	237.608	660.957	604.896	165.825	170.356	222.141		Unknown
249490_s_at	AT5G39180	[AT5G39110, germin-like protein, putative];[AT5G39150, germin-like protein, putative];[AT5G39120, germin-like protein, putative];[AT5G39180, germin-like protein, putative]	PIF induced	Light repressed	RS upregulated	8.11279	8.46874	10.2234	8.91722	8.61524	7.88955	122.801	30.5843	57.9305	22.531		Extracellular
249178_at	AT5G42890	sterol carrier protein 2 (SCP-2) family protein	PIF induced	Light repressed	RS upregulated	279.253	367.854	300.474	485.267	316.962	431.283	3255.85	1556.89	1617.57	1171.95		Chloroplast
247878_at	AT5G57760	unknown protein	PIF induced	Light repressed	RS upregulated	13.8943	25.8045	21.3292	19.6349	15.3907	21.7075	1006.31	297.787	132.531	131.444		Mitochondrion
264215_at	AT1G65340	CYP96A3 (cytochrome P450, family 96, subfamily A, polypeptide 3); oxygen binding	PIF induced	Light repressed	RS upregulated	11.0217	10.6096	9.51357	10.4177	10.0726	10.1436	33.6205	13.3471	13.6462	12.6646		Extracellular
251975_at	AT3G53230	cell division cycle protein 48, putative / CDC48, putative	PIF induced	Light repressed	RS upregulated	154.937	223.543	133.636	223.536	144.958	247.598	83.1263	36.7693	33.6247	40.8623		Unknown
250868_at	AT5G03860	MLS (MALATE SYNTHASE); malate synthase	PIF induced	Light repressed	RS upregulated	74.1975	74.5136	44.8875	45.9746	102.243	69.9909	4460.97	1820.73	1874.83	1347.73		Nucleus
260668_at	AT1G19530	similar to unnamed protein product [Vitis vinifera] (GB:CAO61141.1)		Light repressed	RS upregulated	34.8454	198.091	67.3185	143.095	36.0021	72.1006	299.949	383.633	31.7619	40.1126	PIF1	Nucleus
267230_at	AT2G44080	ARL (ARGOS-LIKE)		Light repressed	RS upregulated	109.928	145.657	140.963	137.053	99.9761	129.139	524.807	347.135	181.255	141.538	PIF4PIF5	Mitochondrion
258487_at	AT3G02550	LBD41 (LOB DOMAIN-CONTAINING PROTEIN 41)		Light repressed	RS upregulated	121.887	220.294	117.523	147.665	79.0945	117.525	396.778	550.044	129.858	126.453	PIF1PIF5	Nucleus
256647_at	AT3G13610	oxidoreductase, 2OG-Fe(II) oxygenase family protein		Light repressed	RS upregulated	541.7	360.038	672.525	467.14	207.536	60.5447	119.169	74.1913	48.4828	44.2851		Cytoplasm
257922_at	AT3G23150	ETR2 (ETHYLENE RESPONSE 2); receptor		Light repressed	RS upregulated	31.1608	63.3288	46.3454	74.4404	34.3885	58.0924	78.2594	44.2671	25.1231	26.765		Unknown
252291_s_at	AT3G49120	[AT3G49120, ATPCB/ATPERX34/PERX34/PRXCB (PEROXIDASE 34); peroxidase];[AT3G49110, ATPCA/ATPRX33/PRX33/PRXCA (PEROXIDASE 33); peroxidase]		Light repressed	RS upregulated	1024.92	1128.91	1128.73	1291.23	692.282	551.659	184.551	97.3121	63.6639	132.057	PIF3PIF4	Extracellular
251436_at	AT3G59900	(ARGOS); unknown protein		Light repressed	RS upregulated	16.1127	23.8337	31.2659	28.8287	20.2459	20.8225	257.747	142.269	53.6468	34.741	PIF1PIF4	Mitochondrion
255807_at	AT4G10270	wound-responsive family protein		Light repressed	RS upregulated	15.8352	20.6147	19.1597	14.8848	17.2325	18.9728	91.6476	133.973	31.2512	26.7975		Nucleus
250152_at	AT5G15120	similar to unknown protein [Arabidopsis thaliana] (TAIR:AT5G39890.1); similar to unnamed protein product [Vitis vinifera] (GB:CAO14912.1); contains InterPro domain Protein of unknown function DUF1637 (InterPro:IPR012864)		Light repressed	RS upregulated	52.8496	90.8336	68.5541	62.8238	44.3991	42.3675	298.041	357.539	75.7526	76.8541		Nucleus
249364_at	AT5G40590	DC1 domain-containing protein		Light repressed	RS upregulated	13.1103	60.6636	21.13	22.6349	33.147	9.78128	20.7777	11.1654	9.05664	8.90463		Nucleus
260742_at	AT1G15050	IAA34 (indoleacetic acid-induced protein 34); transcription factor	PIF repressed		RS upregulated	17.6398	20.4583	32.4688	21.5703	21.2512	18.2152	28.7036	71.1551	47.9758	31.3643		Nucleus
257460_at	AT1G75580	auxin-responsive protein, putative	PIF repressed		RS upregulated	21.7366	25.4567	26.1458	33.4368	25.8954	36.92	22.3985	52.7309	39.3179	26.7111		Unknown
252367_at	AT3G48360	BT2 (BTB AND TAZ DOMAIN PROTEIN 2); protein binding / transcription factor/ transcription regulator	PIF repressed		RS upregulated	204.274	353.55	237.263	203.672	357.669	250.093	345.652	1000.05	503.104	827.289		Nucleus
259878_at	AT1G76790	O-methyltransferase family 2 protein	PIF induced		RS upregulated	128.965	195.076	249.445	206.36	197.712	137.939	554.476	243.597	571.224	592.979		Unknown
266578_at	AT2G23910	cinnamoyl-CoA reductase-related	PIF induced		RS upregulated	11.5974	9.96662	11.3955	9.42643	10.225	9.70364	21.9666	9.9375	27.6444	22.9012		Unknown
245306_at	AT4G14690	ELIP2 (EARLY LIGHT-INDUCIBLE PROTEIN 2); chlorophyll binding	PIF induced		RS upregulated	67.7041	68.6705	71.9951	49.0292	105.105	106.422	71.3648	32.7274	99.6882	229.846	PIF1PIF5	Chloroplast
253697_at	AT4G29700	type I phosphodiesterase/nucleotide pyrophosphatase family protein	PIF induced		RS upregulated	45.3496	54.2197	99.3564	76.0289	64.0947	32.0873	96.2679	42.3287	41.071	43.4652	PIF5	Extracellular
252924_at	AT4G39070	zinc finger (B-box type) family protein	PIF induced		RS upregulated	18.2916	20.1878	18.9423	15.2467	19.5633	19.1826	190.4	85.4384	175.236	136.424	PIF1PIF4	Nucleus
249477_s_at	AT5G38940	[AT5G38940, manganese ion binding / metal ion binding / nutrient reservoir];[AT5G38930, germin-like protein, putative]	PIF induced		RS upregulated	10.5367	9.70082	13.9184	12.6177	13.903	10.4808	61.1157	22.4087	46.3564	19.7318		Extracellular
249456_at	AT5G39410	binding / catalytic	PIF induced		RS upregulated	45.3187	74.472	67.5664	127.505	48.9953	65.4357	190.54	68.9772	124.728	131.85		Cell membrane
261655_at	AT1G01940	peptidyl-prolyl cis-trans isomerase cyclophilin-type family protein			RS upregulated	65.356	75.7093	72.6169	84.905	72.2108	123.239	139.38	140.279	169.37	138.227		Nucleus
259444_at	AT1G02370	pentatricopeptide (PPR) repeat-containing protein			RS upregulated	38.448	35.5453	28.079	32.4712	31.0892	29.7563	15.5599	13.6038	16.9242	15.8146		Mitochondrion
262112_at	AT1G02870	similar to unnamed protein product [Vitis vinifera] (GB:CAO39998.1); contains domain PD099709 (PD099709)			RS upregulated	216.778	288.828	165.186	295.673	189.202	301.505	168.069	132.527	170.07	130.338		Nucleus
265082_at	AT1G03830	guanylate-binding family protein			RS upregulated	18.6201	27.5226	20.0862	23.1604	19.7933	21.3559	14.4434	13.8721	13.1863	13.4001		Nucleus
264567_s_at	AT1G05250	[AT1G05250, peroxidase, putative];[AT1G05240, peroxidase, putative]			RS upregulated	130.715	216.392	228.208	278.57	113.482	378.283	665.463	340.745	1295.53	948.627		Extracellular
263204_at	AT1G05490	CHR31 (chromatin remodeling 31); ATP binding / DNA binding / helicase/ nucleic acid binding			RS upregulated	7.93785	14.1936	8.0754	10.5987	7.61229	9.27975	11.808	9.05978	8.52977	8.20048		Nucleus
261310_at	AT1G05750	PDE247 (PIGMENT DEFECTIVE 247)			RS upregulated	16.0567	20.199	17.0913	23.7951	17.3617	18.318	17.3768	15.2931	17.9108	14.9134		Mitochondrion
262618_at	AT1G06560	NOL1/NOP2/sun family protein			RS upregulated	42.6108	75.1945	42.1177	76.4357	44.3369	76.4621	39.1754	38.1245	37.4765	36.2434		Unknown
262616_at	AT1G06620	2-oxoglutarate-dependent dioxygenase, putative			RS upregulated	32.0631	35.3113	37.7345	40.7928	35.955	36.747	40.5166	40.5709	31.5929	32.6098		Cytoplasm
260824_at	AT1G06720	similar to unknown protein [Arabidopsis thaliana] (TAIR:AT1G42440.1); similar to hypothetical protein OsJ_010296 [Oryza sativa (japonica cultivar-group)] (GB:EAZ26813.1); similar to hypothetical protein OsI_011117 [Oryza sativa (indica cultivar-group)] (GB:EAY89884.1); similar to hypothetical protein CHLREDRAFT_113591 [Chlamydomonas reinhardtii] (GB:XP_001698464.1); contains InterPro domain AARP2…			RS upregulated	71.787	96.1076	71.2963	79.4842	63.4229	86.7485	26.8111	25.0946	27.2472	23.4567		Nucleus
261065_at	AT1G07500	unknown protein			RS upregulated	141.893	138.305	109.111	83.8066	125.593	120.623	23.8878	16.2846	15.1826	20.0443	PIF5	Nucleus
264806_at	AT1G08610	pentatricopeptide (PPR) repeat-containing protein			RS upregulated	55.6863	35.0781	34.8882	31.6106	46.1787	35.7235	23.0678	18.8526	21.3312	18.5749		Mitochondrion
264251_at	AT1G09190	pentatricopeptide (PPR) repeat-containing protein			RS upregulated	10.388	11.1586	9.39366	13.4161	10.6063	11.2362	12.1176	11.4619	10.8414	14.6831		Mitochondrion
264261_at	AT1G09240	nicotianamine synthase, putative			RS upregulated	15.1923	15.3763	17.1175	13.376	16.1506	34.3658	21.9416	19.7717	35.7773	34.7281		Unknown
263707_at	AT1G09300	metallopeptidase M24 family protein			RS upregulated	33.9117	65.3625	32.7928	69.265	37.5876	62.9393	18.3767	16.364	17.2053	19.367		Mitochondrion
264513_at	AT1G09420	G6PD4 (GLUCOSE-6-PHOSPHATE DEHYDROGENASE 4); glucose-6-phosphate dehydrogenase			RS upregulated	37.6112	88.525	34.0476	84.9024	35.8701	84.3719	105.391	132.169	117.449	118.348		Chloroplast
264674_at	AT1G09815	POLD4; delta DNA polymerase			RS upregulated	187.312	238.685	189.331	185.528	186.971	193.253	227.811	209.275	238.761	194.739		Nucleus
264522_at	AT1G10050	glycosyl hydrolase family 10 protein / carbohydrate-binding domain-containing protein			RS upregulated	36.189	46.4186	37.4728	49.7899	41.1576	47.6277	26.2019	25.2983	20.5605	23.7056		Extracellular
264460_at	AT1G10170	ATNFXL1; transcription factor			RS upregulated	155.29	272.517	126.672	258.423	140.779	230.428	75.7443	85.2337	74.9938	80.9811		Nucleus
264452_at	AT1G10270	GRP23 (GLUTAMINE-RICH PROTEIN23); binding			RS upregulated	83.0208	71.2908	53.2353	56.5715	67.4234	72.2662	18.3347	16.9785	17.9026	22.9163		Nucleus
264450_s_at	AT1G10450	[AT1G10250, similar to paired amphipathic helix repeat-containing protein [Arabidopsis thaliana] (TAIR:AT1G10450.1); similar to unnamed protein product [Vitis vinifera] (GB:CAO40976.1); contains domain PTHR12346 (PTHR12346)];[AT1G10450, paired amphipathic helix repeat-containing protein]			RS upregulated	22.4403	35.5583	26.4735	33.7542	22.0274	31.2034	16.8398	16.4128	15.2589	13.9264		Nucleus
263209_at	AT1G10522	similar to unnamed protein product [Vitis vinifera] (GB:CAO40945.1)			RS upregulated	88.2585	70.1927	61.5249	55.2995	78.9176	145.255	320.499	301.731	419.852	282.749		Unknown
264346_at	AT1G12010	1-aminocyclopropane-1-carboxylate oxidase, putative / ACC oxidase, putative			RS upregulated	41.5523	43.1237	41.0998	44.9824	38.5562	35.6822	63.7431	66.0867	38.7616	35.5786		Cytoplasm
262777_at	AT1G13030	sphere organelles protein-related			RS upregulated	36.6376	44.3115	32.135	41.1541	38.7172	38.6566	19.6593	17.5586	17.3814	18.1844		Nucleus
259366_at	AT1G13280	AOC4 (ALLENE OXIDE CYCLASE 4)			RS upregulated	150.671	202.843	270.07	238.321	203.638	151.307	410.864	255.677	285.454	230.148	PIF1	Chloroplast
259409_at	AT1G13330	similar to unnamed protein product [Vitis vinifera] (GB:CAO42122.1); contains InterPro domain Tat binding protein 1-interacting (InterPro:IPR010776)			RS upregulated	5.77985	7.27422	6.6484	7.01125	6.26014	7.52314	8.1967	8.39513	8.89413	8.09217		Nucleus
259411_at	AT1G13410	binding			RS upregulated	11.8046	13.1013	12.3652	12.9436	11.7869	13.7047	11.6759	9.88119	11.9399	10.2525		Mitochondrion
259388_at	AT1G13420	sulfotransferase family protein			RS upregulated	16.314	39.1498	38.2584	39.5943	24.634	41.1489	120.079	116.291	140.573	177.138		Nucleus
259448_at	AT1G13790	XH/XS domain-containing protein / XS zinc finger domain-containing protein			RS upregulated	9.52979	10.8956	9.01888	10.2543	9.1745	11.0555	10.2254	10.549	11.2815	10.4385		Unknown
259422_at	AT1G13810	DNA binding / magnesium ion binding / nuclease			RS upregulated	28.9041	23.3199	25.8541	20.1029	26.7359	20.8601	13.0182	12.0744	12.241	11.3194		Unknown
262611_at	AT1G14060	similar to unknown protein [Arabidopsis thaliana] (TAIR:AT5G02210.1); similar to unnamed protein product [Vitis vinifera] (GB:CAO61574.1); similar to hypothetical protein [Vitis vinifera] (GB:CAN80057.1); contains InterPro domain GCK (InterPro:IPR012891)			RS upregulated	57.4009	62.5011	52.0951	51.3144	51.2885	60.8818	35.5696	26.8208	36.345	32.4832		Nucleus
262608_at	AT1G14120	2-oxoglutarate-dependent dioxygenase, putative			RS upregulated	141.324	93.3265	127.029	52.9017	160.45	66.0607	415.16	637.437	450.782	257.062		Cytoplasm
262657_at	AT1G14210	ribonuclease T2 family protein			RS upregulated	126.958	217.276	181.489	207.1	186.707	176.958	590.825	430.189	410.27	413.731		Cytoplasm
261493_at	AT1G14410	ATWHY1/PTAC1 (A. THALIANA WHIRLY 1); DNA binding / telomeric DNA binding			RS upregulated	136.307	98.032	138.314	107.088	150.829	113.104	212.994	229.134	264.314	215.938		Chloroplast
262842_at	AT1G14720	XTR2 (XYLOGLUCAN ENDOTRANSGLYCOSYLASE RELATED 2); hydrolase, acting on glycosyl bonds			RS upregulated	133.145	189.161	136.403	183.389	138.898	218.866	154.011	163.365	175.416	194.961		Extracellular
260714_at	AT1G14980	CPN10 (CHAPERONIN 10)			RS upregulated	1052.6	883.588	862.528	1003.66	1122.43	1042.66	1375.41	1362.64	1728.14	1176.5		Cytoplasm
262594_at	AT1G15250	60S ribosomal protein L37 (RPL37A)			RS upregulated	156.047	150.025	149.395	153.192	155.852	143.716	133.207	128.343	145.129	103.69		Cytoplasm
262584_at	AT1G15440	transducin family protein / WD-40 repeat family protein			RS upregulated	137.078	123.936	111.787	111.891	120.385	148.76	50.961	42.1626	51.4369	47.396		Nucleus
262586_at	AT1G15480	DNA binding			RS upregulated	13.2598	19.0779	14.0671	19.1788	13.921	16.2942	12.8478	12.4641	13.107	12.7684		Mitochondrion
261762_at	AT1G15510	pentatricopeptide (PPR) repeat-containing protein			RS upregulated	43.6472	25.6013	20.5879	15.0883	27.6779	37.7835	13.5947	13.9765	15.8412	13.3075		Chloroplast
259503_at	AT1G15870	mitochondrial glycoprotein family protein / MAM33 family protein			RS upregulated	16.5016	14.4898	11.8975	18.7196	14.4145	19.2737	10.7498	10.6497	10.8704	11.9298		Mitochondrion
261790_at	AT1G16000	similar to unknown protein [Arabidopsis thaliana] (TAIR:AT1G80890.1); similar to Os12g0556400 [Oryza sativa (japonica cultivar-group)] (GB:NP_001067003.1); similar to hypothetical protein OsI_037443 [Oryza sativa (indica cultivar-group)] (GB:EAY83484.1); similar to hypothetical protein LOC_Os12g36930 [Oryza sativa (japonica cultivar-group)] (GB:ABA99557.1)			RS upregulated	60.4721	94.8169	63.9346	108.794	72.5601	92.6407	260.422	192.544	216.661	196.984		Unknown
262754_at	AT1G16350	inosine-5'-monophosphate dehydrogenase, putative			RS upregulated	219.104	248.669	187.256	258.394	215.649	270.784	173.237	126.075	171.029	184.397		Unknown
261086_at	AT1G17460	TRFL3 (TRF-LIKE 3); DNA binding / transcription factor			RS upregulated	17.1055	22.9254	21.4676	17.9672	17.9469	16.9394	17.6053	15.8189	14.9091	15.2945		Nucleus
255777_at	AT1G18630	GR-RBP6 (glycine-rich RNA-binding protein 6); RNA binding			RS upregulated	25.9394	30.1641	29.8504	38.4762	26.7913	47.199	91.0943	69.9532	97.7933	80.8604		Nucleus
261377_at	AT1G18850	similar to hypothetical protein [Vitis vinifera] (GB:CAN63140.1); similar to unnamed protein product [Vitis vinifera] (GB:CAO62515.1)			RS upregulated	148.389	125.374	109.218	97.0313	119.615	119.794	29.1987	24.8193	32.6017	33.186		Nucleus
256016_at	AT1G19240	similar to unnamed protein product [Vitis vinifera] (GB:CAO65194.1)			RS upregulated	92.5184	147.7	109.122	161.129	103.656	135.603	79.0975	71.0771	81.7208	62.5856		Unknown
261136_at	AT1G19600	pfkB-type carbohydrate kinase family protein			RS upregulated	294.677	510.277	360.062	610.105	319.984	429.743	269.853	302.692	215.684	229.126		Cytoplasm
261221_at	AT1G19960	similar to transmembrane receptor [Arabidopsis thaliana] (TAIR:AT2G32140.1)			RS upregulated	58.0797	67.393	73.3912	54.5503	99.3295	30.5266	16.0923	18.3344	21.7842	25.669		Unknown
261222_at	AT1G20120	family II extracellular lipase, putative			RS upregulated	9.52777	16.0387	8.37066	8.44944	9.93217	10.797	9.37274	9.38491	9.38734	9.81183		Extracellular
255888_at	AT1G20300	pentatricopeptide (PPR) repeat-containing protein			RS upregulated	25.6947	21.0391	21.0855	16.0821	21.8949	16.6513	11.5866	10.7432	12.5097	10.8227		Mitochondrion
255941_at	AT1G20350	ATTIM17-1 (Arabidopsis thaliana translocase inner membrane subunit 17-1); P-P-bond-hydrolysis-driven protein transmembrane transporter			RS upregulated	17.6198	32.443	15.1305	14.8589	19.0405	33.4257	9.87864	9.37716	10.5385	11.0993		Mitochondrion
255887_at	AT1G20370	tRNA pseudouridine synthase family protein			RS upregulated	17.6703	19.4082	21.4063	16.8356	18.2202	16.687	15.2538	13.634	14.6011	14.2806		Nucleus
262853_at	AT1G20890	similar to unknown protein [Arabidopsis thaliana] (TAIR:AT1G76480.1); similar to unnamed protein product [Vitis vinifera] (GB:CAO43758.1)			RS upregulated	44.0143	73.1518	58.8603	71.596	49.5325	59.9877	47.1462	44.0333	42.1344	34.0696	PIF1PIF3PIF4PIF5	Unknown
261937_at	AT1G22570	proton-dependent oligopeptide transport (POT) family protein			RS upregulated	35.4438	62.674	51.1488	83.6859	35.2096	53.1191	47.4522	54.6383	69.2951	61.4694		Cell membrane
264721_at	AT1G23000	heavy-metal-associated domain-containing protein			RS upregulated	19.7286	25.6978	20.0692	27.357	24.3132	17.9024	56.9259	58.0247	36.3717	36.7485	PIF5	Unknown
264895_at	AT1G23100	10 kDa chaperonin, putative			RS upregulated	14.9907	14.3068	13.6738	16.8275	13.371	19.1729	18.2537	21.2637	35.4047	26.1466	PIF1PIF3PIF4	Cytoplasm
263039_at	AT1G23280	MAK16 protein-related			RS upregulated	27.3968	25.2401	26.3624	26.8755	27.2146	25.8778	24.9578	21.6807	23.6077	21.4932		Nucleus
264868_at	AT1G24090	RNase H domain-containing protein			RS upregulated	12.9582	22.8843	15.3955	20.1587	16.5968	18.9088	17.5142	18.3285	19.7486	20.6007		Unknown
264867_at	AT1G24150	ATFH4/FH4 (FORMIN HOMOLOGUE 4); actin binding / protein binding			RS upregulated	33.7859	39.5559	36.7133	35.5002	25.7482	32.0907	12.0654	11.7233	12.8402	11.6382		Cell membrane
255742_at	AT1G25560	AP2 domain-containing transcription factor, putative			RS upregulated	127.583	164.722	202.093	208.785	125.846	167.834	212.221	243.604	147.924	184.086	PIF1PIF4PIF5	Nucleus
261259_at	AT1G26660	c-myc binding protein, putative / prefoldin, putative			RS upregulated	13.9865	16.7588	15.7954	17.3823	13.0149	15.8356	16.3979	12.5984	15.5135	12.0432		Cytoplasm
264987_at	AT1G27030	similar to unknown protein [Arabidopsis thaliana] (TAIR:AT1G27020.1); similar to unknown protein [Oryza sativa (japonica cultivar-group)] (GB:AAN05517.1); similar to Os10g0463800 [Oryza sativa (japonica cultivar-group)] (GB:NP_001064789.1)			RS upregulated	327.147	539.805	555.236	789.507	343.866	429.464	245.857	297.979	361.937	328.545		Unknown
261439_at	AT1G28395	similar to unknown protein [Arabidopsis thaliana] (TAIR:AT2G33847.2); similar to unnamed protein product [Vitis vinifera] (GB:CAO39903.1)			RS upregulated	179.699	129.13	143.235	129.556	186.204	157.822	133.233	127.634	193.196	120.283		Unknown
260049_at	AT1G29940	NRPA2 (nuclear RNA polymerase A 2); DNA-directed RNA polymerase			RS upregulated	219.543	211.842	155.016	137.678	197.405	169.319	40.2086	35.0773	41.0998	47.4691		Chloroplast
260028_at	AT1G29980	similar to unknown protein [Arabidopsis thaliana] (TAIR:AT2G34510.1); similar to unknown [Populus trichocarpa] (GB:ABK95079.1); contains InterPro domain Protein of unknown function DUF642 (InterPro:IPR006946); contains InterPro domain Galactose-binding like (InterPro:IPR008979)			RS upregulated	70.3414	102.422	95.2969	113.445	92.4553	77.7408	307.548	193.593	222.121	224.324		Nucleus
256188_at	AT1G30160	similar to unknown protein [Arabidopsis thaliana] (TAIR:AT1G05540.1); contains InterPro domain Protein of unknown function DUF295 (InterPro:IPR005174)			RS upregulated	12.7274	46.4943	15.3369	26.6251	17.0423	20.3854	12.2491	11.7226	12.2464	12.3414		Nucleus
245770_at	AT1G30240	binding			RS upregulated	35.9336	31.8299	25.4464	22.0526	32.6266	28.1763	14.4026	13.5954	14.456	14.3136		Nucleus
264529_at	AT1G30820	CTP synthase, putative / UTP--ammonia ligase, putative			RS upregulated	117.772	209.795	96.8425	145.793	152.143	136.748	81.7471	105.055	102.582	86.3747	PIF1	Cytoplasm
265154_at	AT1G30960	GTP-binding protein (ERG)			RS upregulated	35.7094	21.616	18.9561	29.4803	25.1034	26.8172	13.3	14.9671	17.008	12.7874		Chloroplast
261192_at	AT1G32870	ANAC013 (Arabidopsis NAC domain containing protein 13); transcription factor			RS upregulated	139.556	215.826	84.1756	203.904	115.915	223.285	15.6294	14.0724	15.6632	18.1149		Nucleus
262001_at	AT1G33790	jacalin lectin family protein			RS upregulated	30.5196	95.325	54.289	128.307	41.4863	89.5362	170.384	118.181	143.032	152.058		Cytoplasm
256315_at	AT1G35880	similar to TOC75-III (translocon outer membrane complex 75-III), P-P-bond-hydrolysis-driven protein transmembrane transporter [Arabidopsis thaliana] (TAIR:AT3G46740.1)			RS upregulated	11.2048	11.7734	11.082	10.411	12.2899	11.7628	8.35661	8.45188	8.68589	8.36766		Chloroplast
256459_at	AT1G36180	ATP binding / biotin binding / catalytic/ ligase			RS upregulated	21.3185	226.192	21.7243	294.5	16.4652	120.473	11.7607	13.637	13.5181	19.5815		Cytoplasm
259507_at	AT1G43910	AAA-type ATPase family protein			RS upregulated	20.3784	53.5733	31.1829	52.0657	18.754	178.169	35.1713	18.518	51.9946	27.1437		Cell membrane
261333_at	AT1G44910	protein binding			RS upregulated	11.7934	17.3578	14.0825	16.233	12.149	14.0408	15.825	17.5449	14.6267	15.7795		Cell membrane
262440_at	AT1G47710	(ATSERPIN1); cysteine protease inhibitor/ serine-type endopeptidase inhibitor			RS upregulated	168.556	264.861	182.838	264.922	177.066	220.041	215.927	109.287	149.92	134.835		Extracellular
261738_s_at	AT1G47820	[AT1G47813, similar to unknown protein [Arabidopsis thaliana] (TAIR:AT1G47820.1); similar to unknown protein [Arabidopsis thaliana] (TAIR:AT1G47820.2)];[AT1G47820, similar to unknown protein [Arabidopsis thaliana] (TAIR:AT1G47813.1); similar to unnamed protein product [Vitis vinifera] (GB:CAO40107.1)]			RS upregulated	30.6	42.2588	29.4671	57.0072	29.1244	51.9389	100.998	143.605	167.279	98.6125		Nucleus
261301_at	AT1G48570	zinc finger (Ran-binding) family protein			RS upregulated	110.681	67.4544	71.9275	66.3859	103.165	121.057	67.6759	54.9033	75.3168	66.6215		Chloroplast
246623_at	AT1G48920	ATNUC-L1/PARL1 (PARALLEL 1); nucleic acid binding			RS upregulated	698.146	740.667	732.436	597.641	727.937	676.951	609.151	445.22	705.376	711.429		Unknown
261607_at	AT1G49660	ATCXE5 (ARABIDOPSIS THALIANA CARBOXYESTERASE 5); carboxylesterase			RS upregulated	231.065	266.679	312.972	329.139	203.404	272.781	255.573	205.94	258.495	277.487		Nucleus
265139_at	AT1G51310	tRNA (5-methylaminomethyl-2-thiouridylate)-methyltransferase			RS upregulated	44.5134	32.1059	31.137	31.8128	42.8001	60.7823	34.673	28.716	32.0102	31.5209		Chloroplast
259835_at	AT1G52160	metallo-beta-lactamase family protein			RS upregulated	73.3951	70.2983	58.5903	46.2864	62.8081	70.201	25.3189	20.1574	22.4345	21.5686		Nucleus
261317_at	AT1G53030	cytochrome c oxidase copper chaperone family protein			RS upregulated	23.4939	53.0945	34.4718	69.3581	21.6088	52.0788	67.3397	80.968	65.4934	59.5664		Unknown
261369_at	AT1G53060	legume lectin family protein			RS upregulated	18.8922	18.5991	21.5859	18.0864	20.2618	17.6731	40.2647	49.0788	54.7732	45.7356		Cell membrane
261368_at	AT1G53070	legume lectin family protein			RS upregulated	51.386	69.4092	71.5029	61.3555	79.3266	36.1761	50.8579	42.3211	94.2535	76.5678		Cell membrane
260641_at	AT1G53200	binding			RS upregulated	29.5634	43.9216	26.2807	35.0537	25.3542	38.17	22.6239	20.5266	20.4194	21.254		Nucleus
260981_at	AT1G53460	structural molecule			RS upregulated	79.6176	117.703	69.6109	115.833	72.0967	98.0276	38.3218	30.3538	35.5136	28.641	PIF1PIF4	Chloroplast
260984_at	AT1G53645	hydroxyproline-rich glycoprotein family protein			RS upregulated	162.282	180.525	139.276	155.047	151.812	180.067	137.578	89.2498	106.963	99.8659		Nucleus
263153_s_at	AT1G54010	[AT1G54000, myrosinase-associated protein, putative];[AT1G54010, myrosinase-associated protein, putative]			RS upregulated	513.877	342.774	914.956	548.803	562.238	452.464	1681.18	1557.05	1800.75	1523.87		Extracellular
263161_at	AT1G54020	myrosinase-associated protein, putative			RS upregulated	9.79066	11.4911	11.9393	10.8014	10.5331	9.81542	8.61982	13.3243	11.5528	10.7227	PIF1PIF4PIF5	Extracellular
263156_at	AT1G54030	GDSL-motif lipase, putative			RS upregulated	384.447	405.568	495.488	460.485	377.71	373.758	896.125	815.461	788.307	734.109	PIF1PIF4PIF5	Extracellular
262958_at	AT1G54410	dehydrin family protein			RS upregulated	691.811	851.976	901.893	1333.21	675.439	879.885	3146.66	2264.26	3013.63	2878.03		Unknown
256349_at	AT1G54890	late embryogenesis abundant protein-related / LEA protein-related			RS upregulated	14.5967	14.3672	14.3889	16.892	16.6095	16.4226	27.7123	31.9865	49.3029	35.2502		Extracellular
259655_at	AT1G55210	disease resistance response			RS upregulated	199.302	219.062	304.295	333.212	257.726	234.283	553.6	455.938	425.643	399.184		Extracellular
264562_at	AT1G55760	BTB/POZ domain-containing protein			RS upregulated	91.2332	68.2658	81.9428	79.1776	77.6985	70.4607	103.56	64.9731	71.674	51.0074		Unknown
262124_at	AT1G59660	nucleoporin family protein			RS upregulated	12.3862	19.4815	13.7932	19.8011	12.318	21.0991	12.3302	10.8609	10.9871	10.8184		Nucleus
262911_s_at	AT1G59860	[AT1G59860, 17.6 kDa class I heat shock protein (HSP17.6A-CI)];[AT1G07400, 17.8 kDa class I heat shock protein (HSP17.8-CI)]			RS upregulated	89.1991	15.9809	69.0139	14.4585	112.095	36.2451	11.9827	13.1323	14.3077	12.3278		Cytoplasm
263679_at	AT1G59990	DEAD/DEAH box helicase, putative (RH22)			RS upregulated	138.786	86.9611	80.4925	72.4706	108.554	160.757	75.7835	51.1631	73.4248	58.5298		Unknown
259908_at	AT1G60850	ATRPAC42 (Arabidopsis thaliana RNA polymerase I subunit 42); DNA binding / DNA-directed RNA polymerase			RS upregulated	97.0388	88.1746	70.6306	79.618	100.795	91.3548	33.0501	34.6665	38.7347	41.3131		Nucleus
265006_at	AT1G61570	TIM13; P-P-bond-hydrolysis-driven protein transmembrane transporter			RS upregulated	247.953	247.18	268.869	255.252	268.795	291.03	385.148	333.471	443.936	302.157		Chloroplast
265061_at	AT1G61640	ABC1 family protein			RS upregulated	21.6524	26.1717	21.4982	26.854	20.6743	28.267	16.1063	14.7628	15.74	14.9408		Cell membrane
262641_at	AT1G62730	similar to hypothetical protein [Vitis vinifera] (GB:CAN63693.1); contains InterPro domain Terpenoid synthase (InterPro:IPR008949)			RS upregulated	30.1224	44.6023	33.6065	41.9536	26.0962	44.0582	28.9753	21.702	25.6038	21.7004		Chloroplast
260323_at	AT1G63780	IMP4			RS upregulated	171.422	180.812	154.038	183.37	138.767	182.836	54.0692	44.5283	63.1196	46.1149		Nucleus
262338_at	AT1G64185	lactoylglutathione lyase family protein / glyoxalase I family protein			RS upregulated	27.7058	38.8039	31.9308	38.8697	31.5763	35.8968	51.8425	48.6954	47.9558	39.1332		Unknown
262336_at	AT1G64220	TOM7-2 (TRANSLOCASE OF OUTER MEMBRANE 7 KDA SUBUNIT 2); P-P-bond-hydrolysis-driven protein transmembrane transporter			RS upregulated	8.94361	9.38252	9.34408	11.6799	9.13476	11.548	10.6934	9.55018	10.4777	9.1453		Unknown
261972_at	AT1G64600	copper ion binding			RS upregulated	68.6261	59.8607	46.2725	45.6094	56.7463	68.3259	24.1362	22.623	25.3723	27.4312		Mitochondrion
264637_at	AT1G65560	allyl alcohol dehydrogenase, putative			RS upregulated	48.4066	51.8872	42.0212	54.6239	38.2399	47.0999	21.5249	17.4434	24.4995	19.5859		Cytoplasm
264471_at	AT1G67120	midasin-related			RS upregulated	61.8623	74.9819	48.2627	72.8704	57.2655	88.026	12.3751	11.7378	11.8411	12.2742		Nucleus
259672_at	AT1G68990	DNA-directed RNA polymerase, mitochondrial (RPOMT)			RS upregulated	109.839	82.8226	73.9776	64.8678	84.5102	96.0709	21.3636	17.215	19.8341	19.411		Unknown
257516_at	AT1G69040	ACR4 (ACT REPEAT 4); amino acid binding			RS upregulated	50.3793	78.4724	58.5457	81.8497	53.9193	68.856	403.36	247.957	302.337	236.078	PIF4	Chloroplast
259367_at	AT1G69070	binding			RS upregulated	60.6061	49.9417	48.7985	48.8621	55.6305	42.7881	25.5861	22.6434	27.0131	19.7263		Nucleus
260343_at	AT1G69200	kinase			RS upregulated	85.6741	56.0413	49.4855	58.4455	68.4077	122.347	121.446	133.548	178.763	151.404		Cytoplasm
260351_at	AT1G69380	similar to unknown protein [Arabidopsis thaliana] (TAIR:AT5G13610.1); similar to unnamed protein product [Vitis vinifera] (GB:CAO15325.1); contains InterPro domain Protein of unknown function DUF155 (InterPro:IPR003734)			RS upregulated	15.8084	17.435	15.7588	19.8957	16.7731	20.7285	22.9294	20.3901	27.8577	19.785		Unknown
260418_s_at	AT1G69750	[AT1G69750, cox19 family protein];[AT1G66590, cox19 family protein]			RS upregulated	32.5639	56.5279	37.322	55.5405	31.4834	58.4501	274.15	206.895	191.343	139.336		Nucleus
264337_at	AT1G70350	unknown protein			RS upregulated	55.5415	50.6475	56.3748	49.4783	59.1559	64.4943	82.4596	69.847	79.5053	59.1998		Cell membrane
262312_at	AT1G70830	MLP28 (MLP-LIKE PROTEIN 28)			RS upregulated	2223.67	2701.51	2988.43	3224.6	2276.78	1765.18	2178.17	1850.52	1698.5	1564.44		Cytoplasm
259746_at	AT1G71060	pentatricopeptide (PPR) repeat-containing protein			RS upregulated	10.3828	12.8006	9.7735	11.5347	9.204	11.0415	8.88975	8.32863	7.93875	8.14109		Mitochondrion
259747_at	AT1G71170	6-phosphogluconate dehydrogenase NAD-binding domain-containing protein			RS upregulated	34.5756	48.7193	28.8243	56.285	37.5167	66.5078	21.9752	21.5421	20.6088	24.0029		Mitochondrion
259942_at	AT1G71260	ATWHY2 (A. THALIANA WHIRLY 2); DNA binding			RS upregulated	204.107	245.114	162.773	268.05	204.22	275.249	257.548	190.112	220.504	159.794		Chloroplast
257487_at	AT1G71850	similar to unknown protein [Arabidopsis thaliana] (TAIR:AT4G24320.1); similar to unnamed protein product [Vitis vinifera] (GB:CAO64799.1); contains InterPro domain Protein of unknown function DUF860, plant (InterPro:IPR008578)			RS upregulated	15.1528	12.098	13.9012	11.5105	13.414	16.9607	10.5715	10.3282	11.8271	10.8215		Unknown
256341_at	AT1G72040	deoxynucleoside kinase family			RS upregulated	245.685	185.783	165.327	150.081	242.083	180.652	103.233	92.5243	107.891	107.931		Nucleus
260446_at	AT1G72420	similar to auxin-induced-related / indole-3-acetic acid induced-related [Arabidopsis thaliana] (TAIR:AT1G17350.1); similar to hypothetical protein [Vitis vinifera] (GB:CAN61795.1); contains InterPro domain NADH:ubiquinone oxidoreductase complex I intermediate-associated protein 30 (InterPro:IPR013857)			RS upregulated	23.4627	25.1623	20.8538	26.811	23.4848	30.4313	69.4611	71.2296	92.5955	74.4233		Mitochondrion
260425_at	AT1G72440	EDA25 (embryo sac development arrest 25); binding			RS upregulated	66.1039	58.3461	51.4372	62.7773	57.671	78.096	33.5031	25.4488	26.6071	24.0597		Nucleus
259913_at	AT1G72660	developmentally regulated GTP-binding protein, putative			RS upregulated	13.2713	12.5215	12.443	14.6004	13.008	30.8913	11.0299	11.5501	10.6151	11.4095		Cytoplasm
260100_at	AT1G73177	BNS (BONSAI)			RS upregulated	44.6916	52.3586	45.2191	49.1	48.9597	59.7184	65.1147	83.9426	101.995	72.3931		Nucleus
260252_at	AT1G74240	mitochondrial substrate carrier family protein			RS upregulated	40.0606	59.1558	43.8289	46.5136	40.711	54.631	34.3905	32.7626	34.3658	34.5074		Unknown
260248_at	AT1G74310	ATHSP101 (HEAT SHOCK PROTEIN 101); ATP binding / ATPase			RS upregulated	263.885	65.9718	167.394	85.5476	277.889	117.726	31.5023	32.341	31.9746	31.0647		Cytoplasm
260211_at	AT1G74440	similar to unknown protein [Arabidopsis thaliana] (TAIR:AT1G18720.1); similar to unknown [Populus trichocarpa] (GB:ABK94463.1); similar to hypothetical protein [Vitis vinifera] (GB:CAN69808.1); contains InterPro domain Protein of unknown function DUF962 (InterPro:IPR009305)			RS upregulated	21.6758	39.5397	22.1342	24.0568	28.8102	29.9738	12.1554	13.0685	11.9752	11.5743	PIF3	Chloroplast
260235_at	AT1G74560	NRP1 (NAP1-RELATED PROTEIN 1); DNA binding / chromatin binding / histone binding			RS upregulated	411.85	350.553	304.51	304.774	400.366	348.173	212.886	158.768	235.584	185.619		Nucleus
264953_at	AT1G77120	ADH1 (ALCOHOL DEHYDROGENASE 1)			RS upregulated	58.1482	95.672	58.6674	49.8603	52.8281	80.5646	64.5205	94.5852	42.6654	37.9255		Cytoplasm
264475_s_at	AT1G77170	[AT1G77150, similar to pentatricopeptide (PPR) repeat-containing protein [Arabidopsis thaliana] (TAIR:AT1G77170.1); similar to unnamed protein product [Vitis vinifera] (GB:CAO62697.1); contains domain PTHR10483:SF4 (PTHR10483:SF4); contains domain PTHR10483 (PTHR10483)];[AT1G77170, pentatricopeptide (PPR) repeat-containing protein]			RS upregulated	11.5611	14.3126	10.9901	14.7329	11.9172	12.5327	14.985	13.5807	13.5205	12.8676		Mitochondrion
246389_at	AT1G77380	AAP3 (amino acid permease 3); amino acid transmembrane transporter			RS upregulated	43.2819	67.9485	55.5821	69.5695	53.8761	55.3738	36.0778	21.4133	18.9962	15.7675		Cell membrane
259675_at	AT1G77710	Identical to Probable ubiquitin-fold modifier 1 precursor [Arabidopsis Thaliana] (GB:Q9CA23); similar to unknown [Populus trichocarpa] (GB:ABK93968.1); similar to unnamed protein product [Vitis vinifera] (GB:CAO61814.1); contains InterPro domain Ubiquitin-like, Ufm1 (InterPro:IPR005375)			RS upregulated	434.241	669.976	539.64	940.498	406.399	618.431	696.761	593.57	553.924	491.666		Unknown
259678_at	AT1G77750	30S ribosomal protein S13, chloroplast, putative			RS upregulated	82.3835	96.4362	93.2281	115.433	93.411	125.874	203.281	147.237	192.83	168.667		Mitochondrion
263134_at	AT1G78570	RHM1/ROL1 (RHAMNOSE BIOSYNTHESIS1); UDP-L-rhamnose synthase/ UDP-glucose 4,6-dehydratase/ catalytic			RS upregulated	340.866	324.13	460.663	444.077	329.401	361.453	501.756	294.734	579.206	589.476		Chloroplast
264142_at	AT1G78930	mitochondrial transcription termination factor-related / mTERF-related			RS upregulated	45.9507	33.6248	29.7699	28.6487	32.6478	45.6184	13.1388	11.2305	13.0265	12.2272		Mitochondrion
264131_at	AT1G79150	binding			RS upregulated	85.472	55.9325	57.2464	46.9489	65.1875	54.9401	20.7651	19.4176	23.1215	22.3609	PIF4	Nucleus
264118_at	AT1G79150	binding			RS upregulated	64.7447	46.2589	34.1648	47.3535	44.5631	51.9163	15.7083	15.1148	16.1787	18.5559	PIF4	Nucleus
262946_at	AT1G79390	similar to unknown [Populus trichocarpa] (GB:ABK95389.1)			RS upregulated	163.21	207.314	176.363	222.921	190.92	217.432	225.919	150.067	161.943	127.805		Mitochondrion
262943_at	AT1G79470	inosine-5'-monophosphate dehydrogenase			RS upregulated	79.1726	105.889	76.0451	86.6533	83.8421	90.2798	30.7213	29.2719	40.0609	40.9936		Cytoplasm
262941_at	AT1G79490	EMB2217 (EMBRYO DEFECTIVE 2217)			RS upregulated	43.0278	50.5624	29.1953	35.5197	35.193	46.6746	15.362	14.3822	15.5396	14.4035		Mitochondrion
262066_at	AT1G79950	helicase-related			RS upregulated	60.6118	85.2755	53.2785	87.5239	53.5677	88.5101	57.3977	63.388	52.6013	50.4482		Nucleus
261767_s_at	AT1G80300	[AT1G15500, ATNTT2; ATP:ADP antiporter];[AT1G80300, ATNTT1; ATP:ADP antiporter]			RS upregulated	300.693	293.663	306.08	359.107	247.965	287.001	474.638	382.15	378.765	419.269	PIF5	Chloroplast
266352_at	AT2G01610	invertase/pectin methylesterase inhibitor family protein			RS upregulated	14.7856	19.6856	17.2724	19.0629	17.8816	13.7721	24.3046	12.5613	17.0252	16.6039		Extracellular
265864_at	AT2G01750	ATMAP70-3 (microtubule-associated proteins 70-3); microtubule binding			RS upregulated	16.9978	14.8854	16.6555	17.9051	16.3301	16.4969	12.3599	11.2935	12.1861	10.8415		Cytoplasm
266119_at	AT2G02100	LCR69/PDF2.2 (Low-molecular-weight cysteine-rich 69); protease inhibitor			RS upregulated	769.232	925.092	1349.1	1666.47	1082.43	677.355	5858.58	4101.55	5572.86	4619.93		Extracellular
267474_at	AT2G02740	ATWHY3/PTAC11 (A. THALIANA WHIRLY 3); DNA binding			RS upregulated	17.745	14.2967	16.7131	14.3651	19.6513	18.0227	81.8266	82.3996	102.918	79.5201		Chloroplast
267472_at	AT2G02850	ARPN (PLANTACYANIN); copper ion binding			RS upregulated	156.47	155.795	126.675	177.63	136.494	119.489	163.049	89.449	128.627	92.6328		Cell membrane
264027_at	AT2G03670	CDC48B; ATPase			RS upregulated	34.6049	42.333	32.7926	37.1609	34.9632	33.9186	20.0446	19.6166	21.8509	20.3673		Cell membrane
263403_at	AT2G04040	ATDTX1; antiporter/ multidrug efflux pump/ multidrug transporter/ transporter			RS upregulated	20.6841	51.1915	26.3091	55.9596	18.962	60.9686	21.9156	30.2307	31.8067	35.7393		Cell membrane
263402_at	AT2G04050	MATE efflux family protein			RS upregulated	22.3996	98.3546	23.0691	173.34	18.0273	89.3815	16.47	14.6104	16.565	15.4011		Cell membrane
263864_at	AT2G04530	CPZ			RS upregulated	58.3854	44.8189	38.1056	35.1571	48.4209	89.7475	113.716	86.7178	124.945	109.973		Nucleus
263621_at	AT2G04630	DNA-directed RNA polymerase II, putative			RS upregulated	95.0705	103.567	135.334	110.473	107.959	95.6608	175.402	176.844	181.842	150.734		Nucleus
263348_at	AT2G05710	aconitate hydratase, cytoplasmic, putative / citrate hydro-lyase/aconitase, putative			RS upregulated	1095.91	1264.14	1226.2	1232.93	1079.87	1117.67	1577.33	1031.49	1198.42	1035.32		Mitochondrion
266932_s_at	AT2G07750	[AT1G63250, DEAD box RNA helicase, putative];[AT2G07750, DEAD box RNA helicase, putative]			RS upregulated	12.4851	12.1143	12.5745	14.7976	12.2815	12.9618	12.5949	11.4655	12.7631	11.6301		Mitochondrion
265895_at	AT2G15000	similar to unknown protein [Arabidopsis thaliana] (TAIR:AT4G34265.2); similar to unnamed protein product [Vitis vinifera] (GB:CAO70855.1)			RS upregulated	95.5959	136.19	93.6957	142.41	98.7986	128.457	72.3367	56.7935	91.9912	64.172		Mitochondrion
257395_at	AT2G15630	pentatricopeptide (PPR) repeat-containing protein			RS upregulated	14.7942	15.4829	15.0795	17.4438	14.8131	14.315	12.0355	11.2838	11.989	12.7336		Mitochondrion
265474_at	AT2G15690	pentatricopeptide (PPR) repeat-containing protein			RS upregulated	199.594	156.276	143.806	127.55	150.871	143.211	62.2697	57.6366	70.6505	79.8512		Mitochondrion
263096_at	AT2G16060	AHB1 (ARABIDOPSIS HEMOGLOBIN 1)			RS upregulated	49.2565	124.327	94.1767	88.4312	56.636	152.189	166.484	308.213	108.58	95.4803		Cytoplasm
265352_at	AT2G16600	ROC3 (rotamase CyP 3); peptidyl-prolyl cis-trans isomerase			RS upregulated	615.084	923.464	934.943	1149.69	792.73	892.754	2857.67	2276.5	2431.26	2228.6		Cytoplasm
265414_at	AT2G16660	nodulin family protein			RS upregulated	29.816	30.1632	29.2443	27.0852	33.3321	37.0617	16.851	20.0099	21.7432	25.8213		Chloroplast
264591_at	AT2G17670	pentatricopeptide (PPR) repeat-containing protein			RS upregulated	104.677	91.9056	74.5419	86.7083	89.6252	96.0986	49.7284	42.3053	46.1617	42.945		Mitochondrion
265326_at	AT2G18220	Identical to Nucleolar complex protein 2 homolog [Arabidopsis Thaliana] (GB:Q9ZPV5); similar to unknown protein [Arabidopsis thaliana] (TAIR:AT3G55510.1); similar to hypothetical protein [Vitis vinifera] (GB:CAN81729.1); contains InterPro domain Protein of unknown function UPF0120 (InterPro:IPR005343)			RS upregulated	41.3946	43.1541	37.172	44.8348	38.593	45.7484	19.0231	14.6123	18.7523	19.5287		Nucleus
265340_at	AT2G18330	AAA-type ATPase family protein			RS upregulated	75.3203	75.491	66.3373	66.1609	68.6996	83.0503	31.7353	22.9627	30.5452	33.1704		Cell membrane
265931_at	AT2G18520	pentatricopeptide (PPR) repeat-containing protein			RS upregulated	7.58773	9.19126	7.96818	9.18418	8.05599	9.64606	10.5745	10.3028	12.3533	11.9044		Mitochondrion
265926_at	AT2G18600	RUB1-conjugating enzyme, putative			RS upregulated	19.2484	31.6398	20.8477	31.7576	18.8544	30.4272	32.3729	25.1889	24.0295	22.1618		Unknown
266934_at	AT2G18900	transducin family protein / WD-40 repeat family protein			RS upregulated	109.227	79.0032	76.6034	67.3831	100.825	83.645	29.1008	22.2435	28.3479	31.7		Nucleus
267309_at	AT2G19385	zinc ion binding			RS upregulated	35.6369	35.3595	37.463	37.1273	43.5776	34.9886	45.9461	44.3627	44.9556	42.3703		Nucleus
265947_at	AT2G19540	transducin family protein / WD-40 repeat family protein			RS upregulated	383.687	405.672	336.637	340.408	344.487	347.361	159.145	121.572	136.318	122.568		Nucleus
265948_at	AT2G19590	ACO1 (ACC OXIDASE 1); 1-aminocyclopropane-1-carboxylate oxidase			RS upregulated	29.5331	42.5257	37.6894	42.536	33.2594	42.1546	123.298	75.0327	72.1914	51.3269		Cytoplasm
266687_at	AT2G19670	protein arginine N-methyltransferase, putative			RS upregulated	63.4546	59.6856	58.4552	62.53	65.4495	70.3505	29.395	31.8451	42.7215	35.8439		Nucleus
265258_at	AT2G20390	similar to unknown [Populus trichocarpa] (GB:ABK95484.1)			RS upregulated	140.141	208.98	137.057	185.707	159.114	211.035	43.5753	39.23	40.1572	37.8824		Chloroplast
263374_at	AT2G20560	DNAJ heat shock family protein			RS upregulated	195.611	52.9464	126.164	48.9053	158.591	106.562	13.5438	14.233	12.3762	12.2503		Cytoplasm
263712_at	AT2G20585	NFD6 (NUCLEAR FUSION DEFECTIVE 6)			RS upregulated	76.7389	81.7788	79.1218	84.5846	96.1263	100.273	101.899	86.0626	92.7124	75.6239		Unknown
265429_at	AT2G20710	pentatricopeptide (PPR) repeat-containing protein			RS upregulated	15.381	17.2625	13.3903	15.7794	13.7196	15.9796	15.7686	14.193	14.6225	13.1603		Mitochondrion
265442_at	AT2G20940	similar to unknown [Populus trichocarpa] (GB:ABK95988.1); contains InterPro domain Protein of unknown function DUF1279 (InterPro:IPR009688)			RS upregulated	67.7991	57.3575	63.6387	59.0734	63.4271	51.915	49.1635	43.6651	53.9009	50.9762		Unknown
263758_s_at	AT2G21260	[AT2G21260, mannose 6-phosphate reductase (NADPH-dependent), putative];[AT2G21250, mannose 6-phosphate reductase (NADPH-dependent), putative]			RS upregulated	83.1442	106.959	100.671	106.312	83.785	112.731	259.04	213.047	301.218	282.78		Cytoplasm
263766_at	AT2G21440	RNA recognition motif (RRM)-containing protein			RS upregulated	60.8112	80.0338	51.5653	92.1236	53.2253	84.8486	30.6911	34.8196	35.3212	33.2519		Nucleus
263515_at	AT2G21640	similar to unknown protein [Arabidopsis thaliana] (TAIR:AT3G05570.1); similar to unknown protein [Arabidopsis thaliana] (TAIR:AT4G39235.1); similar to hypothetical protein OsI_027197 [Oryza sativa (indica cultivar-group)] (GB:EAZ05965.1)			RS upregulated	19.6097	68.0879	16.6361	97.8987	21.3029	115.45	127.127	112.165	66.545	79.2009		Nucleus
263882_at	AT2G21790	R1/RNR1 (RIBONUCLEOTIDE REDUCTASE 1); ribonucleoside-diphosphate reductase			RS upregulated	145.549	239.062	167.408	254.087	174.359	215.991	133.667	120.639	155.308	140.837		Cytoplasm
266574_at	AT2G23890	5' nucleotidase family protein			RS upregulated	37.3558	38.6111	34.2563	37.0679	32.3787	36.5681	43.4178	38.5992	35.3991	32.7417		Chloroplast
265991_at	AT2G24120	PDE319/SCA3 (SCABRA 3); DNA binding / DNA-directed RNA polymerase			RS upregulated	101.109	73.4922	61.691	58.2706	73.4937	113.934	43.4527	41.5199	37.1822	33.4526		Chloroplast
264402_at	AT2G25140	CLPB-M/CLPB4/HSP98.7 (HEAT SHOCK PROTEIN 98.7); ATP binding / ATPase			RS upregulated	73.8665	52.7776	62.7772	41.5459	71.1838	46.6811	20.2029	21.0611	20.3648	18.9717		Mitochondrion
266849_at	AT2G25940	ALPHA-VPE (ALPHA-VACUOLAR PROCESSING ENZYME); cysteine-type endopeptidase			RS upregulated	30.6267	34.5067	28.5471	25.4685	28.6331	27.881	39.0986	29.2511	27.4019	37.7027		Extracellular
266264_at	AT2G27775	similar to unknown protein [Arabidopsis thaliana] (TAIR:AT2G27800.1); similar to unknown [Populus trichocarpa] (GB:ABK95440.1)			RS upregulated	91.904	78.4369	68.4496	72.3238	84.5982	105.771	72.1035	58.3415	93.4502	68.0829		Mitochondrion
266294_at	AT2G29500	17.6 kDa class I small heat shock protein (HSP17.6B-CI)			RS upregulated	45.6121	25.9828	53.4245	27.8424	62.1705	75.2366	20.7703	21.8106	17.9807	14.6477		Cytoplasm
266239_at	AT2G29530	TIM10 (Arabidopsis thaliana translocase inner membrane subunit 10); P-P-bond-hydrolysis-driven protein transmembrane transporter			RS upregulated	121.999	144.565	161.484	172.496	135.555	177.378	421.258	304.64	364.211	265.781		Chloroplast
266237_at	AT2G29540	ATRPC14 (Arabidopsis thaliana RNA polymerase I(A) and III(C) 14 kDa subunit); DNA binding / DNA-directed RNA polymerase			RS upregulated	66.6084	57.2616	64.6557	60.4574	68.7332	63.8278	75.7138	72.698	107.775	66.0546		Nucleus
266806_at	AT2G30000	Identical to Uncharacterized protein At1g07170/At2g30000 [Arabidopsis Thaliana] (GB:O80873); similar to unknown protein [Arabidopsis thaliana] (TAIR:AT1G07170.2); similar to unknown protein [Arabidopsis thaliana] (TAIR:AT1G07170.1); similar to Os04g0663300 [Oryza sativa (japonica cultivar-group)] (GB:NP_001054163.1); similar to unknown [Picea sitchensis] (GB:ABK20981.1); contains InterPro domain …			RS upregulated	133.787	200.824	160.436	242.472	153.193	209.43	219.717	178.197	229.717	186.797		Nucleus
267246_at	AT2G30250	WRKY25 (WRKY DNA-binding protein 25); transcription factor			RS upregulated	70.6915	119.107	72.8721	123.599	51.9263	81.8475	27.1944	24.0398	22.3722	23.0928		Nucleus
267153_at	AT2G30860	ATGSTF9 (Arabidopsis thaliana Glutathione S-transferase (class phi) 9); glutathione transferase			RS upregulated	2105.31	2721.91	2224.04	2309.43	2123.62	2145.2	2267.04	1424.55	1768.68	1902.6		Cytoplasm
266471_at	AT2G31060	elongation factor family protein			RS upregulated	135.15	161.927	108.088	125.287	126.505	174.29	54.3549	39.8559	51.2462	58.5107		Cell membrane
263474_at	AT2G31725	similar to unknown protein [Arabidopsis thaliana] (TAIR:AT1G05730.1); similar to hypothetical protein [Vitis vinifera] (GB:CAN73933.1); contains InterPro domain Protein of unknown function DUF842, eukaryotic (InterPro:IPR008560)			RS upregulated	11.4997	9.12126	10.4497	11.153	11.333	9.82761	13.9687	15.4229	17.5387	13.4988		Unknown
263488_at	AT2G31840	similar to unknown protein [Arabidopsis thaliana] (TAIR:AT4G28590.1); similar to hypothetical protein [Vitis vinifera] (GB:CAN75809.1); contains InterPro domain Thioredoxin-like fold (InterPro:IPR012336)			RS upregulated	141.062	63.5681	85.069	62.6141	119.55	102.86	77.177	74.0898	77.4075	69.1681		Chloroplast
265678_at	AT2G31970	RAD50; ATP binding / nuclease/ zinc ion binding			RS upregulated	47.965	69.0273	46.56	71.2682	49.1382	68.8652	38.4085	40.5641	34.0594	32.8519		Nucleus
267059_at	AT2G32520	dienelactone hydrolase family protein			RS upregulated	174.92	284.396	219.122	327.945	167.86	230.306	388.692	374.887	341.261	350.659		Cytoplasm
245164_at	AT2G33210	chaperonin, putative			RS upregulated	322.155	416.549	346.76	402.916	321.241	493.636	187.119	123.926	198.667	212.823		Mitochondrion
245163_at	AT2G33230	flavin-containing monooxygenase, putative / FMO, putative			RS upregulated	13.4555	13.3729	14.0022	14.9532	13.6476	13.0112	16.3719	16.226	16.3828	17.0178		Nucleus
267461_at	AT2G33830	dormancy/auxin associated family protein			RS upregulated	436.017	936.237	427.673	947.762	314.479	489.002	975.345	957.608	506.858	1041.08		Nucleus
267004_at	AT2G34260	transducin family protein / WD-40 repeat family protein			RS upregulated	133.838	88.2358	93.1537	73.5677	111.964	113.917	48.3938	27.0187	37.0817	36.4574		Cytoplasm
267044_at	AT2G34357	binding			RS upregulated	75.3792	69.6431	51.4511	63.6436	64.5166	77.5494	20.3971	19.0604	19.2517	20.7584		Nucleus
267406_at	AT2G34780	EMB1611/MEE22 (EMBRYO DEFECTIVE 1611); binding			RS upregulated	20.6099	16.5631	18.6297	14.7633	18.4344	18.2833	16.6035	15.1648	15.9339	16.4261		Cytoplasm
266618_at	AT2G35480	similar to unknown protein [Arabidopsis thaliana] (TAIR:AT1G32260.1); similar to unnamed protein product [Vitis vinifera] (GB:CAO63339.1)			RS upregulated	22.0542	26.0096	24.0307	29.2391	23.9254	26.6311	19.2473	16.8899	16.2065	15.2775		Mitochondrion
265850_at	AT2G35720	DNAJ heat shock N-terminal domain-containing protein			RS upregulated	45.5242	56.7977	42.5077	43.2134	37.4954	41.3715	23.6224	19.8772	19.3456	18.6728	PIF1PIF3PIF5	Chloroplast
265798_at	AT2G35790	similar to unnamed protein product [Vitis vinifera] (GB:CAO68985.1)			RS upregulated	157.15	173.382	143.086	182.848	172.466	212.463	127.085	89.5494	114.382	105.167		Mitochondrion
263947_at	AT2G35820	similar to unknown protein [Arabidopsis thaliana] (TAIR:AT2G35810.1); similar to unnamed protein product [Vitis vinifera] (GB:CAO69007.1); contains domain G3DSA:2.60.120.480 (G3DSA:2.60.120.480)			RS upregulated	37.588	34.9856	51.4633	65.837	37.7889	67.1079	51.8655	28.6866	27.6739	30.5275		Unknown
263921_at	AT2G36460	fructose-bisphosphate aldolase, putative			RS upregulated	486.145	559.9	551.439	595.711	522.932	666.441	412.31	430.583	478.381	422.651		Cytoplasm
265200_s_at	AT2G36800	[AT2G36800, DOGT1 (DON-GLUCOSYLTRANSFERASE); UDP-glycosyltransferase/ transferase, transferring glycosyl groups];[AT2G36790, UGT73C6 (UDP-GLUCOSYL TRANSFERASE 73C6); UDP-glucosyltransferase/ UDP-glycosyltransferase/ transferase, transferring glycosyl groups]			RS upregulated	34.776	55.1526	43.872	46.9476	35.2735	94.3367	10.6289	12.1383	13.8291	13.6112		Chloroplast
263847_at	AT2G36970	UDP-glucoronosyl/UDP-glucosyl transferase family protein			RS upregulated	16.3783	18.9726	18.5347	14.9262	13.6261	30.7578	12.3684	10.7852	11.1119	12.5119		Unknown
263843_at	AT2G37020	DNA binding			RS upregulated	38.3066	33.9988	28.2151	41.5054	37.8895	41.601	39.3678	32.1565	39.2305	37.3992		Nucleus
265954_at	AT2G37260	TTG2 (TRANSPARENT TESTA GLABRA 2); transcription factor			RS upregulated	10.3657	9.7171	9.71394	10.6797	9.08108	10.4197	14.7744	15.2653	20.8765	15.7714		Nucleus
265961_at	AT2G37400	chloroplast lumen common family protein			RS upregulated	79.0795	72.9867	64.1874	74.72	74.2484	67.8578	41.8148	32.8934	43.2793	37.1045		Chloroplast
265964_at	AT2G37510	RNA-binding protein, putative			RS upregulated	12.7862	14.7168	11.9344	14.3892	13.6288	15.624	12.6736	12.4426	12.1333	11.6267		Unknown
267162_s_at	AT2G37690	[AT2G37690, phosphoribosylaminoimidazole carboxylase, putative / AIR carboxylase, putative];[AT2G05140, phosphoribosylaminoimidazole carboxylase family protein / AIR carboxylase family protein]			RS upregulated	107.267	114.191	65.5047	91.8595	101.945	127.735	41.262	33.7998	40.7287	36.9039		Mitochondrion
266415_at	AT2G38530	LTP2 (LIPID TRANSFER PROTEIN 2); lipid binding			RS upregulated	3987.97	7468.01	7492.1	8443.51	4968.8	5182.26	21011.4	13057.4	11396.8	8441.37	PIF1PIF4PIF5	Extracellular
267011_at	AT2G39230	pentatricopeptide (PPR) repeat-containing protein			RS upregulated	9.82159	8.61642	8.77846	8.16359	9.9684	9.27366	8.77766	9.48611	8.72956	8.96783		Mitochondrion
267623_at	AT2G39650	similar to unknown protein [Arabidopsis thaliana] (TAIR:AT4G14620.1); similar to unnamed protein product [Vitis vinifera] (GB:CAO69213.1); contains InterPro domain Protein of unknown function DUF506, plant (InterPro:IPR006502)			RS upregulated	50.8667	82.4505	56.1523	91.929	53.6913	76.4256	80.0826	65.9989	58.4539	47.4218		Nucleus
245063_at	AT2G39795	mitochondrial glycoprotein family protein / MAM33 family protein			RS upregulated	45.0165	58.7374	41.7094	46.2636	38.0001	52.1208	48.3724	36.3491	49.7252	46.1132		Mitochondrion
263836_at	AT2G40330	Bet v I allergen family protein			RS upregulated	17.002	25.1426	19.7586	22.2626	18.9806	35.8722	142.681	109.8	172.94	131.439		Nucleus
263824_at	AT2G40360	transducin family protein / WD-40 repeat family protein			RS upregulated	303.662	358.049	291.965	323.952	306.703	367.93	196.197	150.823	192.586	197.351		Nucleus
266364_at	AT2G41230	unknown protein			RS upregulated	9.52538	9.67834	18.4843	9.86143	10.1524	15.0493	17.7522	17.4805	13.6992	12.0764		Mitochondrion
266423_at	AT2G41340	eukaryotic rpb5 RNA polymerase subunit family protein			RS upregulated	10.8381	11.3324	11.0612	13.1427	11.7658	16.9798	115.812	122.82	75.8399	58.1443		Nucleus
260522_x_at	AT2G41730	similar to unknown protein [Arabidopsis thaliana] (TAIR:AT5G24640.1); similar to unnamed protein product [Vitis vinifera] (GB:CAO14635.1)			RS upregulated	28.4701	95.0511	24.6917	124.088	22.7344	81.5125	42.1982	33.751	24.3123	25.0931		Nucleus
260495_at	AT2G41810	similar to unknown protein [Arabidopsis thaliana] (TAIR:AT2G41800.1); similar to unnamed protein product [Vitis vinifera] (GB:CAO23583.1); contains InterPro domain Protein of unknown function DUF642 (InterPro:IPR006946); contains InterPro domain Galactose-binding like (InterPro:IPR008979)			RS upregulated	11.5784	10.4238	10.6718	10.2543	12.6941	10.1329	12.0687	13.0136	13.3146	14.113		Extracellular
267580_at	AT2G41990	similar to unknown protein [Arabidopsis thaliana] (TAIR:AT4G35170.1); similar to hypothetical protein [Vitis vinifera] (GB:CAN73167.1)			RS upregulated	17.4692	22.1743	17.1944	15.3726	22.0232	20.3285	48.6359	87.7908	96.0759	123.835		Unknown
265270_at	AT2G42910	ribose-phosphate pyrophosphokinase 4 / phosphoribosyl diphosphate synthetase 4 (PRS4)			RS upregulated	430.816	536.296	401.777	498.252	424.218	562.395	508.899	387.794	431.102	413.276		Cytoplasm
257373_at	AT2G43140	DNA binding / transcription factor			RS upregulated	8.16881	8.5936	8.91748	9.2565	8.61603	13.5915	50.7062	26.2788	35.5125	34.1092	PIF5	Nucleus
260549_at	AT2G43535	trypsin inhibitor, putative			RS upregulated	354.338	576.586	777.365	725.632	487.55	548.078	710.705	778.009	404.843	408.12		Extracellular
260585_at	AT2G43650	EMB2777 (EMBRYO DEFECTIVE 2777)			RS upregulated	30.853	27.5541	26.7622	29.2999	28.5252	47.1738	15.7838	15.5826	18.7624	17.0556		Nucleus
260605_at	AT2G43780	similar to hypothetical protein OsI_037823 [Oryza sativa (indica cultivar-group)] (GB:EAY83864.1); similar to expressed protein [Oryza sativa (japonica cultivar-group)] (GB:ABA99375.1); similar to Os12g0611700 [Oryza sativa (japonica cultivar-group)] (GB:NP_001067254.1)			RS upregulated	45.1159	50.4857	49.8178	77.2413	46.9724	70.654	97.2245	91.8371	109.35	74.2632	PIF1	Cytoplasm
267371_at	AT2G44510	p21Cip1-binding protein-related			RS upregulated	13.4552	12.099	13.1938	10.824	12.8862	11.5646	15.3028	15.4755	16.8765	14.9207		Chloroplast
266822_at	AT2G44860	60S ribosomal protein L24, putative			RS upregulated	230.944	262.367	236.512	288.446	218.893	348.896	357.677	320.192	344.898	253.747		Nucleus
266127_s_at	AT2G45030	[AT1G45332, mitochondrial elongation factor, putative];[AT2G45030, mitochondrial elongation factor, putative]			RS upregulated	310.949	419.575	275.961	398.415	318.971	435.317	143.172	102.14	120.437	131.138		Mitochondrion
265449_at	AT2G46610	arginine/serine-rich splicing factor, putative			RS upregulated	33.7486	44.0313	32.189	35.122	32.1639	38.9722	25.1183	22.1048	19.1506	19.6317		Nucleus
245151_at	AT2G47550	pectinesterase family protein			RS upregulated	8.98548	10.7837	9.8072	10.2566	12.1657	12.3881	14.3097	12.557	28.3512	27.7473		Extracellular
266511_at	AT2G47680	zinc finger (CCCH type) helicase family protein			RS upregulated	29.9295	53.5425	29.4821	45.4337	31.6419	58.3025	13.8347	14.2507	14.8295	14.6875		Chloroplast
266466_at	AT2G47790	transducin family protein / WD-40 repeat family protein			RS upregulated	80.6091	110.905	68.8932	133.751	64.9242	111.264	67.3305	51.9617	54.4676	53.1981		Nucleus
258996_at	AT3G01800	ribosome recycling factor family protein / ribosome releasing factor family protein			RS upregulated	69.2208	68.1637	57.7261	69.6663	69.7866	76.011	36.839	25.9793	32.0647	33.9723		Mitochondrion
258871_at	AT3G03060	ATPase			RS upregulated	33.1385	38.4527	31.461	35.1056	38.1075	46.9146	24.2407	19.4828	24.2573	25.0647		Cell membrane
259056_at	AT3G03420	Ku70-binding family protein			RS upregulated	64.9086	85.7592	62.5784	90.2293	55.1742	94.1556	90.0307	84.2146	88.4058	63.7127		Chloroplast
259218_at	AT3G03580	pentatricopeptide (PPR) repeat-containing protein			RS upregulated	13.997	14.149	13.1369	13.662	13.5968	14.2681	11.6466	11.0011	11.9981	10.3338		Mitochondrion
259172_at	AT3G03630	CS26 (cysteine synthase 26); cysteine synthase			RS upregulated	29.7755	20.5469	19.8778	21.037	23.3396	51.6926	45.5907	50.6269	69.6764	54.0547		Mitochondrion
259347_at	AT3G03920	Gar1 RNA-binding region family protein			RS upregulated	429.655	531.323	333.61	413.15	405.749	517.298	370.781	297.542	444.111	389.109		Nucleus
258812_at	AT3G03950	ECT1; protein binding			RS upregulated	151.912	177.88	122.434	173.99	111.351	197.588	57.344	60.3565	58.8664	57.2434		Nucleus
259352_at	AT3G05170	phosphoglycerate/bisphosphoglycerate mutase family protein			RS upregulated	9.00345	9.05873	19.3173	29.158	19.4393	23.196	46.4973	33.5691	38.4632	29.1335		Nucleus
258741_at	AT3G05790	Lon protease, putative			RS upregulated	7.47677	7.3948	6.95663	8.44456	8.27097	8.46019	10.4635	10.0172	9.04148	9.4416		Mitochondrion
258747_at	AT3G05810	similar to unknown protein [Arabidopsis thaliana] (TAIR:AT5G26800.1); similar to unknown [Populus trichocarpa] (GB:ABK93627.1)			RS upregulated	71.2041	94.9824	69.2042	99.0466	81.0666	110.876	154.616	144.034	180.704	117.35		Chloroplast
258505_at	AT3G06530	BAP28-related			RS upregulated	102.308	76.1083	64.2251	55.7798	89.9217	73.0658	21.1036	21.3576	21.9164	22.8583		Nucleus
258546_at	AT3G07060	EMB1974 (EMBRYO DEFECTIVE 1974)			RS upregulated	15.0196	17.0488	15.861	18.8891	16.1262	16.3356	24.7605	24.2025	19.7515	20.2082		Chloroplast
259225_at	AT3G07590	small nuclear ribonucleoprotein D1, putative / snRNP core protein D1, putative / Sm protein D1, putative			RS upregulated	53.5679	40.5233	42.346	42.4736	47.0239	42.6705	55.1544	54.4374	69.6996	50.1371		Nucleus
259227_at	AT3G07750	3' exoribonuclease family domain 1-containing protein			RS upregulated	55.7437	45.7206	36.9328	40.6479	41.6742	45.173	26.9398	24.1729	25.2869	22.4208		Cytoplasm
259248_at	AT3G07770	ATP binding			RS upregulated	404.763	221.32	257.019	231.849	323.264	290.075	96.0938	91.8135	118.432	110.44		Chloroplast
259210_at	AT3G09150	HY2 (ELONGATED HYPOCOTYL 2); phytochromobilin:ferredoxin oxidoreductase			RS upregulated	20.2055	23.6864	20.784	23.8227	20.2783	25.3008	59.49	66.3044	62.089	53.4484		Unknown
258716_at	AT3G09700	DNAJ heat shock N-terminal domain-containing protein			RS upregulated	22.5913	20.2986	21.0505	18.1561	22.1819	21.6011	57.651	51.147	65.1955	43.9589		Unknown
261664_s_at	AT3G10110	[AT1G18320, mitochondrial import inner membrane translocase subunit Tim17/Tim22/Tim23 family protein];[AT3G10110, MEE67 (maternal effect embryo arrest 67); P-P-bond-hydrolysis-driven protein transmembrane transporter]			RS upregulated	37.427	34.023	30.8741	38.6714	36.4366	46.6653	49.1511	37.965	44.6499	40.0569		Chloroplast
258965_at	AT3G10530	transducin family protein / WD-40 repeat family protein			RS upregulated	51.5576	45.6928	41.4167	36.2641	42.9646	45.4017	17.4333	14.8823	18.6567	18.372		Nucleus
256249_at	AT3G11270	MEE34 (maternal effect embryo arrest 34)			RS upregulated	109.177	126.605	107.525	110.526	108.448	130.365	130.152	77.1558	108.056	91.5284		Cytoplasm
256288_at	AT3G12270	methyltransferase			RS upregulated	67.8329	63.9216	45.9436	52.0767	64.5336	64.6211	38.063	30.9227	35.529	35.4902		Cytoplasm
256230_at	AT3G12340	FK506 binding / peptidyl-prolyl cis-trans isomerase			RS upregulated	25.5825	36.5847	27.6078	28.2705	26.8314	30.9973	12.5238	10.9869	11.0333	11.0573		Nucleus
256245_at	AT3G12580	HSP70 (heat shock protein 70); ATP binding			RS upregulated	2093.12	704.954	1494.86	558.182	2319.38	1158.91	51.4158	53.7819	51.0968	61.124		Unknown
259937_s_at	AT3G13080	[AT3G13080, ATMRP3 (Arabidopsis thaliana multidrug resistance-associated protein 3)];[AT1G71330, ATNAP5 (Arabidopsis thaliana non-intrinsic ABC protein 5)]			RS upregulated	57.0065	112.291	53.729	60.3591	45.7819	69.2263	16.2628	17.4219	16.5755	18.9627		Cell membrane
257188_at	AT3G13150	pentatricopeptide (PPR) repeat-containing protein			RS upregulated	35.6491	36.8718	32.5672	28.7667	33.4192	31.2001	14.3163	13.7957	15.7805	15.671		Unknown
257193_at	AT3G13160	pentatricopeptide (PPR) repeat-containing protein			RS upregulated	83.9051	84.5051	74.4041	90.4699	80.4942	88.5123	55.2999	37.8279	65.1249	57.9675		Mitochondrion
256966_at	AT3G13400	SKS13 (SKU5 Similar 13); copper ion binding / oxidoreductase			RS upregulated	10.1682	10.158	9.90078	12.6515	10.7095	11.0033	15.3258	21.8621	16.637	16.9442		Extracellular
257608_at	AT3G13860	chaperonin, putative			RS upregulated	201.287	225.175	194.207	240.784	206.58	266.542	107.536	93.9884	148.542	140.478		Mitochondrion
258202_at	AT3G13940	DNA binding / DNA-directed RNA polymerase			RS upregulated	102.646	87.5844	88.0254	77.274	102.095	79.5799	29.6078	23.0233	32.4533	27.245		Nucleus
257009_at	AT3G14160	oxidoreductase, 2OG-Fe(II) oxygenase family protein			RS upregulated	23.6208	34.8229	22.9371	37.5237	23.2584	34.4665	15.0538	16.5992	15.5312	15.7331		Nucleus
257072_at	AT3G14220	GDSL-motif lipase/hydrolase family protein			RS upregulated	423.141	559.492	509.78	552.174	414.296	485.695	1240.07	787.606	744.318	661.834		Extracellular
257207_at	AT3G14900	similar to unnamed protein product [Vitis vinifera] (GB:CAO39402.1); contains domain PTHR12839 (PTHR12839)			RS upregulated	9.47256	8.87888	7.81001	7.61769	8.99571	10.0316	12.925	12.1078	13.375	12.9902		Chloroplast
257218_at	AT3G15000	Identical to Uncharacterized mitochondrial protein At3g15000 [Arabidopsis Thaliana] (GB:Q9LKA5); similar to plastid developmental protein DAG, putative [Arabidopsis thaliana] (TAIR:AT3G06790.2); similar to unnamed protein product [Vitis vinifera] (GB:CAO39382.1)			RS upregulated	252.728	300.742	217.714	305.725	259.522	332.268	314.025	238.342	304.574	335.007		Chloroplast
257058_at	AT3G15352	ATCOX17 (Arabidopsis thaliana cytochrome c oxidase 17)			RS upregulated	34.4464	44.9429	38.916	46.8368	32.0016	49.0832	80.4307	69.4288	85.9612	66.9846		Chloroplast
258402_at	AT3G15450	similar to unknown protein [Arabidopsis thaliana] (TAIR:AT4G27450.1); similar to unknown [Populus trichocarpa] (GB:ABK93866.1); contains domain PTHR11772 (PTHR11772); contains domain G3DSA:3.60.20.10 (G3DSA:3.60.20.10); contains domain SSF56235 (SSF56235)			RS upregulated	870.382	1979.75	821.139	1461.32	1002.53	830.685	1279.58	1934.99	1056.81	1424.51		Unknown
257291_at	AT3G15590	DNA-binding protein, putative			RS upregulated	201.583	250.923	170.264	223.004	190.049	224.454	57.488	44.3337	49.0245	49.6792		Mitochondrion
258225_at	AT3G15630	similar to unknown protein [Arabidopsis thaliana] (TAIR:AT1G52720.1); similar to unnamed protein product [Vitis vinifera] (GB:CAO46032.1); similar to hypothetical protein [Vitis vinifera] (GB:CAN71657.1)			RS upregulated	125.725	150.241	148.407	136.936	123.94	86.1714	527.663	416.943	386.079	422.08		Nucleus
257798_at	AT3G15950	(TSA1-LIKE); protein binding			RS upregulated	1828.86	1862.92	2157.6	1799.27	1792.48	1510.7	1877.04	2016.52	1909.75	1860.07		Unknown
258434_at	AT3G16770	ATEBP/ERF72/RAP2.3 (RELATED TO AP2 3); DNA binding / protein binding / transcription activator/ transcription factor			RS upregulated	725.119	3310.59	2814.72	4654.33	1044.29	2822.21	324.536	438.181	262.36	365.606		Nucleus
258406_at	AT3G17611	rhomboid family protein / zinc finger protein-related			RS upregulated	168.248	172.92	160.111	145.855	175.08	189.08	75.7915	82.4016	100.978	104.01		Unknown
258151_at	AT3G18080	glycosyl hydrolase family 1 protein			RS upregulated	176.107	329.748	252.64	476.13	186.546	194.581	421.085	556.172	552.338	641.293	PIF4PIF5	Chloroplast
257724_at	AT3G18510	unknown protein			RS upregulated	11.2474	13.7067	10.9855	14.6469	11.6411	15.2153	73.4307	72.0663	88.9624	52.7534		Unknown
257143_at	AT3G20110	CYP705A20 (cytochrome P450, family 705, subfamily A, polypeptide 20); oxygen binding			RS upregulated	7.88645	8.44071	7.53037	7.3398	7.76459	8.07598	12.6937	9.33137	12.2526	9.99807		Unknown
257667_at	AT3G20440	BE1/EMB2729 (BRANCHING ENZYME 1); alpha-amylase			RS upregulated	18.1499	27.0862	15.7182	19.2767	19.2338	32.9444	21.1453	18.8469	19.6981	23.0303		Chloroplast
258034_at	AT3G21300	RNA methyltransferase family protein			RS upregulated	46.3159	34.5616	26.91	26.1311	35.8578	52.1177	117.886	113.539	125.979	102.362		Cytoplasm
258042_at	AT3G21310	similar to unknown protein [Arabidopsis thaliana] (TAIR:AT1G51770.1); similar to unnamed protein product [Vitis vinifera] (GB:CAO45744.1); contains InterPro domain Protein of unknown function DUF266, plant (InterPro:IPR004949)			RS upregulated	14.7351	18.8751	14.6771	18.1349	14.475	18.384	10.2209	10.2535	10.878	10.4462		Nucleus
258167_at	AT3G21560	UGT84A2; UDP-glycosyltransferase/ sinapate 1-glucosyltransferase			RS upregulated	184.02	252.015	251.519	284.965	180.903	176.665	137.432	101.303	202.326	224.295		Unknown
256825_at	AT3G22120	CWLP (CELL WALL-PLASMA MEMBRANE LINKER PROTEIN); lipid binding			RS upregulated	1501.62	2184.78	1456.62	2440.3	1208.15	1625.23	2101.41	2264.61	2300.14	2746.14		Unknown
258449_s_at	AT3G22330	[AT3G22330, PMH2 (PUTATIVE MITOCHONDRIAL RNA HELICASE 2); ATP-dependent helicase];[AT3G22310, PMH1 (PUTATIVE MITOCHONDRIAL RNA HELICASE 1); ATP-dependent helicase]			RS upregulated	296.484	371.744	233.974	366.73	287.521	326.859	93.2149	73.662	106.93	108.248		Nucleus
258452_at	AT3G22370	AOX1A (alternative oxidase 1A); alternative oxidase			RS upregulated	466.481	614.093	432.208	640.272	369.795	608.298	91.9548	54.3755	109.748	109.933		Mitochondrion
256939_at	AT3G22630	PBD1 (PROTEASOME SUBUNIT PRGB); peptidase			RS upregulated	309.139	404.834	309.979	383.083	340.57	411.898	594.368	503.622	569.816	506.972		Cytoplasm
258316_at	AT3G22660	rRNA processing protein-related			RS upregulated	77.4877	80.1202	62.2387	71.3047	73.6215	74.5106	32.307	29.2063	34.0351	32.3688		Nucleus
256837_at	AT3G22900	RNA polymerase Rpb7 N-terminal domain-containing protein			RS upregulated	9.38883	14.0081	11.0063	14.5463	10.1544	13.0233	13.1161	14.1469	14.0895	14.018		Nucleus
258106_at	AT3G23580	RNR2/RNR2A (RIBONUCLEOTIDE REDUCTASE 2A); ribonucleoside-diphosphate reductase			RS upregulated	320.785	158.102	209.204	132.471	257.8	276.661	52.0374	50.0204	64.4173	63.6996		Cytoplasm
258104_at	AT3G23620	brix domain-containing protein			RS upregulated	176.2	144.488	147.674	134.987	147.147	137.518	109.705	94.5049	109.057	101.951		Nucleus
257199_at	AT3G23710	chloroplast inner membrane import protein Tic22, putative			RS upregulated	79.7782	79.6412	67.965	79.835	75.7619	77.3645	48.8544	46.856	50.1255	50.8756		Chloroplast
256905_at	AT3G23990	HSP60 (Heat shock protein 60); ATP binding / protein binding / unfolded protein binding			RS upregulated	338.592	248.818	317.43	274.777	361.155	322.327	237.187	198.716	274.92	234.044	PIF4	Mitochondrion
257914_at	AT3G25545	similar to unknown [Populus trichocarpa] (GB:ABK95265.1)			RS upregulated	66.6759	79.6976	72.993	70.4687	62.6986	79.2219	48.2559	44.5171	44.3028	45.2782		Nucleus
256875_at	AT3G26330	CYP71B37 (cytochrome P450, family 71, subfamily B, polypeptide 37); oxygen binding			RS upregulated	16.3577	26.5012	15.3947	17.3179	20.2531	13.8461	14.3389	14.428	19.2825	18.0407		Extracellular
256878_at	AT3G26460	major latex protein-related / MLP-related			RS upregulated	9.72998	9.31918	8.56101	8.58785	12.8619	8.29183	14.1249	12.5742	11.5678	10.8179		Nucleus
256751_at	AT3G27170	CLC-B (chloride channel protein B); anion channel/ voltage-gated chloride channel			RS upregulated	265.281	177.473	279.612	245.861	247.211	284.779	38.0581	35.7011	67.4317	76.665	PIF5	Nucleus
257153_at	AT3G27220	kelch repeat-containing protein			RS upregulated	18.923	28.0821	19.0267	24.8344	17.2889	18.4478	23.9849	25.125	14.6756	16.5968		Unknown
257149_at	AT3G27280	ATPHB4 (PROHIBITIN 4)			RS upregulated	128.659	166.795	115.065	170.006	132.042	203.453	58.5774	43.2396	63.9994	66.946		Mitochondrion
256847_at	AT3G27950	early nodule-specific protein, putative			RS upregulated	8.78573	8.55969	8.65409	8.14958	9.21982	9.4995	10.8885	10.537	11.1687	13.0974		Extracellular
256601_s_at	AT3G28300	[AT3G28290, AT14A];[AT3G28300, AT14A]			RS upregulated	102.588	184.508	151.363	201.755	111.343	100.271	192.929	159.405	138.284	145.837		Chloroplast
256987_at	AT3G28560	similar to AAA-type ATPase family protein [Arabidopsis thaliana] (TAIR:AT3G28510.1); similar to hypothetical protein [Vitis vinifera] (GB:CAN79616.1); contains domain PTHR23070 (PTHR23070); contains domain PTHR23070:SF1 (PTHR23070:SF1)			RS upregulated	7.22606	7.35328	7.13991	8.35402	6.89395	6.84001	7.60374	7.7493	7.54958	8.39694		Unknown
258193_at	AT3G29090	pectinesterase family protein			RS upregulated	103.762	104.135	84.1243	105.606	88.3245	127.812	61.446	53.3083	49.6003	53.2399		Nucleus
256924_at	AT3G29590	AT5MAT; O-malonyltransferase/ transferase			RS upregulated	13.5402	13.1717	12.9785	15.4023	12.9053	11.9246	14.5901	14.2267	21.8847	21.5891		Cytoplasm
265941_s_at	AT3G32920	[AT2G19490, recA family protein];[AT3G32920, recA family protein]			RS upregulated	10.7686	13.2401	10.6663	10.1095	10.4748	11.0605	11.1917	10.9422	11.5075	10.5073		Cytoplasm
252754_at	AT3G43510	transposable element gene			RS upregulated	53.9941	47.633	52.1995	50.8153	43.4891	45.1212	37.3762	34.9592	31.8672	28.2462		#N/A
252677_at	AT3G44320	NIT3 (NITRILASE 3)			RS upregulated	155.467	186.366	193.808	230.339	153.617	175.198	148.399	213.749	293.309	262.068	PIF1	Cell membrane
252659_at	AT3G44430	unknown protein			RS upregulated	120.654	109.244	118.42	98.1372	140.815	112.039	50.9189	57.7425	61.1468	59.2706		Mitochondrion
252661_at	AT3G44450	similar to unknown protein [Arabidopsis thaliana] (TAIR:AT3G52740.1); similar to unnamed protein product [Vitis vinifera] (GB:CAO70571.1)			RS upregulated	33.6732	20.8248	28.164	13.674	32.5116	46.5266	10.9778	10.3896	16.6716	23.6951		Nucleus
252625_at	AT3G44750	HD2A (HISTONE DEACETYLASE 2A); nucleic acid binding / zinc ion binding			RS upregulated	216.306	210.699	158.216	223.859	199.544	281.881	219.918	173.035	260.604	244.222		Nucleus
252607_at	AT3G44990	XTR8 (xyloglucan:xyloglucosyl transferase 8); hydrolase, acting on glycosyl bonds			RS upregulated	547.712	611.241	982.523	764.253	677.074	864.28	787.444	421.013	586.935	581.117		Extracellular
252539_at	AT3G45730	unknown protein			RS upregulated	46.6795	105.659	53.006	89.1199	43.7961	64.9875	44.4743	85.3603	41.7695	40.4482	PIF1PIF5	Mitochondrion
252508_at	AT3G46210	3' exoribonuclease family domain 1-containing protein			RS upregulated	49.6364	60.1096	40.8954	51.5514	42.3669	64.3802	31.0266	24.2313	29.9228	23.5223		Cytoplasm
252515_at	AT3G46230	ATHSP17.4 (Arabidopsis thaliana heat shock protein 17.4)			RS upregulated	29.388	20.2085	21.4491	41.9533	37.7881	96.7187	24.5713	13.1977	14.51	14.3823		Cytoplasm
252355_at	AT3G48250	pentatricopeptide (PPR) repeat-containing protein			RS upregulated	29.2374	27.8349	24.5914	26.3063	28.0287	31.7695	10.8156	10.8931	11.8281	10.9376		Mitochondrion
252358_at	AT3G48425	endonuclease/exonuclease/phosphatase family protein			RS upregulated	28.257	27.9188	28.393	27.0745	28.4075	26.6432	23.7637	30.2911	28.7086	28.0168		Nucleus
252362_at	AT3G48500	PDE312/PTAC10 (PIGMENT DEFECTIVE 312); RNA binding / unfolded protein binding			RS upregulated	39.8391	37.6405	31.1285	47.2761	32.0463	48.6554	128.898	115.116	150.268	123.246		Nucleus
252305_at	AT3G49240	EMB1796 (EMBRYO DEFECTIVE 1796); binding			RS upregulated	24.5193	17.9014	18.7625	21.5927	19.3045	25.1152	9.6658	9.29788	9.76804	10.7309		Mitochondrion
252281_at	AT3G49320	similar to unknown protein [Arabidopsis thaliana] (TAIR:AT5G41970.1); similar to unnamed protein product [Vitis vinifera] (GB:CAO62930.1); contains InterPro domain Metal-dependent protein hydrolase (InterPro:IPR003226)			RS upregulated	22.4013	27.2667	24.2409	27.3658	24.3392	32.2446	18.2	17.0379	20.7707	23.4041		Unknown
252229_at	AT3G49890	similar to unnamed protein product [Vitis vinifera] (GB:CAO14574.1)			RS upregulated	16.4893	18.0638	15.3292	15.9674	14.1906	16.5261	26.9579	23.2358	25.8573	23.0102		Nucleus
252034_at	AT3G52040	similar to unnamed protein product [Vitis vinifera] (GB:CAO40759.1)			RS upregulated	189.298	186.404	180.857	228.171	193.694	239.325	304.693	279.68	330.471	232.12		Unknown
252031_at	AT3G52140	tetratricopeptide repeat (TPR)-containing protein			RS upregulated	287.444	359.329	230.747	335.793	250.849	342.873	108.576	103.517	119.673	130.963		Nucleus
256676_at	AT3G52180	ATPTPKIS1/DSP4/SEX4 (STARCH-EXCESS 4); polysaccharide binding / protein tyrosine/serine/threonine phosphatase			RS upregulated	19.7289	24.3062	25.445	30.7501	20.1775	29.9697	108.472	79.3339	94.3123	103.544		Cytoplasm
252043_at	AT3G52390	tatD-related deoxyribonuclease family protein			RS upregulated	22.6434	33.803	29.619	28.9343	26.9453	39.7662	34.4778	32.2257	40.6272	34.1705		Nucleus
251985_at	AT3G53220	thioredoxin family protein			RS upregulated	15.9223	15.5129	14.0188	13.4001	15.1824	17.7853	16.6305	14.8215	15.6484	14.0791		Cytoplasm
251935_at	AT3G54090	pfkB-type carbohydrate kinase family protein			RS upregulated	125.492	92.6914	63.1363	74.0306	117.41	214.077	206.026	186.097	244.68	193.675		Unknown
251871_at	AT3G54520	similar to unknown protein [Arabidopsis thaliana] (TAIR:AT3G54530.1)			RS upregulated	7.18738	7.98682	7.34167	7.84903	7.37349	7.15852	8.60663	8.59723	8.08039	8.56924		Nucleus
251760_at	AT3G55605	mitochondrial glycoprotein family protein / MAM33 family protein			RS upregulated	46.4091	57.4164	49.0825	53.9546	54.5148	61.309	52.8011	34.0019	51.3554	38.5499		Mitochondrion
251740_at	AT3G56070	ROC2 (rotamase CyP 2); peptidyl-prolyl cis-trans isomerase			RS upregulated	187.167	167.267	171.911	173.401	199.122	174.544	215.6	143.518	215.905	168.486		Cytoplasm
251730_at	AT3G56330	N2,N2-dimethylguanosine tRNA methyltransferase family protein			RS upregulated	19.2995	17.9557	17.9088	16.8098	19.3544	24.2359	24.6198	24.359	29.2765	27.2987		Chloroplast
251685_at	AT3G56430	similar to unknown protein [Arabidopsis thaliana] (TAIR:AT2G40800.1); similar to unnamed protein product [Vitis vinifera] (GB:CAO41325.1); contains InterPro domain Mitochondrial import inner membrane translocase, subunit Tim21 (InterPro:IPR013261)			RS upregulated	86.6283	102.473	85.4829	88.0386	81.6128	101.95	38.0143	31.6123	35.2802	33.5391		Chloroplast
246317_at	AT3G56900	aladin-related / adracalin-related			RS upregulated	97.0221	134.338	71.383	122.411	84.1409	123.435	42.3129	35.6708	38.5134	34.3547		Nucleus
251650_at	AT3G57360	similar to unknown protein [Arabidopsis thaliana] (TAIR:AT3G02370.1); similar to unnamed protein product [Vitis vinifera] (GB:CAO23622.1)			RS upregulated	14.2146	22.9487	18.9363	22.8194	18.7725	16.7145	23.8486	20.3195	22.994	19.2172		Nucleus
251631_at	AT3G57430	pentatricopeptide (PPR) repeat-containing protein			RS upregulated	15.8979	14.4595	14.8857	14.6909	14.2145	13.8465	14.5857	17.1271	19.0835	20.2351		Chloroplast
251593_at	AT3G57660	NRPA1 (nuclear RNA polymerase A 1); DNA binding / DNA-directed RNA polymerase			RS upregulated	94.9454	67.1843	64.6072	56.451	81.3099	64.0784	25.0063	21.6104	25.6372	22.672		Nucleus
251538_at	AT3G58660	60S ribosomal protein-related			RS upregulated	115.116	107.201	103.534	116.701	108.016	125.461	58.6164	52.3308	74.2252	82.2284		Nucleus
251480_at	AT3G59710	short-chain dehydrogenase/reductase (SDR) family protein			RS upregulated	13.3352	12.549	16.1079	16.2241	14.9401	13.489	46.9806	44.9133	44.5033	45.1665		Cytoplasm
251432_at	AT3G59820	calcium-binding mitochondrial protein-related			RS upregulated	20.9121	35.9084	22.9877	55.1413	19.1111	44.1471	20.599	14.7243	17.8794	17.8244		Mitochondrion
251373_at	AT3G60530	zinc finger (GATA type) family protein			RS upregulated	124.909	346.117	157.905	426.578	145.289	239.665	383.635	477.956	273.854	265.191	PIF4	Nucleus
251354_at	AT3G61090	similar to unknown protein [Arabidopsis thaliana] (TAIR:AT3G61100.1); similar to unnamed protein product [Vitis vinifera] (GB:CAO40196.1); contains InterPro domain Protein of unknown function DUF537 (InterPro:IPR007491)			RS upregulated	19.3711	28.0943	19.3918	23.5058	23.8446	23.4368	28.0182	28.1383	28.1513	34.1869		Nucleus
251355_at	AT3G61100	similar to unknown protein [Arabidopsis thaliana] (TAIR:AT3G61090.1); similar to unnamed protein product [Vitis vinifera] (GB:CAO40196.1); contains InterPro domain Protein of unknown function DUF537 (InterPro:IPR007491)			RS upregulated	105.335	112.455	85.544	122.977	115.624	151.629	112.143	102.558	90.153	63.4928		Nucleus
251282_at	AT3G61630	CRF6 (CYTOKININ RESPONSE FACTOR 6); DNA binding / transcription factor			RS upregulated	94.2554	231.681	103.177	253.893	85.139	158.549	24.0165	31.8918	23.7537	31.6599		Nucleus
251292_at	AT3G61920	similar to unnamed protein product [Vitis vinifera] (GB:CAO24317.1)			RS upregulated	13.028	12.1456	10.8867	15.329	11.6215	14.1351	13.2527	14.2327	15.7838	15.7963		Nucleus
251223_at	AT3G62610	AtMYB11 (myb domain protein 11); DNA binding / transcription factor			RS upregulated	9.98183	9.79691	10.5983	9.39601	10.0152	10.3127	11.5987	12.2191	11.9806	12.5403		Nucleus
251195_at	AT3G62930	glutaredoxin family protein			RS upregulated	25.2786	33.3703	25.7709	29.2283	27.6718	23.5533	16.4815	25.6506	21.5545	20.7461		Unknown
251155_at	AT3G63160	unknown protein			RS upregulated	122.274	30.5198	127.502	47.0082	122.058	83.1115	872.638	1209.47	1324.08	1407.18		Chloroplast
255685_s_at	AT4G00620	[AT4G00620, tetrahydrofolate dehydrogenase/cyclohydrolase, putative];[AT4G00600, tetrahydrofolate dehydrogenase/cyclohydrolase, putative]			RS upregulated	98.4915	72.7108	76.619	81.1034	82.3783	105.577	25.2743	23.8395	32.6192	26.3458		Chloroplast
255607_at	AT4G01130	acetylesterase, putative			RS upregulated	13.3803	15.8079	13.0786	16.2298	12.6388	14.8848	30.4126	42.6092	55.5919	62.1313	PIF1PIF4	Extracellular
255594_at	AT4G01660	ABC1At (ARABIDOPSIS THALIANA ABC TRANSPORTER 1)			RS upregulated	129.229	124.5	97.9848	114.139	122.308	156.74	59.2482	42.6071	69.275	62.6777		Mitochondrion
255500_at	AT4G02390	APP (ARABIDOPSIS POLY(ADP-RIBOSE) POLYMERASE); NAD+ ADP-ribosyltransferase			RS upregulated	43.7243	92.0875	62.3419	80.3252	44.2696	103.9	28.7422	29.0332	32.6508	33.9156		Nucleus
255443_at	AT4G02700	SULTR3;2 (SULFATE TRANSPORTER 3;2); sulfate transmembrane transporter			RS upregulated	34.9385	59.8703	36.4748	55.3751	40.3558	44.379	275.08	284.151	316.972	251.476		Unknown
255446_at	AT4G02750	pentatricopeptide (PPR) repeat-containing protein			RS upregulated	13.7557	15.7833	12.2213	13.8786	13.2067	13.0864	11.9634	11.3408	14.2683	13.4561		Mitochondrion
255455_at	AT4G02930	elongation factor Tu, putative / EF-Tu, putative			RS upregulated	262.298	310.472	264.97	311.482	309.718	372.465	184.165	142.512	234.799	245.737	PIF1	Mitochondrion
255465_at	AT4G02990	mitochondrial transcription termination factor family protein / mTERF family protein			RS upregulated	118.097	63.6262	85.0498	60.033	102.837	110.751	90.3684	95.3089	132.339	139.067		Mitochondrion
255430_at	AT4G03320	TIC20-IV (TRANSLOCON AT THE INNER ENVELOPE MEMBRANE OF CHLOROPLASTS 20-IV); P-P-bond-hydrolysis-driven protein transmembrane transporter			RS upregulated	173.111	228.106	139.78	215.361	154.669	190.374	82.3829	60.132	72.0012	73.6926		Mitochondrion
255296_at	AT4G04790	similar to pentatricopeptide (PPR) repeat-containing protein [Arabidopsis thaliana] (TAIR:AT4G21880.1); similar to putative pentatricopeptide (PPR) repeat-containing protein [Oryza sativa (japonica cultivar-group)] (GB:BAD07992.1); contains InterPro domain Pentatricopeptide repeat (InterPro:IPR002885)			RS upregulated	20.5068	27.6484	18.4801	22.4866	19.5282	27.6911	12.0776	12.2328	11.3895	11.4399		Mitochondrion
255278_at	AT4G04940	transducin family protein / WD-40 repeat family protein			RS upregulated	37.2604	31.8954	30.2374	24.7803	31.7291	31.7176	14.1286	13.8707	14.2292	13.8357		Nucleus
255223_at	AT4G05370	similar to AAA-type ATPase family protein [Arabidopsis thaliana] (TAIR:AT1G43910.1); similar to unnamed protein product [Vitis vinifera] (GB:CAO46634.1); contains domain PTHR23070 (PTHR23070); contains domain PTHR23070:SF1 (PTHR23070:SF1)			RS upregulated	10.2098	13.2107	8.62724	11.5058	10.2347	13.8942	8.09054	8.22917	8.60294	8.89516		Chloroplast
255230_at	AT4G05390	ATRFNR1 (ROOT FNR 1); oxidoreductase			RS upregulated	95.782	141.508	148.787	141.873	112.925	171.985	286.446	256.838	200.589	169.082		Chloroplast
255225_at	AT4G05410	transducin family protein / WD-40 repeat family protein			RS upregulated	98.0533	82.3018	75.5824	64.4021	86.2739	89.0561	30.9163	24.7936	36.2056	26.9131		Cytoplasm
255110_at	AT4G08770	peroxidase, putative			RS upregulated	16.5251	32.5255	23.0559	16.3961	23.5947	17.3253	17.7187	17.1664	20.5888	15.932		Extracellular
255056_at	AT4G09820	TT8 (TRANSPARENT TESTA 8); DNA binding / transcription factor			RS upregulated	6.9601	8.4288	7.23424	7.63064	7.44356	8.33557	8.47871	7.91168	8.47591	9.008		Nucleus
255011_at	AT4G10040	CYTC-2 (CYTOCHROME C-2); electron carrier			RS upregulated	149.961	213.434	244.912	232.542	188.24	275.324	278.953	256.559	273.893	228.142		Mitochondrion
254867_at	AT4G12240	zinc finger (C2H2 type) family protein			RS upregulated	18.279	23.813	19.5416	27.2615	18.4878	28.0692	14.7816	13.9349	14.3602	14.9085		Chloroplast
254818_at	AT4G12470	protease inhibitor/seed storage/lipid transfer protein (LTP) family protein			RS upregulated	300.316	1130.94	1583.35	1938.57	884.716	1121.01	332.229	220.706	199.186	347.135		Extracellular
254831_at	AT4G12600	ribosomal protein L7Ae/L30e/S12e/Gadd45 family protein			RS upregulated	523.36	565.039	490.75	585.797	539.601	584.002	721.348	688.169	862.951	697.594		Nucleus
254778_at	AT4G12750	sequence-specific DNA binding / transcription factor			RS upregulated	40.3882	54.7774	29.0189	41.576	33.8717	41.8536	20.5255	17.9804	19.3931	19.2566		Nucleus
254732_at	AT4G13750	ATP binding			RS upregulated	72.2969	59.6177	41.8684	46.8024	48.9715	47.5867	12.3808	12.1055	11.7601	11.6237		Cytoplasm
254684_at	AT4G13850	ATGRP2 (GLYCINE-RICH RNA-BINDING PROTEIN 2); RNA binding / double-stranded DNA binding / single-stranded DNA binding			RS upregulated	612.052	743.756	665.538	714.559	691.823	725.477	844.313	583.256	816.884	769.101		Mitochondrion
245586_at	AT4G14980	DC1 domain-containing protein			RS upregulated	9.1595	10.1687	9.33885	9.67839	9.23982	9.43883	21.965	16.7874	12.421	11.4122	PIF5	Unknown
245502_at	AT4G15640	similar to unknown protein [Arabidopsis thaliana] (TAIR:AT3G21465.1); similar to unnamed protein product [Vitis vinifera] (GB:CAO71016.1)			RS upregulated	92.6886	109.479	79.9257	94.0879	91.9764	105.287	60.1874	43.0329	54.7268	47.9105		Unknown
245504_at	AT4G15660	glutaredoxin family protein			RS upregulated	8.15271	22.1305	7.7299	18.0295	8.04795	11.4569	9.19832	10.7077	11.4886	10.5406		Cytoplasm
245392_at	AT4G15680	glutaredoxin family protein			RS upregulated	16.6491	40.0347	20.385	33.9673	20.0604	30.7624	28.103	32.5891	42.8985	27.4003		Cytoplasm
245505_at	AT4G15690	glutaredoxin family protein			RS upregulated	10.9279	22.7036	10.3019	16.5068	11.2563	19.1695	23.2669	30.0287	34.5532	29.0421	PIF4	Cytoplasm
245506_at	AT4G15700	glutaredoxin family protein			RS upregulated	6.95133	8.53942	6.451	8.56931	6.49418	7.67165	8.92419	9.57314	10.0647	8.63649		Cytoplasm
245512_at	AT4G15770	60S ribosome subunit biogenesis protein, putative			RS upregulated	485.688	394.715	374.229	366.877	414.699	421.913	237.84	202.935	277.456	195.687		Nucleus
251951_s_at	AT4G18692	[AT3G53630, similar to unknown protein [Arabidopsis thaliana] (TAIR:AT4G18692.1); similar to unknown [Populus trichocarpa] (GB:ABK93366.1)];[AT1G55710, similar to unknown protein [Arabidopsis thaliana] (TAIR:AT3G53342.1)];[AT4G18692, similar to unknown protein [Arabidopsis thaliana] (TAIR:AT3G53342.1)]			RS upregulated	165.099	242.872	170.529	231.164	172.858	249.846	113.695	93.969	87.3569	74.409		Nucleus
254593_s_at	AT4G18905	[AT4G18900, transducin family protein / WD-40 repeat family protein];[AT4G18905, transducin family protein / WD-40 repeat family protein]			RS upregulated	65.6703	62.6139	49.564	60.269	49.5472	53.0745	25.5836	22.4346	25.7861	21.7043		Nucleus
254534_at	AT4G19680	IRT2 (iron-responsive transporter 2); iron ion transmembrane transporter/ zinc ion transmembrane transporter			RS upregulated	10.5429	13.0466	11.2196	13.4742	11.0039	41.1737	22.5211	14.9177	37.5114	29.9703		Cell membrane
266150_s_at	AT4G19700	[AT2G12290, similar to protein binding / zinc ion binding [Arabidopsis thaliana] (TAIR:AT4G19700.1); similar to unknown [Populus trichocarpa] (GB:ABK94891.1)];[AT4G19700, protein binding / zinc ion binding]			RS upregulated	45.3579	48.0106	51.7025	61.7059	34.0768	47.2787	15.6257	15.8981	12.917	11.1575	PIF1PIF4PIF5	Cytoplasm
254493_at	AT4G20020	similar to unknown protein [Arabidopsis thaliana] (TAIR:AT5G44780.1); similar to Os11g0216400 [Oryza sativa (japonica cultivar-group)] (GB:NP_001067510.1); similar to hypothetical protein OsI_034331 [Oryza sativa (indica cultivar-group)] (GB:EAY80372.1)			RS upregulated	153.38	142.514	107.69	144.036	155.778	177.532	101.182	82.5224	100.542	98.1149		Mitochondrion
254443_at	AT4G21070	ATBRCA1 (BREAST CANCER SUSCEPTIBILITY1); ubiquitin-protein ligase			RS upregulated	11.232	18.4686	17.3517	19.5316	13.0738	13.2236	14.1786	14.9944	13.5025	12.4075		Unknown
254455_at	AT4G21140	similar to unknown protein [Arabidopsis thaliana] (TAIR:AT4G05400.1); similar to unknown protein [Arabidopsis thaliana] (TAIR:AT4G05400.2); similar to unnamed protein product [Vitis vinifera] (GB:CAO39711.1)			RS upregulated	31.811	25.4467	24.5799	29.5959	27.7117	28.8328	33.325	27.9317	31.1795	29.2229		Chloroplast
254409_at	AT4G21400	protein kinase family protein			RS upregulated	31.9808	73.5258	46.2584	80.7314	39.622	52.5557	71.7596	69.2704	41.7819	40.2432		Extracellular
254384_at	AT4G21870	26.5 kDa class P-related heat shock protein (HSP26.5-P)			RS upregulated	146.107	242.986	157.743	141.813	176.056	243.172	481.196	737.767	840.471	953.631		Cytoplasm
254361_at	AT4G22212	Encodes a defensin-like (DEFL) family protein.			RS upregulated	408.108	404.458	583.816	420.526	602.8	389.069	2316.72	2832.22	1249.49	855.696		Extracellular
254355_at	AT4G22380	ribosomal protein L7Ae/L30e/S12e/Gadd45 family protein			RS upregulated	152.713	125.459	145.736	119.068	140.407	145.054	79.5844	84.6247	106.13	71.9904		Nucleus
254287_at	AT4G22960	similar to unknown protein [Arabidopsis thaliana] (TAIR:AT4G11860.1); similar to unnamed protein product [Vitis vinifera] (GB:CAO63644.1); contains InterPro domain Protein of unknown function DUF544 (InterPro:IPR007518)			RS upregulated	15.4928	29.0175	17.587	23.377	17.0188	18.5914	13.0221	13.1684	13.5269	15.6734		Cytoplasm
254238_at	AT4G23540	binding			RS upregulated	39.7066	40.9886	31.6352	40.8261	40.3955	35.9642	11.9546	11.8524	11.3086	12.3277		Nucleus
254208_at	AT4G24175	similar to unnamed protein product [Vitis vinifera] (GB:CAO60974.1)			RS upregulated	17.6382	18.91	16.3979	21.3313	19.216	23.782	53.8786	60.6022	72.0327	63.9844		Unknown
254147_at	AT4G24270	RNA recognition motif (RRM)-containing protein			RS upregulated	72.2947	81.4906	58.5261	89.3205	60.3233	86.0009	20.5032	21.2973	21.1372	21.4298	PIF1PIF4	Nucleus
254098_at	AT4G25100	FSD1 (FE SUPEROXIDE DISMUTASE 1); iron superoxide dismutase			RS upregulated	1058.2	299.558	970.11	285.957	1200.2	670.985	3901.06	5129.67	4422.96	4921.54		Chloroplast
254059_at	AT4G25200	ATHSP23.6-MITO (MITOCHONDRION-LOCALIZED SMALL HEAT SHOCK PROTEIN 23.6)			RS upregulated	13.1787	17.1831	14.1119	27.0417	17.8206	37.8318	13.7382	14.6505	14.1322	14.7553		Mitochondrion
254055_at	AT4G25330	similar to predicted protein [Physcomitrella patens subsp. patens] (GB:EDQ70053.1)			RS upregulated	8.92106	8.82889	9.18182	10.553	9.19558	10.4763	9.16811	9.60012	9.41831	10.4877		Nucleus
254079_at	AT4G25730	FtsJ-like methyltransferase family protein			RS upregulated	65.39	89.448	52.8704	89.0351	61.9756	88.4146	33.9403	27.8976	29.1062	35.1872		Nucleus
254043_at	AT4G25990	CIL			RS upregulated	21.7196	19.8187	22.0529	34.7169	22.4578	22.722	49.8561	42.5332	37.6634	36.454	PIF5	Unknown
253996_at	AT4G26110	NAP1;1 (NUCLEOSOME ASSEMBLY PROTEIN1;1); DNA binding			RS upregulated	232.819	251.883	241.547	285.137	212.811	266.4	176.925	139.799	170.124	137.726		Nucleus
253975_at	AT4G26600	nucleolar protein, putative			RS upregulated	18.7738	15.2718	15.7497	18.0278	17.5174	18.7066	11.6865	12.2248	12.5937	12.2024		Nucleus
253949_at	AT4G26780	AR192; adenyl-nucleotide exchange factor/ chaperone binding / protein binding / protein homodimerization			RS upregulated	61.2116	42.0967	49.6064	53.5434	57.7058	59.2423	20.08	18.3148	23.1836	18.1207		Chloroplast
253942_at	AT4G27010	binding			RS upregulated	66.9672	78.4248	47.1452	58.6214	54.7189	81.8732	20.288	17.1322	18.4103	16.8216		Nucleus
253879_s_at	AT4G27570	[AT4G27560, glycosyltransferase family protein];[AT4G27570, glycosyltransferase family protein]			RS upregulated	29.5321	27.4242	33.9786	37.254	29.1834	24.6628	11.1498	11.7531	19.9371	19.6228		Unknown
253777_at	AT4G28450	transducin family protein / WD-40 repeat family protein			RS upregulated	71.5396	87.4103	60.8632	78.4731	57.0449	76.4259	28.0632	24.4359	35.5872	33.6015		Nucleus
263375_s_at	AT4G28510	[AT2G20530, ATPHB6 (PROHIBITIN 6)];[AT4G28510, ATPHB1 (PROHIBITIN 1)]			RS upregulated	333.643	401.709	335.248	387.036	346.142	387.756	305.707	267.661	373.286	325.328		Unknown
253782_at	AT4G28590	similar to unknown protein [Arabidopsis thaliana] (TAIR:AT2G31840.1); similar to unnamed protein product [Vitis vinifera] (GB:CAO40595.1); contains InterPro domain Thioredoxin-like fold (InterPro:IPR012336)			RS upregulated	22.9047	19.0614	18.5682	19.2323	20.8168	25.8833	24.7129	24.3422	25.47	27.3995		Chloroplast
253757_at	AT4G28950	ARAC7/ATRAC7/ATROP9/RAC7/ROP9 (RHO-RELATED PROTEIN FROM PLANTS 9); GTP binding			RS upregulated	21.0322	24.0727	22.9861	22.5349	27.4017	19.4709	13.8875	19.7494	22.5806	22.7243		Extracellular
253733_at	AT4G29170	ATMND1			RS upregulated	8.46001	9.26449	8.42085	10.4107	8.28434	9.52905	12.2208	12.312	12.9917	11.1539		Nucleus
253726_at	AT4G29430	RPS15AE (ribosomal protein S15A E); structural constituent of ribosome			RS upregulated	25.7699	17.7072	22.7573	25.2866	21.9596	25.9449	60.7814	56.9244	60.8433	41.7585		Chloroplast
253695_at	AT4G29510	ATPRMT11/PRMT11 (ARABIDOPSIS ARGININE METHYLTRANSFERASE 11); protein-arginine N-methyltransferase			RS upregulated	178.242	149.571	131.227	147.179	145.983	176.48	102.723	79.8704	124.374	132.297		Nucleus
253659_at	AT4G30150	similar to unnamed protein product [Vitis vinifera] (GB:CAO47310.1)			RS upregulated	129.03	142.98	115.036	117.047	118.518	126.684	24.5223	22.9789	26.1119	27.9823		Unknown
253668_at	AT4G30220	RUXF (SMALL NUCLEAR RIBONUCLEOPROTEIN F)			RS upregulated	267.106	258.744	279.757	266.68	264.822	307.781	504.024	456.444	623.901	416.1		Nucleus
253607_at	AT4G30330	small nuclear ribonucleoprotein E, putative / snRNP-E, putative / Sm protein E, putative			RS upregulated	47.3165	51.1006	63.7958	60.0105	53.14	67.4714	231.013	208.515	266.044	162.116		Nucleus
253584_at	AT4G30700	pentatricopeptide (PPR) repeat-containing protein			RS upregulated	11.6791	14.0293	13.0775	14.3832	14.5144	15.2058	17.5558	19.8841	18.9878	20.983		Unknown
253549_at	AT4G30930	NFD1 (NUCLEAR FUSION DEFECTIVE 1); structural constituent of ribosome			RS upregulated	117.082	131.288	101.271	145.011	116.545	143.205	101.379	91.203	118.936	103.705		Chloroplast
253558_at	AT4G31120	ATPRMT5/PRMT5/SKB1 (SHK1 BINDING PROTEIN 1); protein methyltransferase			RS upregulated	174.083	202.414	141.034	194.556	158.554	187.987	74.1855	61.9959	94.0308	82.9191		Cytoplasm
253566_at	AT4G31210	DNA topoisomerase family protein			RS upregulated	71.127	54.292	56.5817	38.4494	64.6688	75.1137	34.7866	32.3851	44.0481	49.6392		Chloroplast
253490_at	AT4G31790	diphthine synthase, putative (DPH5)			RS upregulated	120.654	102.122	103.313	79.0482	105.61	106.572	57.2438	49.0597	64.9486	51.6818		Cytoplasm
253485_at	AT4G31800	WRKY18 (WRKY DNA-binding protein 18); transcription factor			RS upregulated	25.0684	47.9701	37.6958	39.2652	27.3748	40.3591	21.7313	21.3058	26.694	24.9005		Nucleus
253492_at	AT4G31810	enoyl-CoA hydratase/isomerase family protein			RS upregulated	59.982	83.3049	55.7866	89.1843	61.2968	81.4288	64.942	43.1261	65.5971	54.8989		Unknown
253496_at	AT4G31870	ATGPX7 (GLUTATHIONE PEROXIDASE 7); glutathione peroxidase			RS upregulated	54.8019	31.2499	41.1526	22.3295	63.8598	106.17	11.1067	10.6484	11.1223	11.2622	PIF5	Chloroplast
253408_at	AT4G32950	protein phosphatase 2C, putative / PP2C, putative			RS upregulated	14.6275	16.0762	14.9021	15.5894	17.1529	13.6806	15.0901	12.6806	13.796	13.5111		Unknown
253416_at	AT4G33070	pyruvate decarboxylase, putative			RS upregulated	11.5892	17.2913	12.1386	11.1635	11.027	11.2607	15.2741	16.2594	11.2068	13.4954		Chloroplast
253298_at	AT4G33560	unknown protein			RS upregulated	14.4904	13.6757	14.5046	12.1162	15.8505	15.8022	10.4405	11.6233	10.6819	10.8253		Unknown
253256_at	AT4G34360	protease-related			RS upregulated	46.065	39.9977	48.054	44.0733	49.0427	49.9063	40.9479	44.3641	40.7492	48.7251		Golgi body
253215_at	AT4G34950	nodulin family protein			RS upregulated	28.9802	44.2949	31.3629	42.3189	33.1372	54.7961	18.8479	31.3407	36.5703	57.4456		Chloroplast
253175_at	AT4G35050	MSI3 (NUCLEOSOME/CHROMATIN ASSEMBLY FACTOR GROUP C 3); protein binding			RS upregulated	34.7513	64.5316	34.0277	70.6312	36.0954	45.6619	39.3739	28.1689	27.3439	26.1548		Nucleus
253157_at	AT4G35740	RecQl3 (Recq-like 3); ATP binding / ATP-dependent helicase			RS upregulated	21.7402	32.749	26.5786	30.6905	26.3179	33.0108	18.4915	22.8844	22.8107	21.1996		Nucleus
246210_at	AT4G36420	ribosomal protein L12 family protein			RS upregulated	37.3457	37.0801	36.966	42.3866	38.458	36.3862	57.4433	38.175	50.7681	41.2776		Mitochondrion
246282_at	AT4G36580	AAA-type ATPase family protein			RS upregulated	33.3198	28.3141	20.8449	22.2219	25.824	32.3634	14.9763	15.2674	18.3116	16.3243		Cell membrane
246249_at	AT4G36680	pentatricopeptide (PPR) repeat-containing protein			RS upregulated	48.9035	58.9024	51.3844	57.123	51.0683	56.1298	28.3249	20.9877	26.8665	25.9906		Mitochondrion
246212_at	AT4G36930	SPT (SPATULA); DNA binding / transcription factor			RS upregulated	27.1136	31.4516	28.4108	37.5969	24.5876	21.665	181.816	124.761	125.614	95.1146		Nucleus
246196_at	AT4G37090	similar to unnamed protein product [Vitis vinifera] (GB:CAO63256.1)			RS upregulated	33.2161	21.6956	26.9619	21.9402	29.4318	27.1701	35.5414	27.9853	32.0952	28.4942		Nucleus
253013_at	AT4G37910	MTHSC70-1 (mitochondrial heat shock protein 70-1); ATP binding / unfolded protein binding			RS upregulated	380.206	453.32	317.671	447.99	365.744	516.876	191.177	143.383	246.667	251.025		Mitochondrion
253019_at	AT4G38010	pentatricopeptide (PPR) repeat-containing protein			RS upregulated	10.1697	9.55265	9.68589	11.5157	9.20477	8.89911	9.72103	9.60875	11.3739	10.4944		Mitochondrion
253027_at	AT4G38150	pentatricopeptide (PPR) repeat-containing protein			RS upregulated	124.509	119.677	99.0358	118.196	115.68	120.064	30.6984	28.2331	28.8874	32.1718		Mitochondrion
252990_at	AT4G38440	similar to hypothetical protein [Vitis vinifera] (GB:CAN83259.1); similar to hypothetical protein [Oryza sativa (japonica cultivar-group)] (GB:BAD61853.1); similar to hypothetical protein OsI_022655 [Oryza sativa (indica cultivar-group)] (GB:EAZ01423.1); contains InterPro domain RNA polymerase II-associated protein 1, N-terminal (InterPro:IPR013930); contains InterPro domain RNA polymerase II-ass…			RS upregulated	33.1111	53.0556	25.0983	44.4419	28.4391	40.2356	16.1472	13.2848	12.4324	13.0434		Nucleus
252968_at	AT4G38890	dihydrouridine synthase family protein			RS upregulated	116.149	155.694	101.512	129.568	106.626	136.956	70.2814	73.3761	78.1015	95.9358		Nucleus
252888_at	AT4G39210	APL3 (large subunit of AGP 3)			RS upregulated	20.6724	12.6767	21.3572	21.9936	19.0046	15.7207	25.4876	23.6249	21.7361	16.8496		Chloroplast
252946_at	AT4G39235	similar to unknown protein [Arabidopsis thaliana] (TAIR:AT3G05570.1); similar to unknown [Populus trichocarpa] (GB:ABK93095.1)			RS upregulated	31.0175	22.9969	27.0545	28.9712	29.4817	46.7161	56.0093	88.3446	90.0914	67.4957		Nucleus
252942_at	AT4G39300	similar to unknown protein [Arabidopsis thaliana] (TAIR:AT3G13674.1); similar to unnamed protein product [Vitis vinifera] (GB:CAO47630.1)			RS upregulated	141.048	154.867	137.429	179.218	145.662	133.149	143.829	120.729	184.409	111.407		Unknown
252898_at	AT4G39500	CYP96A11 (cytochrome P450, family 96, subfamily A, polypeptide 11); oxygen binding			RS upregulated	9.98767	10.1989	9.80711	11.4902	9.56048	10.6335	28.6623	22.1037	17.818	16.7799		Unknown
252864_at	AT4G39740	electron transport SCO1/SenC family protein			RS upregulated	26.4793	34.4456	25.6516	35.6925	23.9109	39.133	22.0193	21.8518	22.718	20.9305		Mitochondrion
252827_at	AT4G39950	CYP79B2 (cytochrome P450, family 79, subfamily B, polypeptide 2); oxygen binding			RS upregulated	494.466	423.758	410.438	282.141	421.471	218.786	85.7376	56.2535	102.499	102.235		Chloroplast
251029_at	AT5G02050	mitochondrial glycoprotein family protein / MAM33 family protein			RS upregulated	183.884	208.92	171.44	192.447	186.587	232.025	84.145	49.3774	85.7652	82.9774		Mitochondrion
251038_at	AT5G02240	binding / catalytic/ coenzyme binding			RS upregulated	388.171	440.026	452.241	616.598	472.18	587.872	2541.94	1747.95	2229.53	1844.66	PIF4	Unknown
250987_at	AT5G02860	pentatricopeptide (PPR) repeat-containing protein			RS upregulated	15.111	20.5923	13.6728	22.6943	14.0598	17.5677	28.2129	23.335	25.235	28.807		Mitochondrion
250907_at	AT5G03670	similar to unknown protein [Arabidopsis thaliana] (TAIR:AT2G36420.1); similar to unnamed protein product [Vitis vinifera] (GB:CAO15955.1)			RS upregulated	23.0011	25.2186	28.8101	32.4348	22.8823	27.308	38.3581	30.5176	25.1151	27.2464		Nucleus
250914_at	AT5G03780	TRFL10 (TRF-LIKE 10); DNA binding			RS upregulated	20.2224	24.5794	22.0478	21.9191	20.3284	21.1123	14.6377	14.5468	14.7692	14.1919		Unknown
250679_at	AT5G06550	Identical to F-box protein At5g06550 [Arabidopsis Thaliana] (GB:Q67XX3;GB:Q9FG15); similar to transcription factor jumonji (jmjC) domain-containing protein [Arabidopsis thaliana] (TAIR:AT1G78280.1); similar to hypothetical protein [Vitis vinifera] (GB:CAN75104.1); contains InterPro domain Transcription factor jumonji (InterPro:IPR013129); contains InterPro domain Cyclin-like F-box (InterPro:IPR00…			RS upregulated	53.988	45.9617	35.7584	44.9433	42.5997	59.5865	28.273	26.9137	29.2194	29.1471		Nucleus
250558_at	AT5G07990	TT7 (TRANSPARENT TESTA 7); flavonoid 3'-monooxygenase/ oxygen binding			RS upregulated	24.6907	25.8997	26.3511	25.921	29.7605	24.4453	16.7866	16.3787	22.0105	25.8717		Extracellular
250517_at	AT5G08260	SCPL35 (serine carboxypeptidase-like 35); serine carboxypeptidase			RS upregulated	111.187	181.928	204.58	220.064	146.846	104.291	315.412	243.283	266.894	242.048		Extracellular
250529_at	AT5G08610	DEAD box RNA helicase (RH26)			RS upregulated	129.232	78.8623	85.229	64.0078	123.496	133.22	109.51	73.7843	105.699	70.7162		Unknown
250502_at	AT5G09590	mtHSC70-2 (HEAT SHOCK PROTEIN 70); ATP binding / unfolded protein binding			RS upregulated	448.38	272.709	271.65	228.165	389.746	303.595	48.8377	35.0709	57.335	64.8361		Mitochondrion
250483_at	AT5G10300	hydrolase, alpha/beta fold family protein			RS upregulated	39.2779	55.231	44.1953	54.8281	47.2186	67.101	109.209	61.1476	56.295	49.0315		Cytoplasm
250372_at	AT5G11460	senescence-associated protein-related			RS upregulated	59.5501	88.8199	59.2771	95.8614	63.8172	64.7517	39.0101	41.2874	40.271	46.8929		Unknown
250353_at	AT5G11630	similar to unknown protein [Arabidopsis thaliana] (TAIR:AT4G17310.1); similar to unknown [Populus trichocarpa] (GB:ABK94391.1)			RS upregulated	163.828	146.426	129.059	128.684	168.516	148.514	108.359	90.3039	129.007	100.273		Unknown
250296_at	AT5G12020	HSP17.6II (17.6 KDA CLASS II HEAT SHOCK PROTEIN)			RS upregulated	24.4592	25.5265	21.3327	47.8177	43.0049	85.8955	11.8488	11.446	11.0352	11.6549		Cytoplasm
250326_at	AT5G12080	mechanosensitive ion channel domain-containing protein / MS ion channel domain-containing protein			RS upregulated	83.4559	97.273	76.9703	75.8066	81.3878	79.7122	18.8361	19.0822	21.2781	17.6079		Nucleus
250244_at	AT5G13680	ABO1/ELO2 (ABA-OVERLY SENSITIVE 1); transcription elongation regulator			RS upregulated	67.8228	82.1797	56.7484	66.3808	56.131	88.3671	28.9237	20.8075	23.0263	23.835		Nucleus
250225_at	AT5G14105	similar to hypothetical protein [Vitis vinifera] (GB:CAN83318.1)			RS upregulated	70.4189	112.167	80.0623	111.154	78.4836	122.852	130.253	125.365	113.786	96.7953		Unknown
250196_at	AT5G14580	polyribonucleotide nucleotidyltransferase, putative			RS upregulated	28.37	28.8146	21.3041	23.1513	23.6366	24.8625	14.9371	14.024	14.7427	17.9468		Mitochondrion
246557_at	AT5G15510	similar to unknown protein [Arabidopsis thaliana] (TAIR:AT3G01015.1); similar to unnamed protein product [Vitis vinifera] (GB:CAO15061.1); contains InterPro domain Targeting for Xklp2 (InterPro:IPR009675)			RS upregulated	13.4246	13.8523	14.0052	13.8615	15.178	12.5506	21.7868	26.603	32.7631	22.6955		Nucleus
246559_at	AT5G15550	transducin family protein / WD-40 repeat family protein			RS upregulated	115.3	128.555	107.073	96.325	115.709	128.679	76.7087	56.3593	69.3177	66.6456		Nucleus
246527_at	AT5G15750	RNA-binding S4 domain-containing protein			RS upregulated	155.904	108.884	120.812	102.156	122.232	123.24	117.806	102.986	117.679	104.621		Nucleus
246478_at	AT5G15980	pentatricopeptide (PPR) repeat-containing protein			RS upregulated	57.2643	60.906	60.3789	52.5817	56.2442	58.2343	20.6603	17.103	21.0896	21.3402		Mitochondrion
246461_at	AT5G16930	AAA-type ATPase family protein			RS upregulated	21.2241	32.8096	17.4567	22.2696	23.4609	32.8637	14.6969	12.19	13.9082	17.398		Cell membrane
246464_at	AT5G16980	NADP-dependent oxidoreductase, putative			RS upregulated	12.6845	10.5668	13.7644	15.0589	12.844	11.8072	31.2791	40.7841	40.4065	34.7836		Cytoplasm
250084_at	AT5G17240	SDG40 (SET DOMAIN GROUP 40)			RS upregulated	24.0939	17.9808	22.9662	24.1703	21.2733	24.6047	15.0465	17.3656	20.178	15.843	PIF3	Chloroplast
250087_at	AT5G17270	tetratricopeptide repeat (TPR)-containing protein			RS upregulated	16.8239	24.6039	14.1561	17.4834	13.7673	21.4666	10.9435	10.4186	11.0191	10.0698		Nucleus
250049_at	AT5G17780	hydrolase, alpha/beta fold family protein			RS upregulated	25.8164	31.3271	30.2498	39.2993	25.7748	53.5844	14.1659	16.7969	22.3377	26.2516		Cytoplasm
250027_at	AT5G18250	similar to unknown protein [Arabidopsis thaliana] (TAIR:AT3G04040.1); similar to unnamed protein product [Vitis vinifera] (GB:CAO23501.1)			RS upregulated	54.3643	55.6551	52.174	54.4703	50.8877	60.5572	45.9497	37.9841	37.0519	34.847		Unknown
250024_at	AT5G18270	ANAC087; transcription factor			RS upregulated	101.152	97.126	77.5651	93.2389	66.725	99.2328	49.6618	33.4737	49.873	48.8954	PIF1PIF3PIF4	Nucleus
249984_at	AT5G18400	similar to unknown protein [Arabidopsis thaliana] (TAIR:AT5G18362.1); similar to unnamed protein product [Vitis vinifera] (GB:CAO15382.1); contains InterPro domain Protein of unknown function DUF689 (InterPro:IPR007785)			RS upregulated	102.521	117.205	109.461	101.071	99.0595	120.329	180.165	131.542	137.126	127.046		Cytoplasm
250009_at	AT5G18440	similar to hypothetical protein [Vitis vinifera] (GB:CAN73830.1)			RS upregulated	30.5977	29.1708	27.2232	28.9631	26.0395	29.4551	16.858	18.251	21.7756	21.6458		Unknown
249977_at	AT5G18820	EMB3007 (EMBRYO DEFECTIVE 3007); ATP binding / protein binding / unfolded protein binding			RS upregulated	10.313	11.5106	10.1525	10.0671	12.9836	12.6077	10.8184	10.1572	11.1617	10.8704		Chloroplast
249965_at	AT5G19020	pentatricopeptide (PPR) repeat-containing protein			RS upregulated	10.2437	11.6761	10.3591	12.3644	10.0059	12.2509	11.6756	10.2698	11.4529	11.0329		Mitochondrion
245951_at	AT5G19550	ASP2 (ASPARTATE AMINOTRANSFERASE 2)			RS upregulated	260.027	543.385	265.797	470.351	245.376	455.748	298.137	198.251	192.109	194.554		Cytoplasm
246070_at	AT5G20160	ribosomal protein L7Ae/L30e/S12e/Gadd45 family protein			RS upregulated	861.75	639.807	662.18	648.017	692.798	751.748	467.494	461.167	646.442	508.776		Nucleus
246000_at	AT5G20820	auxin-responsive protein-related			RS upregulated	9.50637	10.3823	11.8559	10.4557	10.5088	10.9853	15.8237	16.033	17.2282	17.0002		Nucleus
246193_at	AT5G20880	transposable element gene			RS upregulated	41.866	48.6227	44.7491	56.1743	45.4501	57.2269	33.7673	31.9396	32.133	34.2624		#N/A
249886_at	AT5G22320	leucine-rich repeat family protein			RS upregulated	28.3786	27.0688	23.7762	27.3251	25.0992	27.6329	31.6756	34.6528	36.746	30.9992		Cell membrane
249874_at	AT5G23070	thymidine kinase, putative			RS upregulated	157.921	59.537	79.876	50.2946	126.884	78.9127	83.2263	76.5314	119.955	91.6567		Chloroplast
249826_at	AT5G23310	FSD3 (FE SUPEROXIDE DISMUTASE 3); iron superoxide dismutase			RS upregulated	98.3266	91.9746	102.764	93.0978	111.501	135.157	300.168	261.987	276.456	254.387		Chloroplast
249839_at	AT5G23405	high mobility group (HMG1/2) family protein			RS upregulated	30.5806	43.7755	26.8374	33.0464	28.2533	25.7294	29.7889	29.3762	25.8296	21.9432		Nucleus
249821_at	AT5G23690	polynucleotide adenylyltransferase family protein			RS upregulated	46.3201	32.8817	36.8452	30.5905	39.0468	43.462	14.4666	14.1162	16.046	15.9618		Unknown
249817_at	AT5G23820	MD-2-related lipid recognition domain-containing protein / ML domain-containing protein			RS upregulated	620.596	524.636	850.662	570.02	614.637	396.891	1404.96	2122.56	2227.23	1748.25		Extracellular
249784_at	AT5G24280	ATP binding			RS upregulated	15.6435	57.0723	23.5983	56.9956	17.7942	33.0171	12.291	11.6361	11.7001	15.0252		Nucleus
246855_at	AT5G26280	meprin and TRAF homology domain-containing protein / MATH domain-containing protein			RS upregulated	539.763	514.409	331.971	237.013	573.312	334.95	891.825	795.049	953.926	840.543		Chloroplast
246829_at	AT5G26570	PWD (PHOSPHOGLUCAN WATER DIKINASE); catalytic			RS upregulated	136.681	111.953	157.563	144.647	133.404	103.239	223.406	135.317	204.73	258.585		Chloroplast
246842_at	AT5G26731	unknown protein			RS upregulated	24.1903	29.0924	26.1433	33.6671	23.9849	26.3204	39.6895	47.4136	47.6287	33.0947		Mitochondrion
246850_at	AT5G26860	LON_ARA_ARA (Lon protease homolog gene); ATP binding / ATP-dependent peptidase/ serine-type peptidase			RS upregulated	46.1155	56.6677	29.6899	48.8671	35.362	69.5362	21.6342	19.9375	18.3745	23.6868		Mitochondrion
246808_at	AT5G27110	pentatricopeptide (PPR) repeat-containing protein			RS upregulated	17.7623	16.3767	19.0506	17.286	18.3508	18.0042	15.7778	15.354	18.7617	17.4476		Mitochondrion
246765_at	AT5G27330	similar to unknown protein [Arabidopsis thaliana] (TAIR:AT3G05130.1); similar to unnamed protein product [Vitis vinifera] (GB:CAO68600.1); contains InterPro domain Prefoldin (InterPro:IPR009053)			RS upregulated	21.0809	24.7553	22.1445	21.3736	24.9868	22.7777	18.6829	17.9073	25.0218	23.2467		Unknown
246767_at	AT5G27395	P-P-bond-hydrolysis-driven protein transmembrane transporter			RS upregulated	30.1477	33.06	30.9993	33.9632	30.1958	40.096	40.6997	30.9503	35.9868	32.2246		Mitochondrion
246173_s_at	AT5G28460	[AT5G28370, pentatricopeptide (PPR) repeat-containing protein];[AT5G28460, pentatricopeptide (PPR) repeat-containing protein];[AT3G61520, pentatricopeptide (PPR) repeat-containing protein]			RS upregulated	59.949	57.4539	57.7854	41.8516	46.7298	58.3483	28.1751	22.5657	32.763	27.9523		Mitochondrion
246612_at	AT5G35320	similar to hypothetical protein [Vitis vinifera] (GB:CAN60849.1)			RS upregulated	139.287	104.218	114.807	111.678	120.44	163.855	74.6966	63.0232	72.3308	57.1447		Nucleus
249575_at	AT5G37670	15.7 kDa class I-related small heat shock protein-like (HSP15.7-CI)			RS upregulated	14.0307	14.3357	15.1722	17.5401	14.5412	75.0055	27.4657	39.8006	31.8838	24.366		Cytoplasm
249528_at	AT5G38720	similar to hypothetical protein [Vitis vinifera] (GB:CAN75612.1); contains domain PTHR13191 (PTHR13191)			RS upregulated	59.5613	56.5343	70.0461	50.7046	62.3879	60.2316	26.5299	23.6243	27.4244	26.3817		Cytoplasm
249475_at	AT5G38890	exoribonuclease-related			RS upregulated	115.069	108.178	105.019	99.6213	109.933	124.953	58.1558	51.1994	66.7532	60.1519		Nucleus
249494_at	AT5G39050	transferase family protein			RS upregulated	116.346	171.884	78.5618	119.509	77.7231	119.715	101.686	74.4074	71.5875	67.1905		Cytoplasm
249470_at	AT5G39350	pentatricopeptide (PPR) repeat-containing protein			RS upregulated	13.7784	15.7688	12.8552	16.8133	13.7829	17.075	13.2099	11.9656	13.0435	13.4327		Mitochondrion
249457_s_at	AT5G39550	[AT1G66040, VIM4 (VARIANT IN METHYLATION 4); protein binding / zinc ion binding];[AT1G66050, VIM2 (VARIANT IN METHYLATION 2); protein binding / zinc ion binding];[AT5G39550, ORTH1/VIM3 (VARIANT IN METHYLATION 3); methyl-CpG binding / methyl-CpNpG binding / methyl-CpNpN binding / protein binding / zinc ion binding]			RS upregulated	6.71165	7.95099	7.91954	8.22898	7.55563	7.52406	12.7564	13.4371	14.3558	13.7605		Nucleus
249426_at	AT5G39840	ATP-dependent RNA helicase, mitochondrial, putative			RS upregulated	12.1716	12.3521	10.4236	10.4786	10.6994	14.1698	9.86089	10.0004	9.462	10.4439		Mitochondrion
249384_at	AT5G39890	similar to unknown protein [Arabidopsis thaliana] (TAIR:AT5G15120.1); similar to unnamed protein product [Vitis vinifera] (GB:CAO14912.1); contains InterPro domain Protein of unknown function DUF1637 (InterPro:IPR012864)			RS upregulated	39.1153	57.2546	35.0164	46.4851	39.2693	44.7288	108.07	154.658	70.2196	69.518		Nucleus
249354_at	AT5G40480	EMB3012 (EMBRYO DEFECTIVE 3012)			RS upregulated	102.354	84.1513	66.5299	81.8977	84.7744	83.9973	25.2895	22.8724	28.1428	28.253		Nucleus
249344_at	AT5G40770	ATPHB3 (PROHIBITIN 3)			RS upregulated	467.543	474.037	408.574	386.011	415.359	462.789	265.956	196.517	293.779	262.34		Mitochondrion
249258_at	AT5G41650	lactoylglutathione lyase family protein / glyoxalase I family protein			RS upregulated	24.6729	22.8599	22.7479	27.971	28.2798	27.2582	28.6907	24.3416	30.1927	22.3375		Unknown
249266_at	AT5G41670	6-phosphogluconate dehydrogenase family protein			RS upregulated	314.107	380.232	380.268	391.792	326.996	518.43	241.431	331.944	205.171	176.402		Cytoplasm
249233_at	AT5G42150	electron carrier/ protein disulfide oxidoreductase			RS upregulated	146.87	118.978	122.182	117.952	121.109	126.936	89.9349	61.6243	86.6277	76.5202		Unknown
249139_at	AT5G43170	AZF3 (ARABIDOPSIS ZINC-FINGER PROTEIN 3); nucleic acid binding / transcription factor/ zinc ion binding			RS upregulated	53.2856	71.3406	69.248	58.1972	66.6962	61.728	94.4856	91.3306	65.3029	67.6776		Nucleus
249147_at	AT5G43330	malate dehydrogenase, cytosolic, putative			RS upregulated	306.592	345.94	291.076	471.266	267.046	434.184	457.71	260.525	262.969	233.069		Cytoplasm
249125_at	AT5G43450	2-oxoglutarate-dependent dioxygenase, putative			RS upregulated	194.797	372.879	165.624	278.865	162.878	337.639	10.196	10.2541	10.8548	15.6004		Cytoplasm
249091_at	AT5G43860	ATCLH2 (Chlorophyll-chlorophyllido hydrolase 2)			RS upregulated	59.2674	98.6925	53.2786	83.1031	55.62	184.851	15.082	14.7698	17.8522	19.629		Chloroplast
249015_at	AT5G44730	haloacid dehalogenase-like hydrolase family protein			RS upregulated	42.8437	43.8579	48.5928	63.0306	42.5717	65.1914	92.5587	80.6242	73.2323	65.1968		Unknown
248984_at	AT5G45140	NRPC2 (nuclear RNA polymerase C 2); DNA binding / DNA-directed RNA polymerase			RS upregulated	41.3576	75.733	38.7195	77.5383	39.3026	61.9744	22.582	22.1702	26.2926	25.7225		Chloroplast
248952_at	AT5G45410	similar to unknown protein [Arabidopsis thaliana] (TAIR:AT4G25030.2); similar to unknown protein [Arabidopsis thaliana] (TAIR:AT4G25030.1); similar to unnamed protein product [Vitis vinifera] (GB:CAO66717.1)			RS upregulated	439.118	375.496	460.79	384.902	476.202	455.613	447.994	388.578	333.379	341.822	PIF1PIF5	Chloroplast
248895_at	AT5G46330	FLS2 (FLAGELLIN-SENSITIVE 2); ATP binding / kinase/ protein binding / protein serine/threonine kinase/ transmembrane receptor protein serine/threonine kinase			RS upregulated	12.7717	30.9386	17.2403	33.5446	13.5724	23.5266	17.6524	17.531	11.3922	14.4302	PIF5	Unknown
248870_at	AT5G46710	zinc-binding family protein			RS upregulated	19.2975	27.8021	24.1538	27.5337	24.0552	26.9506	33.0142	22.0994	21.3623	23.0688		Nucleus
248868_at	AT5G46780	VQ motif-containing protein			RS upregulated	112.489	165.043	85.9669	116.257	98.1233	97.5363	20.3285	30.4024	23.2319	22.6257		Nucleus
248820_at	AT5G47060	senescence-associated protein-related			RS upregulated	57.8007	60.0086	86.1312	58.6366	57.9872	58.6182	424.336	230.256	272.767	185.429		Nucleus
248762_at	AT5G47455	similar to unknown protein [Arabidopsis thaliana] (TAIR:AT4G17310.1); similar to transcription factor [Arabidopsis thaliana] (TAIR:AT4G17310.2); similar to hypothetical protein 25.t00029 [Brassica oleracea] (GB:ABD64980.1)			RS upregulated	55.2195	55.8294	52.9839	49.648	59.3945	64.8634	60.0875	54.56	66.7144	57.1407		Unknown
248739_at	AT5G48030	GFA2 (GAMETOPHYTIC FACTOR 2); heat shock protein binding / unfolded protein binding			RS upregulated	214.89	135.683	131.359	155.371	180.291	212.221	56.0199	52.4744	56.8125	56.3111		Mitochondrion
248703_at	AT5G48430	aspartic-type endopeptidase/ pepsin A			RS upregulated	57.3393	52.9188	60.7819	51.3351	47.2077	19.5647	12.9061	11.3559	11.3086	11.5722		Extracellular
248709_at	AT5G48470	similar to unnamed protein product [Vitis vinifera] (GB:CAO17042.1)			RS upregulated	38.7604	31.7081	32.0832	30.687	37.0017	48.9506	52.9388	38.9604	53.0237	49.6844		Chloroplast
248668_at	AT5G48720	similar to unknown protein [Arabidopsis thaliana] (TAIR:AT2G01990.1); similar to unnamed protein product [Vitis vinifera] (GB:CAO23288.1)			RS upregulated	48.2495	69.9362	64.7292	81.9368	52.6287	64.6285	28.0384	30.9318	32.3934	32.9661		Nucleus
248596_at	AT5G49330	AtMYB111 (myb domain protein 111); DNA binding / transcription factor			RS upregulated	12.353	13.8248	19.4673	27.8576	12.6803	17.4369	26.7715	33.1674	49.0859	34.3843		Nucleus
248434_at	AT5G51440	23.5 kDa mitochondrial small heat shock protein (HSP23.5-M)			RS upregulated	64.1765	51.2284	69.5205	77.1204	61.776	99.0779	14.9069	15.5536	17.0381	15.9672		Mitochondrion
248427_at	AT5G51750	ATSBT1.3; subtilase			RS upregulated	314.292	225.922	339.396	231.411	324.264	141.301	449.938	386.503	460.928	424.451		Unknown
248386_at	AT5G51940	DNA-directed RNA polymerase II, putative			RS upregulated	176.444	187.736	190.885	181.986	162.257	205.381	371.7	351.823	358.656	306.756		Nucleus
248362_at	AT5G52470	FIB1 (FIBRILLARIN 1)			RS upregulated	1210.06	1292.2	975.4	884.361	1201.72	1129.6	690.865	513.005	680.986	641.382		Nucleus
248332_at	AT5G52640	HSP81-1 (HEAT SHOCK PROTEIN 81-1); ATP binding / unfolded protein binding			RS upregulated	453.098	203.2	403.673	212.709	484.201	390.426	21.3257	20.7708	24.5002	24.558		Cytoplasm
248307_at	AT5G52850	pentatricopeptide (PPR) repeat-containing protein			RS upregulated	10.1722	11.0824	10.1292	11.1893	9.71631	15.0273	11.258	10.5157	10.7681	12.0062		Mitochondrion
248260_at	AT5G53240	similar to unknown protein [Arabidopsis thaliana] (TAIR:AT5G55270.1); contains InterPro domain Protein of unknown function DUF295 (InterPro:IPR005174)			RS upregulated	9.07597	10.8972	9.08603	13.4536	8.92365	10.6595	10.2864	10.1389	10.1052	10.9847		Mitochondrion
248271_at	AT5G53420	similar to unknown protein [Arabidopsis thaliana] (TAIR:AT4G27900.1); similar to unknown protein [Arabidopsis thaliana] (TAIR:AT4G27900.2); similar to Os05g0595300 [Oryza sativa (japonica cultivar-group)] (GB:NP_001056514.1); similar to hypothetical protein OsI_020507 [Oryza sativa (indica cultivar-group)] (GB:EAY99274.1); contains InterPro domain CCT (InterPro:IPR010402)			RS upregulated	60.8348	50.7267	67.5867	59.5819	54.4022	55.6533	155.26	164.853	201.21	165.097	PIF1PIF4	Nucleus
248228_at	AT5G53800	similar to unnamed protein product [Vitis vinifera] (GB:CAO39254.1)			RS upregulated	25.0175	40.6369	28.6853	46.8019	23.4491	43.3582	29.3566	20.992	20.8783	19.6301		Nucleus
248185_at	AT5G54060	UF3GT (UDP-GLUCOSE:FLAVONOID 3-O-GLUCOSYLTRANSFERASE); transferase, transferring glycosyl groups			RS upregulated	16.1474	17.6422	17.1789	17.4052	18.4095	20.4187	16.0833	14.4273	28.9038	31.3828		Chloroplast
248173_at	AT5G54580	RNA recognition motif (RRM)-containing protein			RS upregulated	271.923	231.645	208.028	245.971	236.894	285.785	249.086	205.357	235.902	181.484		Unknown
248136_at	AT5G54910	DEAD/DEAH box helicase, putative			RS upregulated	55.6641	49.5295	45.6666	46.4541	43.5012	45.8186	19.4032	18.0208	19.2532	16.94		Nucleus
248102_at	AT5G55140	ribosomal protein L30 family protein			RS upregulated	123.538	212.832	141.97	191.573	135.729	167.631	163.435	145.016	138.742	85.8616		Unknown
248101_at	AT5G55200	co-chaperone grpE protein, putative			RS upregulated	66.3294	85.1814	69.2246	76.4638	61.4214	94.0004	72.1754	45.1863	56.6414	59.8617		Chloroplast
248036_at	AT5G55920	nucleolar protein, putative			RS upregulated	114.039	87.5938	94.6063	82.192	87.2118	85.3576	45.243	38.8419	42.2775	40.2487		Nucleus
248049_at	AT5G56090	COX15 (CYTOCHROME C OXIDASE 15)			RS upregulated	66.9656	62.805	53.6477	59.766	55.3429	77.5709	15.6426	13.5026	16.5961	17.0144		Mitochondrion
248007_at	AT5G56260	dimethylmenaquinone methyltransferase family protein			RS upregulated	103.434	142.029	119.733	129.194	106.201	145.966	434.586	258.585	263.311	209.606		Cytoplasm
247989_at	AT5G56350	pyruvate kinase, putative			RS upregulated	394.027	566.035	435.462	583.33	384.66	596.376	252.363	145.895	190.379	221.166		Cytoplasm
247959_at	AT5G57080	similar to unknown protein [Arabidopsis thaliana] (TAIR:AT4G26055.1)			RS upregulated	9.72251	10.8954	10.5217	15.0549	9.88107	12.4496	29.8874	29.4887	35.6694	24.874		Chloroplast
247942_at	AT5G57120	similar to unnamed protein product [Vitis vinifera] (GB:CAO69558.1); contains InterPro domain SRP40, C-terminal (InterPro:IPR007718); contains InterPro domain LisH dimerisation motif (InterPro:IPR006594)			RS upregulated	75.1746	87.6492	87.9314	96.3363	71.0429	94.1552	59.2656	37.7004	49.9749	37.9716		Nucleus
247950_at	AT5G57230	similar to unknown [Populus trichocarpa x Populus deltoides] (GB:ABK96632.1); contains InterPro domain Thioredoxin-like fold (InterPro:IPR012336)			RS upregulated	53.3433	70.0832	57.8802	73.7131	54.807	75.0418	33.9853	26.4524	32.6522	28.6058		Mitochondrion
247920_at	AT5G57670	protein kinase family protein			RS upregulated	10.8039	13.521	10.0867	10.0787	10.515	10.1228	13.335	14.7436	10.0748	9.91593		Nucleus
247855_at	AT5G58210	hydroxyproline-rich glycoprotein family protein			RS upregulated	31.7516	47.5139	26.2775	44.7963	27.3848	46.2478	24.8712	19.4034	20.0349	17.9347		Cytoplasm
247834_at	AT5G58490	cinnamoyl-CoA reductase family			RS upregulated	152.961	198.833	147.29	244.329	149.332	263.798	234.341	214.654	199.359	193.4		Unknown
255609_s_at	AT5G59390	[AT4G01180, XH/XS domain-containing protein];[AT5G59390, XH/XS domain-containing protein]			RS upregulated	5.8589	6.29911	6.18685	6.21599	5.94705	6.43492	7.61115	7.47255	7.20235	7.60937		Cytoplasm
247659_at	AT5G60040	NRPC1 (nuclear RNA polymerase C 1); DNA binding / DNA-directed RNA polymerase			RS upregulated	22.5226	28.1713	21.2423	25.362	21.7571	27.8792	15.7985	15.76	16.3072	16.5175		Nucleus
247668_at	AT5G60100	APRR3 (PSEUDO-RESPONSE REGULATOR 3); transcription regulator			RS upregulated	14.4491	15.1401	19.2277	18.5227	17.6178	13.3053	76.6293	43.3002	65.8156	55.9388		Nucleus
247615_at	AT5G60250	zinc finger (C3HC4-type RING finger) family protein			RS upregulated	19.5612	52.3205	18.5254	47.6226	23.9481	58.0689	10.7015	10.7764	10.871	14.1856		Unknown
247641_at	AT5G60540	ATPDX2/EMB2407/PDX2 (PYRIDOXINE BIOSYNTHESIS 2); glutaminase/ glutaminyl-tRNA synthase (glutamine-hydrolyzing)/ protein heterodimerization			RS upregulated	154.92	170.367	148.499	212.188	146.694	171.615	301.91	184.476	230.822	208.15		Cytoplasm
247575_at	AT5G61030	GR-RBP3 (glycine-rich RNA-binding protein 3); RNA binding			RS upregulated	138.859	132.845	104.402	115.532	150.233	165.867	43.1332	34.0455	48.4855	57.8941		Unknown
247459_at	AT5G62200	embryo-specific protein-related			RS upregulated	92.6525	140.79	100.582	154.928	89.8076	138.103	241.036	150.226	177.343	179.669		Unknown
247463_at	AT5G62210	embryo-specific protein-related			RS upregulated	12.2211	12.0821	12.8227	13.1495	14.1311	13.3259	14.0298	13.639	16.9946	16.8239		Unknown
247449_at	AT5G62290	nucleotide-sensitive chloride conductance regulator (ICln) family protein			RS upregulated	81.7662	141.001	79.4792	168.631	90.7202	154.778	57.392	41.5019	47.7078	36.7905		Nucleus
247453_at	AT5G62440	Encodes a protein DOMINO1 that belongs to a plant-specific gene family sharing a common motif present in the tomato DEFECTIVE CHLOROPLASTS AND LEAVES (LeDCL) protein. DOMINO1 is located in the nucleus. Arabidopsis embryos carrying the domino1 mutation grow slowly in comparison with wild type embryos and reach only the globular stage at desiccation. The primary defect of the mutation at the cellul…			RS upregulated	43.9027	42.4144	42.0192	45.3607	43.7168	44.3337	81.3309	67.4633	88.024	69.9911		Cytoplasm
247409_at	AT5G62980	dihydroneopterin aldolase, putative			RS upregulated	61.473	85.4794	75.6974	131.873	57.9061	120.046	216.722	304.979	310.33	229.647		Unknown
247412_at	AT5G63010	WD-40 repeat family protein			RS upregulated	25.6673	38.841	25.6527	34.452	26.1192	29.6642	17.8562	16.6305	16.9702	15.3815		Nucleus
247386_at	AT5G63420	EMB2746 (EMBRYO DEFECTIVE 2746); catalytic			RS upregulated	48.4694	30.3705	26.4277	37.908	36.9309	51.4176	177.655	144.854	184.067	172.772		Unknown
247339_at	AT5G63690	similar to hypothetical protein [Vitis vinifera] (GB:CAN67844.1); similar to unnamed protein product [Vitis vinifera] (GB:CAO22434.1); contains InterPro domain Nucleic acid-binding, OB-fold (InterPro:IPR012340); contains InterPro domain Nucleic acid-binding, OB-fold-like (InterPro:IPR016027)			RS upregulated	16.0589	28.7671	16.1266	31.8617	15.0504	25.8645	18.2018	17.4055	16.4004	12.6739		Nucleus
247317_at	AT5G64060	ANAC103 (Arabidopsis NAC domain containing protein 103); transcription factor			RS upregulated	22.8634	96.4011	21.6329	64.4588	28.8035	249.964	14.3998	15.7622	14.474	17.2742		Nucleus
247277_at	AT5G64420	DNA polymerase V family			RS upregulated	145.266	165.289	118.896	166.289	136.733	159.363	37.2855	31.5229	36.7715	34.1141		Nucleus
247293_at	AT5G64510	similar to unnamed protein product [Vitis vinifera] (GB:CAO49799.1)			RS upregulated	69.0077	36.0454	53.3305	39.1545	72.5117	149.63	9.70846	8.74661	8.91883	10.3675		Chloroplast
247247_at	AT5G64650	ribosomal protein L17 family protein			RS upregulated	71.448	86.7616	76.1457	100.792	76.1299	97.6737	93.5301	86.4239	96.0161	78.5163		Chloroplast
247241_at	AT5G64680	similar to unnamed protein product [Vitis vinifera] (GB:CAO68707.1)			RS upregulated	94.3643	132.26	76.3132	131.124	76.177	113.315	73.2683	52.4537	49.6293	51.8838		Nucleus
247244_at	AT5G64710	similar to unknown protein [Arabidopsis thaliana] (TAIR:AT5G09840.1); similar to 80C09_3 [Brassica rapa subsp. pekinensis] (GB:AAZ41814.1); contains InterPro domain Protein of unknown function DUF537 (InterPro:IPR007491)			RS upregulated	8.1887	8.54433	7.89655	8.06005	7.6483	8.07866	9.0015	9.23853	9.30151	9.04852	PIF5	Chloroplast
247258_at	AT5G64816	Identical to Uncharacterized protein At5g64816 precursor [Arabidopsis Thaliana] (GB:Q8L8Q8;GB:Q9LV96); similar to unnamed protein product [Vitis vinifera] (GB:CAO22147.1)			RS upregulated	99.6704	94.5228	79.8077	95.0235	91.5473	117.885	177.854	166.647	198.28	144.458		Unknown
247210_at	AT5G65020	ANNAT2 (ANNEXIN ARABIDOPSIS 2); calcium ion binding / calcium-dependent phospholipid binding			RS upregulated	788.612	969.068	1021.48	1198.09	840.121	1322.71	2888.38	1963.41	2052.16	1692.44	PIF1PIF4	Nucleus
247190_at	AT5G65420	CYCD4;1 (CYCLIN D4;1); cyclin-dependent protein kinase regulator			RS upregulated	9.99533	10.3672	10.8099	12.1851	9.5781	10.5553	20.4956	19.7795	19.9269	13.352		Nucleus
247187_at	AT5G65490	Identical to SGT1 protein homolog At5g65490 [Arabidopsis Thaliana] (GB:Q9LSM5); similar to hypothetical protein [Vitis vinifera] (GB:CAN64607.1); contains InterPro domain SGT1 (InterPro:IPR010770)			RS upregulated	42.7704	46.7657	39.2127	48.3334	35.8206	49.3286	45.0813	41.7296	43.1364	37.8595		Chloroplast
247080_at	AT5G66140	PAD2 (20S proteasome alpha subunit D2); peptidase			RS upregulated	200.111	321.211	245.219	275.022	222.647	255.39	288.787	254.011	279.998	294.649		Cytoplasm
247099_at	AT5G66500	pentatricopeptide (PPR) repeat-containing protein			RS upregulated	7.12098	8.22326	7.40572	7.45532	7.38294	9.16394	8.60121	8.06667	8.34602	8.07876		Mitochondrion
247024_at	AT5G66985	unknown protein			RS upregulated	35.1057	37.7874	28.4032	25.3194	30.2634	23.3711	26.3357	28.5828	14.4375	10.7384		Mitochondrion
247023_at	AT5G67060	HEC1 (HECATE 1); transcription factor			RS upregulated	10.2835	10.6129	12.4398	16.6024	11.0418	15.32	304.281	294.763	236.295	198.425		Nucleus
246994_at	AT5G67460	glycosyl hydrolase family protein 17			RS upregulated	36.6385	55.8611	46.8105	50.4368	45.5307	35.5713	18.0488	18.4341	18.9848	20.4346		Unknown
249628_at	AT5G37580	protein binding			RS upregulated	17.0317	19.5788	16.5631	17.1364	16.7613	15.5728	34.4695	21.036	31.7128	20.7986		#N/A
257504_at	AT1G52250	dynein light chain type 1 family protein			RS upregulated	12.2626	12.9517	14.2539	12.1653	13.2764	15.3021	264.721	210.192	180.562	113.866		#N/A
255893_at	AT1G17960	threonyl-tRNA synthetase, putative / threonine--tRNA ligase, putative			RS upregulated	19.7397	92.8634	17.507	191.51	17.1139	53.0532	31.5703	37.8411	22.9949	35.5988		Cytoplasm
256576_at	AT3G28210	PMZ; zinc ion binding			RS upregulated	22.8848	25.4529	18.4883	22.7863	21.0917	60.6926	13.2313	14.7627	13.269	13.7824		Nucleus
259441_at	AT1G02300	cathepsin B-like cysteine protease, putative	PIF repressed	Light induced		11.9084	21.1406	15.2034	21.3754	14.3494	15.1144	58.7312	190.916	137.823	127.849		Extracellular
264360_at	AT1G03310	ATISA2/BE2/DBE1/ISA2 (DEBRANCHING ENZYME 1); alpha-amylase/ isoamylase	PIF repressed	Light induced		110.829	72.7255	107.05	88.2569	100.415	90.0617	41.3335	106.855	146.537	169.184		Chloroplast
263668_at	AT1G04350	2-oxoglutarate-dependent dioxygenase, putative	PIF repressed	Light induced		325.836	255.948	266.037	283.863	293.318	385.21	20.9153	51.5913	176.425	213.206		Cytoplasm
261175_at	AT1G04800	glycine-rich protein	PIF repressed	Light induced		134.248	150.716	156.867	113.69	167.653	122.522	32.953	164.24	151.364	253.849		Unknown
265194_at	AT1G05010	EFE (ETHYLENE FORMING ENZYME)	PIF repressed	Light induced		1983.63	2252.82	2090.11	2184.16	1707.1	2003.23	514.531	1705.19	1338.79	1962.28		Cytoplasm
264587_at	AT1G05200	ATGLR3.4 (Arabidopsis thaliana glutamate receptor 3.4)	PIF repressed	Light induced		78.2661	78.7409	70.5641	87.424	66.9253	78.6726	11.6583	23.8983	27.6525	37.0225		Extracellular
260956_at	AT1G06040	STO (SALT TOLERANCE); transcription factor/ zinc ion binding	PIF repressed	Light induced		2845.87	2955.88	2523.69	2805.35	2633.26	2854.96	248.596	751.619	729.075	816.526		Nucleus
262638_at	AT1G06650	2-oxoglutarate-dependent dioxygenase, putative	PIF repressed	Light induced		188.914	145.571	181.36	166.376	188.721	215.157	40.5728	93.9332	119.817	117.23		Cytoplasm
260831_at	AT1G06830	glutaredoxin family protein	PIF repressed	Light induced		57.9159	104.414	81.1456	115.425	81.4543	68.8311	22.5458	51.5229	59.4479	53.6428		Cytoplasm
261084_at	AT1G07440	tropinone reductase, putative / tropine dehydrogenase, putative	PIF repressed	Light induced		67.7353	40.5101	63.4357	74.5933	66.1798	96.0096	35.0178	83.689	137.102	148.787		Unknown
261817_at	AT1G08180	similar to unknown protein [Arabidopsis thaliana] (TAIR:AT5G02420.1)	PIF repressed	Light induced		14.4428	13.6066	15.3589	18.2106	14.1607	18.5024	24.7915	55.7073	60.0119	44.572	PIF1	Nucleus
262508_at	AT1G11300	carbohydrate binding / kinase	PIF repressed	Light induced		22.9507	26.4543	25.4693	24.0545	24.1778	24.6305	12.764	56.9244	33.2756	36.1284		Cell membrane
264343_at	AT1G11850	unknown protein	PIF repressed	Light induced		71.787	48.3018	65.084	43.2448	77.9848	63.3143	43.8337	182.055	145.204	174.328		Unknown
261196_at	AT1G12860	basic helix-loop-helix (bHLH) family protein / F-box family protein	PIF repressed	Light induced		144.118	102.791	109.934	118.103	134.042	111.536	59.2607	151.809	188.13	218.319		Nucleus
262598_at	AT1G15260	similar to unknown protein [Arabidopsis thaliana] (TAIR:AT3G16070.1)	PIF repressed	Light induced		517.855	189.79	326.883	168.766	385.219	178.479	99.128	395.568	434.293	503.965		Unknown
262577_at	AT1G15290	binding	PIF repressed	Light induced		284.97	204.53	240.301	209.692	304.59	354.524	67.4063	216.41	204.528	217.77		Cytoplasm
261663_at	AT1G18330	EPR1 (EARLY-PHYTOCHROME-RESPONSIVE1); DNA binding / transcription factor	PIF repressed	Light induced		393.656	893.404	373.012	771.255	372.28	506.418	81.9521	179.013	213.558	256.688	PIF1PIF4PIF5	Nucleus
261407_at	AT1G18810	phytochrome kinase substrate-related	PIF repressed	Light induced		254.224	195.812	87.8183	68.5568	168.606	165.015	16.0746	38.8451	54.9538	85.7216		Cell membrane
255786_at	AT1G19670	ATCLH1 (CORONATINE-INDUCED PROTEIN 1)	PIF repressed	Light induced		179.476	124.085	218.348	152.571	167.499	87.2641	56.7973	149.64	194.688	176.741		Chloroplast
261453_at	AT1G21130	O-methyltransferase, putative	PIF repressed	Light induced		100.123	106.006	101.679	88.9602	66.4701	43.664	13.3929	44.193	46.0882	86.0054		Nucleus
261934_at	AT1G22400	ATUGT85A1/UGT85A1 (UDP-GLUCOSYL TRANSFERASE 85A1); UDP-glycosyltransferase/ glucuronosyltransferase/ transferase, transferring glycosyl groups / transferase, transferring hexosyl groups	PIF repressed	Light induced		39.9088	43.6946	40.5116	39.7354	45.5579	44.9511	35.4303	82.264	138.919	122.716		Unknown
264899_at	AT1G23130	Bet v I allergen family protein	PIF repressed	Light induced		582.224	818.078	552.033	795.928	410.698	482.653	11.005	36.8971	61.7483	71.4132		Chloroplast
261266_at	AT1G26770	ATEXPA10 (ARABIDOPSIS THALIANA EXPANSIN A10)	PIF repressed	Light induced		155.334	122.706	280.189	173.316	197.222	233.683	92.1817	201.955	253.038	169.968		Extracellular
264442_at	AT1G27480	lecithin:cholesterol acyltransferase family protein / LACT family protein	PIF repressed	Light induced		195.325	52.9745	148.428	93.107	167.521	175.419	56.2544	131.556	165.202	189.051		Extracellular
262736_at	AT1G28570	GDSL-motif lipase, putative	PIF repressed	Light induced		36.3288	39.2267	33.0396	33.5006	33.6757	29.6962	54.9003	250.129	326.873	339.661		Extracellular
245768_at	AT1G33590	disease resistance protein-related / LRR protein-related	PIF repressed	Light induced		185.435	312.363	191.51	183.099	184.536	170.613	178.784	487.035	602.457	575.705	PIF1PIF5	Cell membrane
245765_at	AT1G33600	leucine-rich repeat family protein	PIF repressed	Light induced		153.512	172.753	161.852	138.157	144.605	134.173	16.6145	45.857	50.1642	66.7978		Cell membrane
261981_at	AT1G33811	GDSL-motif lipase/hydrolase family protein	PIF repressed	Light induced		249.565	134.48	260.143	141.297	304.322	148.465	48.1008	283.744	306.385	377.771		Extracellular
262543_at	AT1G34245	similar to EPF1 (EPIDERMAL PATTERNING FACTOR 1) [Arabidopsis thaliana] (TAIR:AT2G20875.1); similar to unnamed protein product [Vitis vinifera] (GB:CAO64636.1); contains domain PROKAR_LIPOPROTEIN (PS51257)	PIF repressed	Light induced		15.375	12.6732	14.5557	11.1995	14.7544	11.3642	34.9118	101.373	173.686	122.87		Extracellular
259549_at	AT1G35290	thioesterase family protein	PIF repressed	Light induced		19.8192	32.5576	16.9958	17.3428	25.1792	23.9538	10.2739	21.696	50.2378	47.7005		Extracellular
261598_at	AT1G49750	leucine-rich repeat family protein	PIF repressed	Light induced		489.87	384.853	421.627	299.904	460.148	266.168	38.6355	128.966	169.754	261.901		Cell membrane
261638_at	AT1G49975	similar to hypothetical protein [Vitis vinifera] (GB:CAN66219.1)	PIF repressed	Light induced		90.8328	44.7701	80.1988	59.0536	97.9729	56.6336	174.784	435.815	395.577	354.091		Chloroplast
260618_at	AT1G53230	TCP3 (TEOSINTE BRANCHED1, CYCLOIDEA AND PCF TRANSCRIPTION FACTOR 3); transcription factor	PIF repressed	Light induced		102.222	57.2355	73.4681	84.1877	87.4918	78.6941	81.9328	200.585	216.518	261.631		Nucleus
263150_at	AT1G54050	17.4 kDa class III heat shock protein (HSP17.4-CIII)	PIF repressed	Light induced		186.091	45.2564	144.368	53.9159	186.71	85.3943	30.6716	76.4144	88.8968	55.4276		Cytoplasm
262954_at	AT1G54500	rubredoxin family protein	PIF repressed	Light induced		747.939	365.127	545.272	320.522	738.418	640.325	306.899	665.949	715.099	814.201		Chloroplast
264238_at	AT1G54740	similar to structural constituent of ribosome [Arabidopsis thaliana] (TAIR:AT1G22110.1); similar to unknown [Populus trichocarpa x Populus deltoides] (GB:ABK96485.1)	PIF repressed	Light induced		254.978	486.664	221.379	487.66	231.376	446.764	30.6912	66.5396	93.1448	104.777		Nucleus
259658_at	AT1G55370	carbohydrate binding / catalytic	PIF repressed	Light induced		50.1889	33.5142	44.3258	34.7474	46.6248	76.0095	48.6333	127.67	161.046	170.562		Unknown
259727_at	AT1G60950	FED A (FERREDOXIN 2); 2 iron, 2 sulfur cluster binding / electron carrier/ iron-sulfur cluster binding	PIF repressed	Light induced		4831.43	2850.33	4682.66	2914.2	4984.01	3977.42	3434.05	6953.41	7389.59	7250.35		Chloroplast
261907_at	AT1G65060	4CL3 (4-coumarate:CoA ligase 3); 4-coumarate-CoA ligase	PIF repressed	Light induced		34.714	25.0008	32.3099	25.3897	32.8015	46.9723	26.0828	60.6205	90.9357	96.1806		Unknown
261921_at	AT1G65900	similar to unnamed protein product [Vitis vinifera] (GB:CAO22185.1); contains domain Helical backbone metal receptor (SSF53807)	PIF repressed	Light induced		19.6741	18.6826	21.7608	13.6866	23.375	13.3776	23.2644	59.338	71.378	44.2015		Chloroplast
259892_at	AT1G72610	GLP1 (GERMIN-LIKE PROTEIN 1); manganese ion binding / metal ion binding / nutrient reservoir	PIF repressed	Light induced		3924.66	1197.35	1507.29	530.264	3255.74	1601.12	730.728	3506.92	4622.86	5637.99		Extracellular
259681_at	AT1G77760	NIA1 (NITRATE REDUCTASE 1)	PIF repressed	Light induced		799.401	1014.07	1092.68	779.848	1111.04	1295.54	459.667	1323.42	940.475	1284.08		Mitochondrion
263126_at	AT1G78460	SOUL heme-binding family protein	PIF repressed	Light induced		94.4958	227.498	148.196	221.177	124.838	157.14	49.3057	213.063	262.907	385.525		Cytoplasm
263120_at	AT1G78490	CYP708A3 (cytochrome P450, family 708, subfamily A, polypeptide 3); oxygen binding	PIF repressed	Light induced		119.4	195.371	161.586	185.713	134.984	131.247	13.4978	42.8349	63.1296	43.6814	PIF4	Unknown
259860_at	AT1G80640	protein kinase family protein	PIF repressed	Light induced		135.848	112.394	124.375	111.064	132.835	113.785	150.129	303.016	335.552	336.694	PIF1	Cell membrane
263726_at	AT2G13610	ABC transporter family protein	PIF repressed	Light induced		88.2794	108.339	85.7626	97.6277	82.8808	70.2755	21.8858	93.2155	107.457	146.316		Unknown
264016_at	AT2G21220	auxin-responsive protein, putative	PIF repressed	Light induced		24.2801	36.8299	53.0092	57.0835	31.9438	50.7068	39.4241	266.171	193.512	130.407	PIF5	Mitochondrion
263739_at	AT2G21320	zinc finger (B-box type) family protein	PIF repressed	Light induced		609.765	490.355	215.252	153.574	566.536	519.261	46.5122	102.201	162.949	148.707		Nucleus
267126_s_at	AT2G23600	[AT2G23600, ACL (ACETONE-CYANOHYDRIN LYASE); hydrolase];[AT2G23590, hydrolase, alpha/beta fold family protein]	PIF repressed	Light induced		474.07	260.567	424.916	270.234	453.555	721.313	296.116	609.67	979.813	979.3		Cytoplasm
266805_at	AT2G30010	similar to PMR5 (POWDERY MILDEW RESISTANT 5) [Arabidopsis thaliana] (TAIR:AT5G58600.1); similar to unnamed protein product [Vitis vinifera] (GB:CAO21434.1); contains InterPro domain Protein of unknown function DUF231, plant (InterPro:IPR004253)	PIF repressed	Light induced		154.915	157.057	175.679	95.5398	172.99	120.23	157.273	339.618	400.722	473.895		Unknown
267517_at	AT2G30520	RPT2 (ROOT PHOTOTROPISM 2); protein binding	PIF repressed	Light induced		3531.78	3715.94	3509.68	4329.1	3279.14	3393.42	58.7792	1003.07	1787.7	2047.8	PIF5	Cell membrane
267497_at	AT2G30540	glutaredoxin family protein	PIF repressed	Light induced		41.5554	66.3127	49.9029	60.4467	58.3961	46.0123	13.3445	29.4583	33.5854	25.4122		Cytoplasm
266481_at	AT2G31070	TCP10 (TCP DOMAIN PROTEIN 10); transcription factor	PIF repressed	Light induced		215.928	96.0849	116.144	71.4285	157.241	85.2134	19.3833	46.7187	75.2498	85.4571		Nucleus
263252_at	AT2G31380	STH (salt tolerance homologue); transcription factor/ zinc ion binding	PIF repressed	Light induced		536.679	856.912	458.852	589.718	509.841	779.482	17.0676	135.131	252.351	320.336		Nucleus
266421_at	AT2G38540	LP1 (nonspecific lipid transfer protein 1)	PIF repressed	Light induced		5762.12	4607.76	5403.46	4351.14	5395.43	4443.08	2835.51	7159.42	6787	7459.27		Extracellular
267010_at	AT2G39250	SNZ (SCHNARCHZAPFEN); DNA binding / transcription factor	PIF repressed	Light induced		100.046	76.9841	75.5874	56.3178	98.3073	69.1298	13.7225	34.0286	47.6523	48.0633		Nucleus
263805_at	AT2G40400	similar to unknown protein [Arabidopsis thaliana] (TAIR:AT3G56140.1); similar to hypothetical protein [Vitis vinifera] (GB:CAN64033.1); similar to unnamed protein product [Vitis vinifera] (GB:CAO41449.1); similar to hypothetical protein OsI_004191 [Oryza sativa (indica cultivar-group)] (GB:EAY76344.1); contains InterPro domain Protein of unknown function DUF399 (InterPro:IPR007314)	PIF repressed	Light induced		187.609	164.021	175.903	189.705	189.898	225.579	37.8676	75.7409	100.9	124.337		Chloroplast
266078_at	AT2G40670	ARR16 (response regulator 16); transcription regulator/ two-component response regulator	PIF repressed	Light induced		12.3272	12.9104	13.1193	15.8306	11.2023	22.4901	13.8002	124.932	116.609	74.6963		Nucleus
267078_at	AT2G40960	nucleic acid binding	PIF repressed	Light induced		39.0349	40.5466	56.1903	99.8485	30.4068	52.227	26.2742	73.0352	60.5692	54.4097		Nucleus
260546_at	AT2G43520	ATTI2 (ARABIDOPSIS THALIANA TRYPSIN INHIBITOR PROTEIN 2); trypsin inhibitor	PIF repressed	Light induced		34.5878	28.3161	25.8822	23.4238	31.6691	26.477	36.8482	133.28	111.491	135.727		Extracellular
260565_at	AT2G43800	formin homology 2 domain-containing protein / FH2 domain-containing protein	PIF repressed	Light induced		53.8566	51.2336	50.4127	45.4086	47.366	37.7657	17.4685	43.8101	53.9017	58.4235		Unknown
263777_at	AT2G46450	ATCNGC12 (cyclic nucleotide gated channel 12); cyclic nucleotide binding / ion channel	PIF repressed	Light induced		251.259	302.131	181.714	256.66	228.597	337.212	35.7739	102.977	112.901	124.849		Cell membrane
258495_at	AT3G02690	integral membrane family protein	PIF repressed	Light induced		388.121	255.154	319.409	300.901	367.026	423.003	86.311	179.111	192.617	206.677		Chloroplast
258589_at	AT3G04290	ATLTL1/LTL1 (LI-TOLERANT LIPASE 1); carboxylesterase	PIF repressed	Light induced		187.617	113.84	189.552	79.2078	211.672	60.1388	865.874	2129.42	2805.02	2592.36		Extracellular
259308_at	AT3G05180	GDSL-motif lipase/hydrolase family protein	PIF repressed	Light induced		155.59	82.6736	132.087	107.34	145.072	143.855	63.8369	172.265	222.975	188.122		Extracellular
258897_at	AT3G05730	Encodes a defensin-like (DEFL) family protein.	PIF repressed	Light induced		475.504	1753.67	1427.68	1915.78	604.227	937.973	385.856	3567.54	2135.68	2935.29		Extracellular
258911_at	AT3G06470	GNS1/SUR4 membrane family protein	PIF repressed	Light induced		86.7246	79.8014	82.0817	94.1003	101.173	126.151	51.4248	135.296	158.203	161.051		Unknown
266319_s_at	AT3G10280	[AT3G10280, fatty acid elongase 3-ketoacyl-CoA synthase, putative];[AT2G46720, HIC (HIGH CARBON DIOXIDE); acyltransferase]	PIF repressed	Light induced		42.2296	30.6771	49.4516	29.0903	45.9138	41.3413	14.5321	42.8523	36.5269	57.0503		Extracellular
258920_at	AT3G10520	AHB2 (NON-SYMBIOTIC HAEMOGLOBIN 2)	PIF repressed	Light induced		57.3929	32.8805	68.2844	48.0914	55.2119	79.6006	150.857	366.285	417.001	416.643		Cytoplasm
259070_at	AT3G11670	DGD1 (DIGALACTOSYL DIACYLGLYCEROL DEFICIENT 1); galactolipid galactosyltransferase/ transferase, transferring glycosyl groups	PIF repressed	Light induced		592.471	254.562	439.437	341.316	556.565	399.704	97.8755	204.153	202.803	238.92		Chloroplast
256599_at	AT3G14760	similar to unnamed protein product [Vitis vinifera] (GB:CAO39487.1)	PIF repressed	Light induced		37.7124	26.9428	41.0732	30.2489	31.6324	28.0162	22.5425	127.639	121.287	119.303		Unknown
259383_at	AT3G16470	JR1 (Jacalin lectin family protein)	PIF repressed	Light induced		924.775	1137.78	1216.37	1007.43	868.477	647.777	165.236	507.187	348.384	386.25		Cytoplasm
257205_at	AT3G16520	UDP-glucoronosyl/UDP-glucosyl transferase family protein	PIF repressed	Light induced		943.894	549.339	770.074	650.994	891.231	792.932	235.318	711.476	702.25	838.146		Nucleus
258418_at	AT3G16660	unknown protein	PIF repressed	Light induced		86.8529	197.626	152.283	169.825	137.893	113.089	14.6205	33.0574	34.0109	36.4601		Extracellular
256892_at	AT3G19000	oxidoreductase, 2OG-Fe(II) oxygenase family protein	PIF repressed	Light induced		180.845	125.52	145.449	114.269	164.624	151.134	35.2748	84.0849	85.5571	105.143		Cytoplasm
256891_at	AT3G19030	similar to unknown protein [Arabidopsis thaliana] (TAIR:AT1G49500.1)	PIF repressed	Light induced		706.857	621.884	751.176	501.805	816.084	616.436	232.699	783.299	467.49	602.208		Unknown
257964_at	AT3G19850	phototropic-responsive NPH3 family protein	PIF repressed	Light induced		33.3577	15.9088	16.103	12.6225	22.9719	15.6078	9.27212	26.7351	21.568	45.0776	PIF1PIF5	Cell membrane
258003_at	AT3G29030	ATEXPA5 (ARABIDOPSIS THALIANA EXPANSIN A5)	PIF repressed	Light induced		374.978	189.829	310.881	106.665	452.619	113.853	222.249	496.8	584.644	481.59		Extracellular
264991_s_at	AT3G43400	[AT1G67400, similar to phagocytosis and cell motility protein ELMO1-related [Arabidopsis thaliana] (TAIR:AT3G43400.1); similar to phagocytosis and cell motility protein ELMO1, putative, expressed [Oryza sativa (japonica cultivar-group)] (GB:ABA93689.2); contains InterPro domain Engulfment and cell motility, ELM; (InterPro:IPR006816)];[AT3G43400, phagocytosis and cell motility protein ELMO1-relate…	PIF repressed	Light induced		16.6057	25.1044	20.0073	31.0869	19.7567	15.3496	28.2032	81.6947	76.8868	81.3555		Cytoplasm
252529_at	AT3G46490	oxidoreductase, acting on paired donors, with incorporation or reduction of molecular oxygen, 2-oxoglutarate as one donor, and incorporation of one atom each of oxygen into both donors	PIF repressed	Light induced		70.4284	37.1749	58.6603	31.2768	98.9362	58.4886	47.013	211.074	237.636	200.063		Cytoplasm
252478_at	AT3G46540	epsin N-terminal homology (ENTH) domain-containing protein / clathrin assembly protein-related	PIF repressed	Light induced		86.316	73.5252	83.9081	54.8571	73.2845	80.0465	45.5582	114.31	106.399	81.6847		Unknown
252437_at	AT3G47380	invertase/pectin methylesterase inhibitor family protein	PIF repressed	Light induced		21.623	30.1898	31.7668	33.8549	25.4727	18.3466	41.6673	101.924	87.5129	62.8054	PIF1PIF4	Extracellular
252433_at	AT3G47560	esterase/lipase/thioesterase family protein	PIF repressed	Light induced		67.6658	47.9019	58.6483	69.1925	69.6145	109.496	84.411	266.665	220.641	214.533		Unknown
252353_at	AT3G48200	similar to hypothetical protein OsI_020499 [Oryza sativa (indica cultivar-group)] (GB:EAY99266.1); similar to hypothetical protein OsJ_018975 [Oryza sativa (japonica cultivar-group)] (GB:EAZ35492.1); similar to unnamed protein product [Vitis vinifera] (GB:CAO64300.1)	PIF repressed	Light induced		271.221	99.6033	195.104	105.26	241.5	214.268	66.4534	185.987	196.389	244.665		Chloroplast
252365_at	AT3G48350	cysteine proteinase, putative	PIF repressed	Light induced		85.9853	42.8986	60.7226	27.6241	79.1486	38.8192	50.6693	147.365	277.403	222.228		Extracellular
252317_at	AT3G48720	transferase family protein	PIF repressed	Light induced		106.852	58.2377	79.0016	43.0485	100.668	55.7426	12.7267	75.015	76.6605	101.474		Cytoplasm
252280_at	AT3G49260	IQD21 (IQ-DOMAIN 21, IQ-domain 21); calmodulin binding	PIF repressed	Light induced		102.14	53.5755	63.658	52.9233	81.0571	54.387	97.5804	217.219	204.721	210.923		Nucleus
252054_at	AT3G52540	ATOFP18/OFP18 (Arabidopsis thaliana ovate family protein 18)	PIF repressed	Light induced		27.5614	21.2452	18.7792	17.4357	26.1996	13.8414	14.2775	33.5878	38.3198	30.7056		Nucleus
251982_at	AT3G53190	pectate lyase family protein	PIF repressed	Light induced		127.063	180.108	196.877	187.186	189.788	129.989	71.6019	156.458	253.053	227.453		Cell membrane
251461_at	AT3G59780	unknown protein	PIF repressed	Light induced		234.079	98.3008	191.253	124.962	229.843	194.496	155.227	319.653	360.647	363.425		Chloroplast
251365_at	AT3G61310	DNA-binding family protein	PIF repressed	Light induced		131.465	114.585	97.0262	116.044	132.871	111.957	98.9617	247.983	222.054	243.407		Nucleus
251221_at	AT3G62550	universal stress protein (USP) family protein	PIF repressed	Light induced		103.701	89.4795	74.1121	83.728	80.4092	94.2848	63.6235	145.227	137.887	263.056		Nucleus
251181_at	AT3G62820	invertase/pectin methylesterase inhibitor family protein	PIF repressed	Light induced		250.069	159.74	285.712	197.047	256.421	155.697	19.8598	53.7594	44.201	54.9595		Unknown
255675_at	AT4G00480	ATMYC1 (Arabidopsis thaliana myc-related transcription factor 1); DNA binding / transcription factor	PIF repressed	Light induced		35.3733	28.055	40.0747	35.1853	38.6161	32.1733	38.0596	111.394	135.618	86.5567		Nucleus
255652_at	AT4G00950	MEE47 (maternal effect embryo arrest 47); transcription factor	PIF repressed	Light induced		22.6247	25.9719	27.055	20.7082	19.7851	20.793	15.4196	62.2805	42.1672	50.2004		Nucleus
255456_at	AT4G02920	similar to unknown protein [Arabidopsis thaliana] (TAIR:AT1G03340.1); similar to hypothetical protein MtrDRAFT_AC161864g5v2 [Medicago truncatula] (GB:ABE86673.1)	PIF repressed	Light induced		832.925	410.13	611.952	399.781	739.448	699.166	204.981	497.413	453.809	579.548		Mitochondrion
255298_at	AT4G04840	methionine sulfoxide reductase domain-containing protein / SeIR domain-containing protein	PIF repressed	Light induced		479.412	295.73	322.38	268.765	387.608	214.908	26.9236	411.575	512.258	677.834		Unknown
254915_s_at	AT4G11320	[AT4G11320, cysteine proteinase, putative];[AT4G11310, cysteine proteinase, putative]	PIF repressed	Light induced		935.591	1051.9	974.014	921.761	976.948	556.591	48.024	235.956	170.2	150.793		Extracellular
254931_at	AT4G11460	protein kinase family protein	PIF repressed	Light induced		7.66286	7.58982	7.78911	8.55175	7.89455	18.0519	12.5139	56.6918	46.5112	51.0498		Extracellular
254755_at	AT4G13220	similar to hypothetical protein [Vitis vinifera] (GB:CAN75300.1)	PIF repressed	Light induced		139.026	78.6229	115.764	90.114	121.378	132.216	101.942	206.313	215.374	173.411		Chloroplast
245501_at	AT4G15620	integral membrane family protein	PIF repressed	Light induced		110.552	62.9782	90.5945	65.7826	76.6314	36.5375	28.0245	186.517	371.368	425.076		Mitochondrion
245422_at	AT4G17470	palmitoyl protein thioesterase family protein	PIF repressed	Light induced		58.6301	75.1945	213.889	158.981	66.8476	64.5129	44.6285	182.855	98.5962	65.7755		Chloroplast
254460_at	AT4G21210	phosphoprotein phosphatase/ protein kinase	PIF repressed	Light induced		208.186	91.7885	131.082	104.568	190.459	182.714	72.3442	144.867	173.164	235.662		Chloroplast
254328_at	AT4G22570	APT3 (ADENINE PHOSPHORIBOSYL TRANSFERASE 3); adenine phosphoribosyltransferase	PIF repressed	Light induced		166.984	164.823	141.503	162.261	183.733	199.737	172.903	399.961	465.314	446.568		Cytoplasm
254332_at	AT4G22730	leucine-rich repeat transmembrane protein kinase, putative	PIF repressed	Light induced		37.0898	32.4496	36.7337	28.0335	33.2265	24.543	11.1189	27.7167	26.2385	24.3079	PIF1PIF4PIF5	Cell membrane
254119_at	AT4G24780	pectate lyase family protein	PIF repressed	Light induced		1096.55	600.251	886.147	694.775	1056.93	428.302	194.357	451.272	476.456	501.318		Extracellular
253875_at	AT4G27520	plastocyanin-like domain-containing protein	PIF repressed	Light induced		1801.4	987.156	1204.21	960.171	1506.49	1128.68	53.3645	284.859	342.98	459.6		Cell membrane
253736_at	AT4G28780	GDSL-motif lipase/hydrolase family protein	PIF repressed	Light induced		87.392	21.2517	69.88	17.2851	75.7382	21.4572	12.1459	107.551	135.871	180.771		Extracellular
253514_at	AT4G31805	WRKY family transcription factor	PIF repressed	Light induced		11.919	9.90443	11.3358	12.2464	11.6727	8.99403	26.4111	62.9957	69.683	48.8893		Nucleus
253302_at	AT4G33660	unknown protein	PIF repressed	Light induced		676.991	373.841	433.945	372.091	631.79	576.249	92.8849	263.175	318.939	353.146		Unknown
253270_at	AT4G34160	CYCD3/CYCD3;1/D3 (CYCLIN D3;1); cyclin-dependent protein kinase regulator/ protein binding	PIF repressed	Light induced		116.615	128.787	117.934	145.996	132.118	91.4126	60.5315	126.055	125.716	140.391		Nucleus
253245_at	AT4G34590	[AT4G34590, GBF6 (ARABIDOPSIS THALIANA BASIC LEUCINE-ZIPPER 11); DNA binding / protein heterodimerization/ transcription factor];[AT4G34588, CPuORF2 (Conserved peptide upstream open reading frame 2)]	PIF repressed	Light induced		204.7	125.981	186.946	119.724	168.224	141.663	26.2105	55.6611	98.4957	107.764		Nucleus
253247_at	AT4G34610	BLH6 (BELL1-LIKE HOMEODOMAIN 5); DNA binding / transcription factor	PIF repressed	Light induced		236.215	139.967	165.2	101.946	222.301	194.848	37.0789	113.89	168.488	156.769		Nucleus
253073_at	AT4G37410	CYP81F4 (cytochrome P450, family 81, subfamily F, polypeptide 4); oxygen binding	PIF repressed	Light induced		1200.63	1243.52	1384.65	1200.27	1365.4	733.872	22.7798	93.2231	130.441	188.344		Unknown
253053_at	AT4G37470	hydrolase, alpha/beta fold family protein	PIF repressed	Light induced		1152.49	1140.73	844.86	947.982	923.093	769.052	97.1258	248.529	559.296	595.676	PIF1PIF3	Cytoplasm
253040_at	AT4G37800	xyloglucan:xyloglucosyl transferase, putative / xyloglucan endotransglycosylase, putative / endo-xyloglucan transferase, putative	PIF repressed	Light induced		1020.31	919.729	1633.84	1254.07	969.136	664.204	32.9954	912.426	1960.84	2763.07		Extracellular
252989_at	AT4G38420	SKS9 (SKU5 Similar 9); copper ion binding / oxidoreductase	PIF repressed	Light induced		109.114	89.5631	81.9474	67.7693	98.7074	124.322	21.8669	59.2126	68.6518	75.5683		Extracellular
252972_at	AT4G38840	auxin-responsive protein, putative	PIF repressed	Light induced		596.866	537.53	406.317	481.536	490.809	508.907	110.819	521.82	638.58	555.404	PIF4PIF5	Chloroplast
252911_at	AT4G39510	CYP96A12 (cytochrome P450, family 96, subfamily A, polypeptide 12); oxygen binding	PIF repressed	Light induced		94.6365	56.2104	127.63	102.286	98.4621	199.379	22.4786	135.847	198.973	192.505		Unknown
251133_at	AT5G01240	amino acid permease, putative	PIF repressed	Light induced		382.075	617.353	335.632	425.449	336.557	335.401	55.4265	165.376	153.726	213.956		Cell membrane
251017_at	AT5G02760	protein phosphatase 2C family protein / PP2C family protein	PIF repressed	Light induced		73.1371	109.438	184.242	219.597	94.6041	217.435	151.421	1179.2	714.82	658.183	PIF4PIF5	Nucleus
250926_at	AT5G03555	permease, cytosine/purines, uracil, thiamine, allantoin family protein	PIF repressed	Light induced		1021.73	919.231	802.446	675.049	880.58	917.452	42.1568	132.185	258.235	323.166		Chloroplast
250167_at	AT5G15310	AtMIXTA/AtMYB16 (myb domain protein 16); DNA binding / transcription factor	PIF repressed	Light induced		87.6018	102.219	59.7714	55.956	90.8862	52.49	19.7627	86.8572	100.36	77.7653		Nucleus
246488_at	AT5G16010	3-oxo-5-alpha-steroid 4-dehydrogenase family protein / steroid 5-alpha-reductase family protein	PIF repressed	Light induced		648.581	531.038	464.762	545.976	548.072	856.876	58.8743	122.816	415.037	514.961	PIF5	Unknown
246494_at	AT5G16190	ATCSLA11 (Cellulose synthase-like A11); transferase, transferring glycosyl groups	PIF repressed	Light induced		14.6385	15.0381	15.7318	17.0937	16.1103	15.4397	23.7627	51.7025	54.3964	44.0031		Golgi body
246159_at	AT5G20935	similar to unnamed protein product [Vitis vinifera] (GB:CAO67410.1)	PIF repressed	Light induced		54.6454	21.9217	48.9083	32.789	71.236	53.0679	172.008	380.838	436.718	411.004		Chloroplast
246966_at	AT5G24850	CRY3 (CRYPTOCHROME 3); DNA binding / DNA photolyase/ FMN binding	PIF repressed	Light induced		131.506	114.574	79.7494	86.5094	117.48	155.838	25.3582	50.8583	106.152	126.797		Chloroplast
246860_at	AT5G25840	similar to unknown protein [Arabidopsis thaliana] (TAIR:AT1G79770.1); similar to unnamed protein product [Vitis vinifera] (GB:CAO45837.1); contains InterPro domain Protein of unknown function DUF1677, plant (InterPro:IPR012876)	PIF repressed	Light induced		74.6115	49.6802	73.2615	46.4075	78.4931	79.0998	15.0817	56.7573	52.2396	67.511		Nucleus
246847_at	AT5G26820	ferroportin-related	PIF repressed	Light induced		277.01	287.161	249.325	249.288	307.251	363.553	119.395	293.978	297.21	346.458		Cell membrane
249645_at	AT5G36910	THI2.2 (THIONIN 2.2); toxin receptor binding	PIF repressed	Light induced		882.817	267.57	273.326	97.2902	807.896	225.252	30.3794	86.0127	304.049	395.202		Extracellular
249393_at	AT5G40170	disease resistance family protein	PIF repressed	Light induced		138.978	172.03	114.943	140.948	98.4541	110.427	18.9836	39.6101	46.2839	64.1386		Cell membrane
249002_at	AT5G44520	ribose 5-phosphate isomerase-related	PIF repressed	Light induced		141.443	56.7599	115.057	72.2704	135.98	121.188	77.635	164.667	155.358	189.908		Chloroplast
249010_at	AT5G44580	similar to unknown protein [Arabidopsis thaliana] (TAIR:AT5G44582.1)	PIF repressed	Light induced		720.227	301.191	775.104	489.531	675.55	457.412	86.621	250.692	490.085	815.891		Mitochondrion
248404_at	AT5G51460	ATTPPA (Arabidopsis thaliana trehalose-6-phosphate phosphatase); trehalose-phosphatase	PIF repressed	Light induced		37.5653	36.9345	56.3379	36.6844	42.3249	40.4457	31.7337	83.8157	88.5252	105.83	PIF1PIF3PIF4PIF5	Nucleus
248186_at	AT5G53880	similar to unknown [Populus trichocarpa] (GB:ABK92577.1)	PIF repressed	Light induced		146.676	114.144	162.999	112.854	144.131	100.232	226.609	547.114	637.231	490.838	PIF4PIF5	Unknown
248207_at	AT5G53970	aminotransferase, putative	PIF repressed	Light induced		560.949	491.594	429.942	587.839	418.631	679.137	35.757	74.4376	102.251	135.799		Cytoplasm
248028_at	AT5G55620	similar to unknown protein [Arabidopsis thaliana] (TAIR:AT3G09950.1); similar to unnamed protein product [Vitis vinifera] (GB:CAO39940.1)	PIF repressed	Light induced		1330.75	1086.47	673.184	667.866	1051.08	760.597	35.0004	391.813	385.89	434.123		Unknown
247853_at	AT5G58140	PHOT2 (NON PHOTOTROPIC HYPOCOTYL 1-LIKE); kinase	PIF repressed	Light induced		732.303	436.919	546.461	508.269	616.801	461.118	118.245	347.386	385.361	466.93		Cell membrane
247529_at	AT5G61520	hexose transporter, putative	PIF repressed	Light induced		32.5354	60.9249	53.3814	56.8268	35.3244	58.0155	20.4293	49.6508	55.932	52.5764		Unknown
247444_at	AT5G62630	HIPL2 (HIPL2 PROTEIN PRECURSOR); catalytic	PIF repressed	Light induced		114.173	101.607	116.991	85.6359	116.667	70.4412	23.2885	47.3591	58.0382	64.7207		Cell membrane
247252_at	AT5G64770	similar to 80C09_10 [Brassica rapa subsp. pekinensis] (GB:AAZ41821.1)	PIF repressed	Light induced		153.181	149.178	126.709	137.924	129.849	106.639	18.4084	103.67	107.109	102.579	PIF5	Mitochondrion
247218_at	AT5G65010	ASN2 (ASPARAGINE SYNTHETASE 2); asparagine synthase (glutamine-hydrolyzing)	PIF repressed	Light induced		589.474	522.839	545.97	361.34	580.832	964.521	61.3244	253.629	280.722	377.4		Cytoplasm
265102_at	AT1G30870	cationic peroxidase, putative	PIF induced	Light induced		89.4093	109.608	91.7242	102.093	83.8615	214.265	150.494	67.5846	345.429	270.824		Extracellular
250778_at	AT5G05500	pollen Ole e 1 allergen and extensin family protein	PIF induced	Light induced		53.2402	72.2348	67.0158	62.6799	55.7554	137.24	234.927	91.2977	493.276	370.71		Unknown
246991_at	AT5G67400	peroxidase 73 (PER73) (P73) (PRXR11)	PIF induced	Light induced		73.6297	138.836	137.68	159.414	81.7755	283.134	261.92	110.695	731.913	574.534		Extracellular
261562_at	AT1G01750	actin-depolymerizing factor, putative		Light induced		14.1509	19.4498	19.4428	19.211	16.2657	37.3673	67.9457	44.326	185.953	149.509		Nucleus
262109_at	AT1G02730	ATCSLD5 (CELLULOSE SYNTHASE-LIKE D5); 1,4-beta-D-xylan synthase/ cellulose synthase		Light induced		97.6451	104.365	131.86	110.127	126.299	79.0928	102.343	150.928	206.188	175.442		Golgi body
264652_at	AT1G08920	sugar transporter, putative		Light induced		148.47	136.197	127.268	129.013	128.133	102.773	117.081	217.547	276.336	299.22	PIF4	Cell membrane
264436_at	AT1G10370	ATGSTU17/ERD9/GST30/GST30B (EARLY-RESPONSIVE TO DEHYDRATION 9); glutathione transferase		Light induced		688.57	101.371	400.019	124.95	637.449	278.981	33.7597	55.0702	94.4269	106.123		Cytoplasm
263236_at	AT1G10470	ARR4 (RESPONSE REGULATOR 4); transcription regulator/ two-component response regulator		Light induced		322.754	355.661	388.841	377.519	325.205	400.651	151.329	243.996	306.636	294.599		Nucleus
262811_at	AT1G11700	similar to unknown protein [Arabidopsis thaliana] (TAIR:AT1G61930.1); similar to unnamed protein product [Vitis vinifera] (GB:CAO17934.1); contains InterPro domain Protein of unknown function DUF584 (InterPro:IPR007608)		Light induced		106.396	90.6168	84.9231	99.3061	82.8569	68.9962	23.8803	46.4662	56.7297	73.6953		Unknown
255934_at	AT1G12740	CYP87A2 (cytochrome P450, family 87, subfamily A, polypeptide 2); oxygen binding		Light induced		10.4133	11.4749	10.7503	11.7417	10.5096	18.1021	19.1053	19.5966	53.1497	56.8652		Mitochondrion
262572_at	AT1G15140	oxidoreductase NAD-binding domain-containing protein		Light induced		266.161	117.477	187.429	129.196	250.626	231.654	199.611	308.116	431.182	449.206		Chloroplast
262536_at	AT1G17100	SOUL heme-binding family protein		Light induced		889.529	361.311	681.376	497.988	800.01	925.102	207.315	323.607	472.782	576.983		Chloroplast
256125_at	AT1G18250	ATLP-1 (Arabidopsis thaumatin-like protein 1)		Light induced		54.864	64.0951	71.6912	86.3563	84.5993	59.1047	83.8686	138.287	180.719	155.937		Extracellular
259466_at	AT1G19050	ARR7 (RESPONSE REGULATOR 7); transcription regulator/ two-component response regulator		Light induced		93.8868	174.536	131.103	210.38	101.804	312.652	34.4344	53.4973	69.01	43.909		Nucleus
260876_at	AT1G21460	nodulin MtN3 family protein		Light induced		204.181	167.51	210.461	195.094	177.325	200.623	49.4959	66.9496	100.489	148.667		Cell membrane
264207_at	AT1G22750	similar to unnamed protein product [Vitis vinifera] (GB:CAO67528.1); contains InterPro domain Protein of unknown function DUF1475 (InterPro:IPR009943)		Light induced		341.005	355.609	273.988	279.441	356.432	423.656	86.6154	138.452	303.273	377.501		Unknown
263016_at	AT1G23410	ubiquitin extension protein, putative / 40S ribosomal protein S27A (RPS27aA)		Light induced		25.4468	25.4749	29.1017	31.0374	28.2655	30.9598	35.5809	37.3204	89.1586	51.8887		Unknown
265183_at	AT1G23750	DNA-binding protein-related		Light induced		44.4046	33.775	40.9894	40.2721	54.2987	48.6448	88.6955	114.079	179.325	155.522		Unknown
262745_at	AT1G28600	lipase, putative		Light induced		236.292	164.134	219.812	131.707	192.375	176.985	43.8209	73.8614	137.013	150.163		Extracellular
259775_at	AT1G29530	similar to unknown protein [Arabidopsis thaliana] (TAIR:AT2G34310.1); similar to unknown protein [Arabidopsis thaliana] (TAIR:AT2G34310.2); similar to unknown protein [Arabidopsis thaliana] (TAIR:AT2G34310.3)		Light induced		118.49	66.1174	91.8095	66.8961	127.154	92.7995	98.3785	174.275	240.556	212.607		Nucleus
256189_at	AT1G30140	similar to unknown protein [Arabidopsis thaliana] (TAIR:AT5G27260.1); similar to unnamed protein product [Vitis vinifera] (GB:CAO47270.1)		Light induced		8.41583	8.3094	7.73557	8.86661	8.61462	8.66663	8.46024	8.64667	24.5796	20.064		Nucleus
256310_at	AT1G30360	ERD4 (EARLY-RESPONSIVE TO DEHYDRATION 4)		Light induced		1243.14	1026.54	926.216	953.048	1084.42	1047.79	483.026	628.632	968.548	1165.91		Extracellular
246601_at	AT1G31710	copper amine oxidase, putative		Light induced		367.104	398.414	566.01	474.998	462.54	258.884	116.462	184.621	237.438	264.642		Extracellular
246268_at	AT1G31800	CYP97A3/LUT5 (CYTOCHROME P450-TYPE MONOOXYGENASE 97A3); carotene beta-ring hydroxylase/ oxygen binding		Light induced		167.189	56.3365	96.1397	57.0072	143.596	144.578	90.6323	176.967	289.07	382.243		Chloroplast
264415_at	AT1G43160	RAP2.6 (related to AP2 6); DNA binding / transcription factor		Light induced		42.3938	62.3118	40.4925	53.9006	30.8451	71.6968	19.3658	24.4543	99.8746	77.0265		Nucleus
262721_at	AT1G43560	ATY2 (Arabidopsis thioredoxin y2); thiol-disulfide exchange intermediate		Light induced		267.818	131.341	213.697	114.786	281.241	275.455	349.043	625.728	748.841	631.754		Chloroplast
261338_at	AT1G44920	similar to unnamed protein product [Vitis vinifera] (GB:CAO61509.1)		Light induced		380.744	148.639	257.27	140.115	348.16	229.29	244.741	386.679	490.81	515.315		Chloroplast
260730_at	AT1G48030	dihydrolipoamide dehydrogenase 1, mitochondrial / lipoamide dehydrogenase 1 (MTLPD1)		Light induced		1441.21	889.1	1341.55	954.555	1468.46	1421.89	1100.32	1785.61	2204.53	2790		Mitochondrion
260758_at	AT1G48930	ATGH9C1 (ARABIDOPSIS THALIANA GLYCOSYL HYDROLASE 9C1); hydrolase, hydrolyzing O-glycosyl compounds		Light induced		39.7708	56.2771	48.7367	52.777	36.6811	75.4336	61.2133	33.5378	123.582	88.0915	PIF1	Extracellular
261691_at	AT1G50060	pathogenesis-related protein, putative		Light induced		14.9882	16.6784	14.669	14.0498	18.1484	15.1922	51.5683	48.8608	201.291	144.893		Extracellular
262473_at	AT1G50250	FTSH1 (FtsH protease 1); ATP-dependent peptidase/ ATPase/ metallopeptidase		Light induced		752.788	494.032	573.606	392.892	773.778	733.564	128.434	213.841	340.381	476.883		Chloroplast
245747_at	AT1G51100	similar to unnamed protein product [Vitis vinifera] (GB:CAO39038.1)		Light induced		40.7288	19.3835	29.1059	25.4792	35.1924	31.3564	50.0494	84.8348	103.073	91.3419		Chloroplast
265049_at	AT1G52060	similar to jacalin lectin family protein [Arabidopsis thaliana] (TAIR:AT1G52070.1); similar to jasmonate inducible protein [Brassica napus] (GB:CAA72271.1); contains InterPro domain Mannose-binding lectin (InterPro:IPR001229)		Light induced		144.519	112.301	110.956	108.737	112.1	141.722	94.2907	140.731	252.56	260.373		Extracellular
265050_at	AT1G52070	jacalin lectin family protein		Light induced		98.3811	58.4205	61.6758	50.9307	68.3226	81.1521	88.5771	137.795	187.312	209.209		Extracellular
256352_at	AT1G54970	ATPRP1 (PROLINE-RICH PROTEIN 1); structural constituent of cell wall		Light induced		42.5366	80.4772	52.208	63.1825	45.9463	236.906	40.7423	28.3305	155.162	232.118		Unknown
259656_at	AT1G55200	protein kinase family protein		Light induced		8.28481	8.96352	8.5926	9.10853	9.18359	9.26152	13.0153	25.2799	31.5242	24.9564		Nucleus
262086_at	AT1G56050	GTP-binding protein-related		Light induced		63.9971	30.3996	47.9264	30.0642	65.8287	64.9869	74.0378	129.485	161.477	157.542		Chloroplast
259632_at	AT1G56430	nicotianamine synthase, putative		Light induced		55.5294	31.703	63.5874	26.6565	58.7739	25.9795	12.9858	15.2774	30.8051	31.047	PIF1	Nucleus
246401_at	AT1G57560	AtMYB50 (myb domain protein 50); DNA binding / transcription factor		Light induced		11.6643	12.5598	12.1155	10.5064	12.5785	14.9152	10.9139	11.7864	30.8122	25.2364		Nucleus
246411_at	AT1G57770	amine oxidase family		Light induced		42.8271	28.7154	28.8127	25.6746	39.6088	53.6253	20.4499	28.1664	54.7845	77.225		Mitochondrion
264271_at	AT1G60270	pseudogene, glycosyl hydrolase family 1, contains Pfam PF00232 : Glycosyl hydrolase family 1 domain; TIGRFAM TIGR01233: 6-phospho-beta-galactosidase; similar to hydroxyisourate hydrolase (GI:19569603) (Glycine max); blastp match of 57% identity and 2.8e-127 P-value to GP|12746303|gb|AAK07429.1|AF321287_1|AF321287 beta-glucosidase {Musa acuminata}		Light induced		95.241	74.1454	87.7631	62.4895	87.0619	53.002	10.0618	14.4062	24.0177	20.1419		Extracellular
264745_at	AT1G62180	APR2 (5'ADENYLYLPHOSPHOSULFATE REDUCTASE 2)		Light induced		925.53	576.172	604.295	637.387	721.395	600.669	89.2755	176.056	287.052	295.222		Chloroplast
262645_at	AT1G62750	ATSCO1/ATSCO1/CPEF-G/SCO1 (SNOWY COTYLEDON1); translation elongation factor/ translation factor, nucleic acid binding		Light induced		1250.84	747.306	946.705	653.877	1199.65	1024.12	603.995	1055.16	1427.62	1620.51		Chloroplast
265109_s_at	AT1G63360	[AT1G63360, disease resistance protein (CC-NBS-LRR class), putative];[AT1G62630, disease resistance protein (CC-NBS-LRR class), putative]		Light induced		51.0225	34.6793	36.7676	40.582	33.9943	53.7818	8.91236	14.8079	18.8485	23.1419		Nucleus
261958_at	AT1G64500	glutaredoxin family protein		Light induced		746.436	610.334	547.957	448.287	766.401	618.914	29.4113	53.2254	69.1698	113.497		Nucleus
255858_at	AT1G67030	ZFP6 (ZINC FINGER PROTEIN 6); nucleic acid binding / transcription factor/ zinc ion binding		Light induced		462.17	518.752	542.278	464.002	452.366	291.804	23.5965	30.8314	66.365	59.095		Nucleus
264968_at	AT1G67360	rubber elongation factor (REF) family protein		Light induced		712.533	271.105	461.289	245.661	632.748	376.304	126.391	123.968	276.244	269.989		Cytoplasm
245188_at	AT1G67660	DNA binding / magnesium ion binding / nuclease		Light induced		33.7725	29.0383	28.7927	29.7539	27.026	28.4787	57.9896	67.5537	117.977	91.5156		Chloroplast
260412_at	AT1G69830	AMY3/ATAMY3 (ALPHA-AMYLASE-LIKE 3); alpha-amylase		Light induced		59.6877	74.215	64.2323	75.6243	53.1489	62.0667	54.059	40.8758	110.749	156.573		Extracellular
264692_at	AT1G70000	DNA-binding family protein		Light induced		221.263	143.024	141.041	108.631	211.488	175.487	54.1812	59.0466	111.441	103.435		Nucleus
260455_at	AT1G72500	inter-alpha-trypsin inhibitor heavy chain-related		Light induced		169.461	176.076	181.746	152.465	173.298	154.433	80.3288	141.076	174.403	179.064		Extracellular
259914_at	AT1G72640	binding / catalytic; similar to binding / catalytic/ coenzyme binding , chloroplast		Light induced		28.7143	15.4043	23.6585	14.5483	25.7733	24.2499	26.233	50.7655	53.7885	55.7723		Chloroplast
245778_at	AT1G73530	RNA recognition motif (RRM)-containing protein		Light induced		99.5569	76.8832	93.2053	83.7732	101.019	97.3713	117.817	167.968	247.753	224.256		Unknown
260077_at	AT1G73620	thaumatin-like protein, putative / pathogenesis-related protein, putative		Light induced		35.0844	36.3243	45.0589	42.1112	52.2886	53.7284	36.074	41.5264	108.258	105.968		Extracellular
260072_at	AT1G73650	oxidoreductase, acting on the CH-CH group of donors		Light induced		363.254	338.7	251.782	251.024	326.622	354.895	88.4784	140.807	209.383	260.431		Mitochondrion
260230_at	AT1G74500	bHLH family protein		Light induced		30.6791	29.3864	33.7017	27.737	37.3523	33.0812	39.3832	31.9483	147.695	101.793	PIF1PIF4	Nucleus
264954_at	AT1G77060	mutase family protein		Light induced		39.5473	55.3448	44.9395	57.5894	56.9091	64.3307	47.0184	72.0175	96.8665	99.2866		Chloroplast
260774_at	AT1G78290	serine/threonine protein kinase, putative		Light induced		257.865	403.179	188.973	303.888	224.548	582.016	25.8777	41.7893	63.1374	64.8114	PIF1PIF5	Nucleus
263133_at	AT1G78450	SOUL heme-binding family protein		Light induced		12.6216	10.279	10.9303	10.0341	14.9291	12.6012	12.6479	14.1739	27.9537	29.6942		Chloroplast
263128_at	AT1G78600	zinc finger (B-box type) family protein		Light induced		85.2672	135.891	87.6746	84.1037	78.5626	83.8692	41.589	41.6881	88.0718	95.3933		Nucleus
261353_at	AT1G79600	ABC1 family protein		Light induced		296.766	206.367	223.376	205.521	299.696	314.046	47.7798	62.6839	98.7073	137.707		Cell membrane
262059_at	AT1G80030	DNAJ heat shock protein, putative		Light induced		162.98	78.636	119.853	97.882	167.219	141.66	54.3883	106.459	129.628	172.524		Chloroplast
265869_at	AT2G01760	ARR14 (ARABIDOPSIS RESPONSE REGULATOR 14); transcription factor/ two-component response regulator		Light induced		41.9996	27.1263	37.1468	25.1178	42.3779	17.3433	12.8588	21.6315	25.7505	31.8152		Nucleus
263597_at	AT2G01870	similar to unnamed protein product [Vitis vinifera] (GB:CAO21902.1)		Light induced		85.2245	30.0824	66.0128	33.44	78.4875	83.4747	58.2202	97.217	129.7	119.344		Mitochondrion
267483_at	AT2G02810	ATUTR1/UTR1 (UDP-GALACTOSE TRANSPORTER 1); UDP-galactose transmembrane transporter/ UDP-glucose transmembrane transporter/ pyrimidine nucleotide sugar transmembrane transporter		Light induced		35.5418	51.0515	44.5809	57.4083	49.5577	131.534	37.5704	63.3936	83.7556	63.5432		Chloroplast
265704_at	AT2G03420	similar to expressed protein [Oryza sativa (japonica cultivar-group)] (GB:ABF94594.1); similar to hypothetical protein OsI_010237 [Oryza sativa (indica cultivar-group)] (GB:EAY89004.1)		Light induced		136.331	46.0583	105.788	66.616	139.082	123.598	342.078	523.247	741.236	660.991		Chloroplast
264029_at	AT2G03720	MRH6 (morphogenesis of root hair 6)		Light induced		10.1657	12.1833	13.0067	12.8489	10.9958	20.1445	40.4006	21.3161	86.0757	54.6869		Unknown
265480_at	AT2G15970	COR413-PM1 (cold regulated 413 plasma membrane 1)		Light induced		2087.06	2153.34	1919.36	1956.37	2023.48	2001.74	330.511	561.713	1268.62	1577.78		Mitochondrion
263553_at	AT2G16430	ATPAP10/PAP10; protein serine/threonine phosphatase		Light induced		171.775	288.657	210.439	292.217	204.005	269.767	131.599	231.375	264.01	298.562		Extracellular
263760_at	AT2G21280	GC1 (GIANT CHLOROPLAST 1); binding / catalytic/ coenzyme binding		Light induced		181.19	110.834	150.807	104.388	188.823	234.765	163.707	271.751	375.953	435.782		Chloroplast
263755_at	AT2G21340	enhanced disease susceptibility protein, putative / salicylic acid induction deficient protein, putative		Light induced		143.428	98.246	103.47	97.4746	145.45	128.398	64.6421	95.4813	138.07	164.895		Cell membrane
267127_at	AT2G23610	esterase, putative		Light induced		184.619	122.482	147.707	132.243	160.903	177.243	123.446	188.179	268.396	240.554		Cytoplasm
267298_at	AT2G23760	BLH4 (SAWTOOTH 2); DNA binding / transcription factor		Light induced		113.635	104.347	115.267	114.701	87.8453	84.1753	17.0032	31.4433	36.6034	43.5647		Nucleus
263796_at	AT2G24540	AFR (ATTENUATED FAR-RED RESPONSE)		Light induced		494.878	420.849	341.155	242.111	485.864	409.632	35.4366	43.6178	77.8097	89.398		Cytoplasm
263533_at	AT2G24820	TIC55 (TRANSLOCON AT THE INNER ENVELOPE MEMBRANE OF CHLOROPLASTS 55); oxidoreductase		Light induced		410.989	231.829	340.634	272.944	372.993	400.334	75.2027	141.892	223.225	294.964		Chloroplast
265634_at	AT2G25530	AFG1-like ATPase family protein		Light induced		53.4763	57.6192	44.3735	48.2283	54.8052	61.4498	16.5442	18.0007	34.8733	34.3121	PIF3	Chloroplast
266892_at	AT2G26080	ATGLDP2 (ARABIDOPSIS THALIANA GLYCINE DECARBOXYLASE P-PROTEIN 2); glycine dehydrogenase (decarboxylating)		Light induced		1722.03	677.136	1256.09	668.509	1568.66	1324.54	310.961	410.917	754.175	979.025		Mitochondrion
245029_at	AT2G26580	YAB5 (YABBY5); transcription factor		Light induced		77.7788	54.4666	82.1056	60.7008	63.0842	60.4424	20.6054	40.8683	55.1893	72.5907		Nucleus
266860_at	AT2G26870	phosphoesterase family protein		Light induced		33.143	25.6313	35.7136	24.983	41.4247	35.9725	50.0551	95.2792	110.754	115.68		Cell membrane
263442_at	AT2G28605	Identical to PsbP-related thylakoid lumenal protein 3, chloroplast precursor [Arabidopsis Thaliana] (GB:Q8VY52;GB:P83050;GB:Q8S8B1); similar to unnamed protein product [Vitis vinifera] (GB:CAO71682.1); contains InterPro domain Mog1/PsbP/DUF1795, alpha/beta/alpha sandwich (InterPro:IPR016124); contains InterPro domain Mog1/PsbP, alpha/beta/alpha sandwich (InterPro:IPR016123)		Light induced		99.092	54.3271	64.5476	59.8197	87.1146	88.848	84.0169	140.959	181.582	174.791		Chloroplast
[truncated: 903 more rows]
