# Supplementary material for: Phytochrome and retrograde signalling pathways converge to antagonistically regulate a light-induced transcriptional network
Source: Nat Commun. 2016 May 6;7:11431. doi: 10.1038/ncomms11431 (PMC4859062; doi:10.1038/ncomms11431)
Supplement: Supplementary Data Set 2 — PIF and Lincomycin regulated genes in 3 day-old dark-grown seedlings. List of SSTF genes defined as those that differ by ≥2-fold with P values (adjusted for false discovery rate) ≤0.05 in WT dark vs pifq dark, and SS genes, set as those expressed statistically significantly different with P values (adjusted for false discovery rate) ≤0.05, comparing pifq dark VS pifq dark Lincomycin. Expression data are shown in Fig. 2c, and Supplementary Figs 9, 10, and 11b. PIF bound and Retrograde Signaling (RS) regulated genes were defined previously in 16 and 27 respectively. Subcellular localization is obtained from subcellular predictions available in TAIR (http://www.Arabidopsis.org) [file ncomms11431-s3.xls]

## Sheet: Legend
Supplementary Data 2. PIF and Lincomycin regulated genes in 3 day-old dark-grown seedlings. List of SSTF genes defined as those that differ by ≥2-fold with P values (adjusted for false discovery rate) ≤0.05 in WT dark vs pifq dark, and SS genes, set as those expressed statistically significantly different with P values (adjusted for false discovery rate) ≤0.05, comparing pifq dark VS pifq dark Li…
Column:
A	AGI Locus
B	TAIR Annotation
C	RNAseq description
D	WT	Mean expression value in WT dark samples
E	WT Linc	Mean expression value in WT dark Lincomycin samples
F	pifq	Mean expression value in pifq dark samples
G	pifq Linc	Mean expression value in pifq dark Lincomycin samples
H	Lincomycin effect	(pifq Linc-WT/pifq-WT)
I	Reversion percentage	(1-Lincomycin effect) *100
J	logFC WT/pifq	Fold-change WT dark relative to pifq
K	FDR WT/pifq	FDR WT dark relative to pifq
L	log FC pifq/pifq Linc	Fold-change pifq relative to pifq Lincomycin
M	FDR pifq/pifq Linc	FDR pifq relative to pifq Lincomycin
N	PIF regulation	List of SSTF genes from WT/pifq comparison
O	PIF bound genes	List of PIF bound genes from 16
P	Localization	Subcellular localization available in TAIR
Q	Retrograde Signaling regulation	List of Retrograde Signaling regulated genes from 25
RNAseq description	PIF induced No Linc	SSTF PIF induced and not SS Linc regulated
	PIF induced Linc repressed	SSTF PIF induced and SS Linc repressed
	PIF induced reversed 0-50%	SSTF PIF induced and SS Linc induced with a reversion percentage between 0 and 50
	PIF induced reversed 50-75%	SSTF PIF induced and SS linc induced with a reversion percentage between 50 and 75
	PIF induced reversed 75-100%	SSTF PIF induced and SS linc induced with a reversion percentage between 75 and 100
	PIF induced reversed >100%	SSTF PIF induced and SS linc induced with a reversion percentage bigger than 100
	PIF repressed No Linc	SSTF PIF repressed and not SS Linc regulated
	PIF repressed Linc induced	SSTF PIF repressed and SS Linc induced
	PIF repressed reversed 0-50%	SSTF PIF repressed and SS Linc repressed with a reversion percentage between 0 and 50
	PIF repressed reversed 50-75%	SSTF PIF repressed and SS linc repressed with a reversion percentage between 50 and 75
	PIF repressed reversed 75-100%	SSTF PIF repressed and SS linc repressed with a reversion percentage between 75 and 100
	PIF repressed reversed >100%	SSTF PIF repressed and SS linc repressed with a reversion percentage bigger than 100

## Sheet: Supplementary Data 2
AGI Locus	TAIR Annotation	RNAseq description	WT	WT Linc	pifq	pifq Linc	Lincomycin effect	Reversion percentage	logFC WT/pifq	FDR WT/pifq	log FC pifq/pifq Linc	FDR pifq/pifq Linc	PIF regulation	PIF bound genes	Localization	Retrograde Signaling regulation
AT2G28670	Disease resistance-responsive (dirigent-like protein) family protein	PIF induced reversed 0-50%	297.247	310.88	120.07	155.163	0.80193	19.807	1.27084	2.24963e-13	0.355697	0.0491668	PIF induced		Nucleus
AT4G02090		PIF induced reversed 0-50%	45.6367	45.18	15.76	20.86	0.829298	17.0702	1.55652	3.45486e-16	0.399547	0.0488379	PIF induced		Nucleus
AT2G40095	Alpha/beta hydrolase related protein	PIF induced reversed 0-50%	20.93	21.9367	10.0567	13.4967	0.68363	31.637	1.07989	9.98882e-08	0.431921	0.0485322	PIF induced		Mitochondrion
AT5G60020	laccase 17	PIF induced reversed 0-50%	19.04	14.4667	7.81667	10.6	0.752005	24.7995	1.30708	1.66565e-10	0.458874	0.0481924	PIF induced		Extracellular
AT1G07720	3-ketoacyl-CoA synthase 3	PIF induced reversed 0-50%	93.58	88.15	44.55	58.0267	0.725134	27.4866	1.05298	4.08232e-09	0.370576	0.0478515	PIF induced		Unknown	RS downregulated
AT2G44370	Cysteine/Histidine-rich C1 domain family protein	PIF induced reversed 0-50%	36.73	24.9467	16.0767	21.2933	0.747418	25.2582	1.20725	3.24191e-10	0.419934	0.0476847	PIF induced		Nucleus
AT3G59900	auxin-regulated gene involved in organ size	PIF induced reversed 0-50%	40.5933	38.3	11.08	14.8567	0.872035	12.7965	1.91355	1.17152e-22	0.43009	0.0476337	PIF induced	PIF1PIF4	Mitochondrion	RS upregulated
AT5G07830	glucuronidase 2	PIF induced reversed 0-50%	25.1333	24.79	9.17333	12.3933	0.798246	20.1754	1.4827	1.30838e-13	0.439653	0.0475675	PIF induced		Extracellular
AT1G07000	exocyst subunit exo70 family protein B2	PIF induced reversed 0-50%	13.6533	12.8433	6.70667	9.15667	0.647313	35.2687	1.02554	9.27977e-07	0.460013	0.0474544	PIF induced		Nucleus
AT5G08130	basic helix-loop-helix (bHLH) DNA-binding superfamily protein	PIF induced reversed 0-50%	52.1267	49.01	22.0533	29.03	0.768012	23.1988	1.23111	2.23749e-11	0.399503	0.047423	PIF induced	PIF1PIF3PIF4PIF5	Nucleus
AT3G05920	Heavy metal transport/detoxification superfamily protein	PIF induced reversed 0-50%	162.13	159.253	30.1367	39.4967	0.929087	7.09127	2.44683	3.13907e-40	0.386126	0.0465731	PIF induced		Nucleus
AT5G05460	Glycosyl hydrolase family 85	PIF induced reversed 0-50%	17.2967	17.05	7.07	9.68	0.744785	25.5215	1.33725	1.98889e-10	0.462833	0.0464614	PIF induced	PIF1	Unknown
AT5G28630	glycine-rich protein	PIF induced reversed 0-50%	16.4567	15.32	6.79667	9.33333	0.737405	26.2595	1.23117	5.83007e-10	0.445479	0.046458	PIF induced		Unknown
AT3G23560	MATE efflux family protein	PIF induced reversed 0-50%	69.4467	68.2267	29.47	38.6567	0.770199	22.9801	1.24959	1.48524e-11	0.386811	0.046053	PIF induced		Cell membrane
AT3G25717	ROTUNDIFOLIA like 16	PIF induced reversed 0-50%	344.757	334.79	115.663	150.05	0.849901	15.0099	1.56584	9.07438e-19	0.368393	0.0458519	PIF induced		Mitochondrion
AT1G52827	cadmium tolerance 1	PIF induced reversed 0-50%	144.417	130.637	54.0333	70.41	0.818809	18.1191	1.45573	3.06356e-15	0.384035	0.0457656	PIF induced		Unknown
AT1G32090	early-responsive to dehydration stress protein (ERD4)	PIF induced reversed 0-50%	27.52	25.8633	9.33	12.61	0.819681	18.0319	1.57427	1.45189e-15	0.429678	0.0457181	PIF induced		Chloroplast
AT4G24380		PIF induced reversed 0-50%	10.46	10.0067	4.92333	6.90667	0.641782	35.8218	1.12681	4.79138e-07	0.484059	0.0457179	PIF induced		Chloroplast
AT1G77920	bZIP transcription factor family protein	PIF induced reversed 0-50%	41.08	36.81	16.3533	21.7133	0.78323	21.677	1.32675	1.80433e-12	0.410627	0.0451826	PIF induced		Nucleus
AT3G07990	serine carboxypeptidase-like 27	PIF induced reversed 0-50%	13.52	12.1633	6.6	9.09333	0.639692	36.0308	1.03741	7.59521e-07	0.461021	0.0450776	PIF induced		Extracellular
AT1G08670	ENTH/VHS family protein	PIF induced reversed 0-50%	26.39	25.1433	8.46	11.5	0.830452	16.9548	1.68823	6.66097e-17	0.445887	0.0449816	PIF induced		Cytoplasm
AT1G44970	Peroxidase superfamily protein	PIF induced reversed 0-50%	57.3133	60.0167	22.94	30.2667	0.78685	21.315	1.31804	8.3691e-13	0.396063	0.0448225	PIF induced		Extracellular
AT4G30490	AFG1-like ATPase family protein	PIF induced reversed 0-50%	68.74	69.1567	33.02	43.3133	0.711833	28.8167	1.08425	8.30207e-09	0.395089	0.0447719	PIF induced	PIF5	Mitochondrion
AT5G23575	Transmembrane CLPTM1 family protein	PIF induced reversed 0-50%	16.6633	14.04	6.16667	8.53333	0.774532	22.5468	1.433	3.45743e-12	0.470607	0.0441501	PIF induced		Unknown
AT4G34990	myb domain protein 32	PIF induced reversed 0-50%	7.95	8.24	3.84	5.49333	0.597729	40.2271	1.05323	4.31524e-06	0.521508	0.0440696	PIF induced		Nucleus
AT4G37070	Acyl transferase/acyl hydrolase/lysophospholipase superfamily protein	PIF induced reversed 0-50%	124.023	91.5267	28.4167	37.4233	0.905795	9.42054	2.17049	1.81914e-31	0.395132	0.0433058	PIF induced		Chloroplast
AT1G26440	ureide permease 5	PIF induced reversed 0-50%	21.4233	18.8767	10.1367	13.7267	0.681926	31.8074	1.08021	4.83037e-08	0.404065	0.0428958	PIF induced		Unknown
AT3G06860	multifunctional protein 2	PIF induced reversed 0-50%	89.3233	97.3633	41.9433	54.9967	0.724497	27.5503	1.1046	2.1301e-09	0.386965	0.0428181	PIF induced		Cytoplasm	RS upregulated
AT1G19020		PIF induced reversed 0-50%	309.14	288.233	93.77	122.243	0.867793	13.2207	1.70133	5.33119e-22	0.374959	0.0426091	PIF induced		Unknown
AT5G45050	Disease resistance protein (TIR-NBS-LRR class)	PIF induced reversed 0-50%	12.51	14.8833	5.28667	7.43	0.703276	29.6724	1.24185	5.08668e-09	0.479665	0.0425402	PIF induced		Nucleus
AT5G40630	Ubiquitin-like superfamily protein	PIF induced reversed 0-50%	18.7967	16.77	6.08	8.45	0.81363	18.637	1.62352	1.52178e-15	0.470607	0.0423391	PIF induced	PIF1PIF3PIF4	Nucleus
AT2G02360	phloem protein 2-B10	PIF induced reversed 0-50%	30.7767	33.32	15.1633	20.2967	0.671221	32.8779	1.02893	1.02764e-07	0.406292	0.0422164	PIF induced		Nucleus
AT4G32350	Regulator of Vps4 activity in the MVB pathway protein	PIF induced reversed 0-50%	22.43	18.6633	8.65	11.7733	0.773343	22.6657	1.40734	3.7184e-12	0.446659	0.0421965	PIF induced		Nucleus
AT3G32980	Peroxidase superfamily protein	PIF induced reversed 0-50%	758.683	628.007	330.723	429.9	0.768257	23.1743	1.24718	1.52677e-11	0.383546	0.0421016	PIF induced		Extracellular
AT3G10912	conserved peptide upstream open reading frame 63	PIF induced reversed 0-50%	24.6167	27.94	11.4333	15.46	0.694564	30.5436	1.08019	1.56445e-08	0.421502	0.040984	PIF induced		Unknown
AT1G21980	phosphatidylinositol-4-phosphate 5-kinase 1	PIF induced reversed 0-50%	21.1733	25.9	9.66667	13.16	0.696408	30.3592	1.08317	1.32687e-08	0.431986	0.0409669	PIF induced	PIF3	Nucleus
AT4G33040	Thioredoxin superfamily protein	PIF induced reversed 0-50%	14.5533	15.2833	5.85	8.19	0.731137	26.8863	1.27833	3.50023e-10	0.460217	0.0407553	PIF induced	PIF1PIF4	Cytoplasm
AT3G48980	Arabidopsis thaliana protein of unknown function (DUF821)	PIF induced reversed 0-50%	9.14667	8.21667	4.44	6.34	0.596317	40.3683	1.02889	2.97468e-06	0.49477	0.040303	PIF induced		Unknown
AT4G21400	cysteine-rich RLK (RECEPTOR-like protein kinase) 28	PIF induced reversed 0-50%	8.3	9.92333	3.98	5.72	0.597222	40.2778	1.08246	2.6904e-06	0.534411	0.040184	PIF induced		Extracellular	RS upregulated
AT5G43880	Protein of unknown function (DUF3741)	PIF induced reversed 0-50%	32.2933	31.5567	14.75	19.8233	0.710811	28.9189	1.10204	3.64084e-09	0.41188	0.0393163	PIF induced		Nucleus
AT2G44350	Citrate synthase family protein	PIF induced reversed 0-50%	34.8933	32.4767	17.8767	23.8933	0.646425	35.3575	1.01522	3.85596e-07	0.421021	0.0392903	PIF induced		Mitochondrion
AT5G66760	succinate dehydrogenase 1-1	PIF induced reversed 0-50%	52.6533	46.3967	25.1567	33.3667	0.701418	29.8582	1.09198	9.04564e-09	0.414256	0.0391811	PIF induced		Mitochondrion
AT3G17410	Protein kinase superfamily protein	PIF induced reversed 0-50%	101.937	90.7067	51.1633	67.2633	0.682904	31.7096	1.02669	4.50142e-08	0.397149	0.0391455	PIF induced		Cell membrane
AT2G05260	alpha/beta-Hydrolases superfamily protein	PIF induced reversed 0-50%	16.9367	15.2067	7.14	9.85	0.723375	27.6625	1.29471	8.06181e-10	0.476667	0.0388148	PIF induced		Nucleus
AT5G47100	calcineurin B-like protein 9	PIF induced reversed 0-50%	19.74	18.4867	9.88	13.4433	0.638607	36.1393	1.04237	5.04918e-07	0.450034	0.0386039	PIF induced		Cell membrane
AT4G34390	extra-large GTP-binding protein 2	PIF induced reversed 0-50%	6.92333	5.63	3.39	4.95667	0.556604	44.3396	1.01433	1.30464e-05	0.538251	0.0381138	PIF induced		Cell membrane
AT5G03860	malate synthase	PIF induced reversed 0-50%	271.853	359.28	128.37	168.087	0.723197	27.6803	1.05764	1.48562e-09	0.403213	0.0381138	PIF induced		Nucleus	RS downregulatedRS upregulated
AT1G20190	expansin 11	PIF induced reversed 0-50%	187.697	192.703	76.3933	100.4	0.784313	21.5687	1.28787	4.6186e-13	0.381253	0.0372682	PIF induced	PIF5	Extracellular	RS downregulated
AT2G17710		PIF induced reversed 0-50%	863.723	795.81	270.223	353.86	0.859079	14.0921	1.70478	3.4287e-21	0.389887	0.036504	PIF induced		Mitochondrion
AT1G25425	CLAVATA3/ESR-RELATED 43	PIF induced reversed 0-50%	7.69333	6.91333	3.55333	5.20333	0.601449	39.8551	1.1263	1.24861e-06	0.538822	0.036186	PIF induced		Mitochondrion
AT1G34750	Protein phosphatase 2C family protein	PIF induced reversed 0-50%	17.07	17.54	7.80333	10.8267	0.673741	32.6259	1.09504	3.04708e-08	0.449718	0.0359077	PIF induced		Nucleus
AT1G08320	bZIP transcription factor family protein	PIF induced reversed 0-50%	18.4933	16.11	6.79667	9.52	0.76717	23.283	1.48194	9.46214e-13	0.471273	0.0353854	PIF induced		Nucleus
AT4G30410	sequence-specific DNA binding transcription factors	PIF induced reversed 0-50%	53.32	48.24	21.61	28.9467	0.768632	23.1368	1.31528	1.93816e-12	0.4124	0.0350148	PIF induced	PIF1PIF3PIF4PIF5	Nucleus	RS downregulated
AT3G43430	RING/U-box superfamily protein	PIF induced reversed 0-50%	54.5033	42.87	19.1767	25.7333	0.814399	18.5601	1.55421	5.39821e-16	0.446357	0.0348019	PIF induced		Unknown
AT4G15093	catalytic LigB subunit of aromatic ring-opening dioxygenase family	PIF induced reversed 0-50%	19.2033	16.7667	6.99	9.76	0.773199	22.6801	1.46108	5.23344e-13	0.452626	0.034768	PIF induced		Cytoplasm
AT3G03280		PIF induced reversed 0-50%	10.7	10.9067	3.73667	5.43	0.756821	24.3179	1.50583	8.43218e-12	0.553134	0.0344897	PIF induced		Nucleus
AT5G16590	Leucine-rich repeat protein kinase family protein	PIF induced reversed 0-50%	36.2	28.5367	12.4267	16.9133	0.811273	18.8727	1.54838	6.70628e-16	0.444581	0.0342725	PIF induced		Extracellular
AT1G35260	MLP-like protein 165	PIF induced reversed 0-50%	17.93	16.0633	5.79333	8.17667	0.803625	19.6375	1.6468	1.904e-15	0.489266	0.0334769	PIF induced		Nucleus
AT4G34000	abscisic acid responsive elements-binding factor 3	PIF induced reversed 0-50%	65.29	59.8567	25.7633	34.47	0.779727	22.0273	1.34555	2.77983e-13	0.41746	0.0331061	PIF induced	PIF1PIF3PIF4PIF5	Nucleus	RS downregulated
AT2G06530	SNF7 family protein	PIF induced reversed 0-50%	62.4933	62.42	24.1133	32.3133	0.786347	21.3653	1.37287	8.1927e-14	0.424239	0.0326261	PIF induced		Unknown
AT5G02420		PIF induced reversed 0-50%	31.2367	27.0867	13.9067	18.8733	0.713406	28.6594	1.1798	1.12109e-09	0.440968	0.0325995	PIF induced	PIF1PIF4	Nucleus
AT2G28400	Protein of unknown function, DUF584	PIF induced reversed 0-50%	35.8	41.9633	14.2367	19.3267	0.763951	23.6049	1.28212	3.20467e-12	0.447794	0.0321963	PIF induced	PIF3	Unknown
AT3G20510	Transmembrane proteins 14C	PIF induced reversed 0-50%	214.78	218.013	84.8767	112.29	0.788971	21.1029	1.35142	6.99425e-14	0.397837	0.0321544	PIF induced		Mitochondrion
AT3G25730	ethylene response DNA binding factor 3	PIF induced reversed 0-50%	37.7233	46.6467	5.27667	7.50333	0.931375	6.86254	2.80966	3.0462e-44	0.51844	0.0319882	PIF induced	PIF3	Nucleus
AT2G37200	Uncharacterised protein family (UPF0497)	PIF induced reversed 0-50%	13.73	11.9567	6.86333	9.63	0.597087	40.2913	1.07569	1.26403e-06	0.496109	0.0319117	PIF induced		Unknown
AT1G01260	basic helix-loop-helix (bHLH) DNA-binding superfamily protein	PIF induced reversed 0-50%	12.4933	10.7733	5.59333	7.91667	0.663285	33.6715	1.20144	3.83101e-08	0.522921	0.0319021	PIF induced	PIF1PIF3PIF4PIF5	Nucleus
AT1G23760	BURP domain-containing protein	PIF induced reversed 0-50%	25.7867	19.3667	8.41667	11.7033	0.810785	18.9215	1.65799	2.25649e-16	0.473981	0.031632	PIF induced		Extracellular
AT3G18200	nodulin MtN21 /EamA-like transporter family protein	PIF induced reversed 0-50%	36.7233	28.93	13.11	17.88	0.797995	20.2005	1.5378	5.62193e-15	0.451643	0.0313702	PIF induced		Unknown
AT4G15610	Uncharacterised protein family (UPF0497)	PIF induced reversed 0-50%	1054.17	963.947	475.047	626.417	0.738624	26.1376	1.12226	9.50719e-11	0.395573	0.0312488	PIF induced		Unknown
AT3G62260	Protein phosphatase 2C family protein	PIF induced reversed 0-50%	16.89	16.1767	6.36	8.97	0.752137	24.7863	1.41502	6.53282e-12	0.48076	0.0311472	PIF induced		Mitochondrion
AT2G39110	Protein kinase superfamily protein	PIF induced reversed 0-50%	15.0367	13.84	5.20667	7.46	0.77077	22.923	1.55146	2.20863e-13	0.494539	0.0303328	PIF induced		Cell membrane
AT3G52710		PIF induced reversed 0-50%	33.97	30.6133	16.2767	22.1067	0.670497	32.9503	1.09055	2.47986e-08	0.445837	0.0300246	PIF induced		Nucleus
AT3G17810	pyrimidine 1	PIF induced reversed 0-50%	61.1333	58.65	28.29	37.99	0.704658	29.5342	1.12837	1.61137e-09	0.426855	0.0298189	PIF induced		Cell membrane
AT1G61260	Protein of unknown function (DUF761)	PIF induced reversed 0-50%	31.7	33.7667	12.4367	17.0633	0.75982	24.018	1.30723	2.39751e-12	0.44337	0.0294585	PIF induced		Chloroplast
AT4G21600	endonuclease 5	PIF induced reversed 0-50%	63.0267	59.9533	28.7667	38.64	0.711812	28.8188	1.17382	7.51952e-10	0.440473	0.0293177	PIF induced		Extracellular
AT3G50950	HOPZ-ACTIVATED RESISTANCE 1	PIF induced reversed 0-50%	34.14	30.24	17.8667	24.24	0.608357	39.1643	1.00409	8.78218e-07	0.444705	0.0292834	PIF induced		Nucleus
AT1G43020	Protein of unknown function, DUF547	PIF induced reversed 0-50%	22.28	21.8333	7.14	10.05	0.807794	19.2206	1.65335	2.41889e-16	0.491324	0.0292253	PIF induced		Chloroplast
AT4G30350	Double Clp-N motif-containing P-loop nucleoside triphosphate hydrolases superfamily protein	PIF induced reversed 0-50%	14.57	16.0733	6.15333	8.73	0.693861	30.6139	1.22928	2.37634e-09	0.513082	0.0288153	PIF induced	PIF1PIF5	Cytoplasm
AT4G31100	wall-associated kinase, putative	PIF induced reversed 0-50%	11.58	13.46	5.11667	7.36333	0.652398	34.7602	1.15435	4.52956e-08	0.523813	0.0287101	PIF induced		Extracellular
AT4G17140	pleckstrin homology (PH) domain-containing protein	PIF induced reversed 0-50%	10.7067	11.1833	4.69333	6.80333	0.649113	35.0887	1.21935	4.23003e-08	0.537724	0.028569	PIF induced		Cell membrane
AT1G72200	RING/U-box superfamily protein	PIF induced reversed 0-50%	88.3267	80.5533	43.2233	57.8467	0.675782	32.4218	1.06101	1.54525e-08	0.423545	0.0284136	PIF induced		Unknown	RS downregulated
AT5G44610	microtubule-associated protein 18	PIF induced reversed 0-50%	396.677	324.81	158.107	209.97	0.782607	21.7393	1.31352	8.83159e-14	0.402821	0.0281929	PIF induced		Unknown
AT1G80570	RNI-like superfamily protein	PIF induced reversed 0-50%	8.40333	8.66	4.03333	5.94333	0.562929	43.7071	1.0711	2.8071e-06	0.527452	0.0281764	PIF induced		Nucleus
AT4G03820	Protein of unknown function (DUF3537)	PIF induced reversed 0-50%	14.8667	16.7133	5.01667	7.25667	0.772589	22.7411	1.56629	8.89607e-14	0.513686	0.0281227	PIF induced		Nucleus
AT5G45940	nudix hydrolase homolog 11	PIF induced reversed 0-50%	36.8767	36.9867	15.5433	21.2633	0.731875	26.8125	1.22752	5.24507e-11	0.429233	0.0278438	PIF induced		Chloroplast
AT5G02230	Haloacid dehalogenase-like hydrolase (HAD) superfamily protein	PIF induced reversed 0-50%	63.38	57.84	17.2467	23.52	0.864017	13.5983	1.90211	7.60058e-24	0.437471	0.0276849	PIF induced		Unknown	RS downregulated
AT2G04570	GDSL-like Lipase/Acylhydrolase superfamily protein	PIF induced reversed 0-50%	57.19	48.54	22.11	29.9467	0.776606	22.3394	1.37761	1.11503e-13	0.433189	0.0276598	PIF induced		Extracellular
AT1G69526	S-adenosyl-L-methionine-dependent methyltransferases superfamily protein	PIF induced reversed 0-50%	75.0433	71.14	26.0067	35.1133	0.814289	18.5711	1.5653	6.09254e-17	0.436071	0.0275844	PIF induced		Mitochondrion
AT1G55760	BTB/POZ domain-containing protein	PIF induced reversed 0-50%	12.22	12.7933	5.51333	7.89	0.645626	35.4374	1.18556	6.48425e-08	0.540972	0.0272962	PIF induced		Unknown	RS upregulated
AT4G19860	alpha/beta-Hydrolases superfamily protein	PIF induced reversed 0-50%	272.727	239.423	116.303	154.98	0.752744	24.7256	1.27789	5.66839e-12	0.417392	0.026949	PIF induced		Unknown
AT4G32140	EamA-like transporter family	PIF induced reversed 0-50%	62.15	57.5533	28.71	38.75	0.699761	30.0239	1.12105	1.45272e-09	0.430886	0.0269085	PIF induced		Unknown
AT5G13870	xyloglucan endotransglucosylase/hydrolase 5	PIF induced reversed 0-50%	39.7633	48.92	7.43667	10.47	0.906166	9.38338	2.40344	1.4029e-34	0.506378	0.0268725	PIF induced		Extracellular
AT4G20170	Domain of unknown function (DUF23)	PIF induced reversed 0-50%	23.43	19.55	10.79	14.9533	0.670622	32.9378	1.12647	1.23379e-08	0.472915	0.0267214	PIF induced		Unknown
AT2G36100	Uncharacterised protein family (UPF0497)	PIF induced reversed 0-50%	670.363	688.2	268.087	356.52	0.780168	21.9832	1.29143	9.37351e-14	0.400682	0.0266981	PIF induced		Unknown
AT1G59970	Matrixin family protein	PIF induced reversed 0-50%	7.46667	7.85667	3.75	5.56	0.513004	48.6996	1.01476	1.5802e-05	0.571516	0.0266861	PIF induced		Extracellular
AT3G17120		PIF induced reversed 0-50%	21.2367	19.67	9.24333	12.89	0.695942	30.4058	1.22282	1.45986e-09	0.486985	0.0266861	PIF induced		Nucleus
AT4G17350	Plant protein of unknown function (DUF828) with plant pleckstrin homology-like region	PIF induced reversed 0-50%	13	12.53	4.67	6.79	0.745498	25.4502	1.47708	4.5408e-12	0.530678	0.026369	PIF induced		Nucleus
AT1G56010	NAC domain containing protein 1	PIF induced reversed 0-50%	71.6333	58	20.1333	27.4367	0.858188	14.1812	1.87876	2.22268e-23	0.433314	0.0260728	PIF induced	PIF3	Nucleus
AT5G11600		PIF induced reversed 0-50%	26.53	22.2333	12.9267	17.8167	0.640529	35.9471	1.08294	8.10784e-08	0.4627	0.0260434	PIF induced		Unknown
AT5G06300	Putative lysine decarboxylase family protein	PIF induced reversed 0-50%	9.47333	8.62667	4.79667	6.95	0.539558	46.0442	1.02572	7.67335e-06	0.54804	0.0259529	PIF induced		Unknown
AT5G11970	Protein of unknown function (DUF3511)	PIF induced reversed 0-50%	136.663	135.08	64.05	85.7967	0.700514	29.9486	1.09871	1.37169e-09	0.418975	0.0259529	PIF induced	PIF1PIF5	Unknown
AT3G47348	snoRNA	PIF induced reversed 0-50%	24.03	11.0167	7.48	10.53	0.81571	18.429	1.85497	1.30575e-17	0.55106	0.0257947	PIF induced		#N/A
AT1G16858	conserved peptide upstream open reading frame 55	PIF induced reversed 0-50%	39.64	40.9533	17.2067	23.54	0.717682	28.2318	1.17771	1.97358e-10	0.446794	0.0257435	PIF induced	PIF1PIF3PIF5	Unknown
AT1G18400	BR enhanced expression 1	PIF induced reversed 0-50%	19.0267	20.4567	4.39667	6.45333	0.859421	14.0579	2.12531	5.41343e-24	0.537805	0.0250956	PIF induced	PIF1PIF3PIF4PIF5	Nucleus	RS upregulated
AT1G20900	Predicted AT-hook DNA-binding family protein	PIF induced reversed 0-50%	37.2133	47.6233	12.51	17.3533	0.80394	19.606	1.50861	1.98953e-16	0.448192	0.0244483	PIF induced	PIF1PIF3PIF4PIF5	Cytoplasm
AT3G59760	O-acetylserine (thiol) lyase isoform C	PIF induced reversed 0-50%	22.6133	21.2	10.2867	14.3633	0.669281	33.0719	1.15757	7.99857e-09	0.491119	0.0242935	PIF induced		Mitochondrion
AT2G25090	CBL-interacting protein kinase 16	PIF induced reversed 0-50%	7.33333	6.99667	3.39	5.09	0.568893	43.1107	1.10405	1.87782e-06	0.590385	0.0242816	PIF induced		Cell membrane
AT1G06780	galacturonosyltransferase 6	PIF induced reversed 0-50%	11.0767	10.1733	4.76333	6.97667	0.649419	35.0581	1.26013	1.67559e-08	0.556552	0.0239419	PIF induced	PIF1PIF5	Golgi body
AT2G39130	Transmembrane amino acid transporter family protein	PIF induced reversed 0-50%	22.5333	16.1767	9.60667	13.4767	0.700619	29.9381	1.30131	3.96645e-10	0.499452	0.0238414	PIF induced	PIF1	Cell membrane
AT1G51170	Protein kinase superfamily protein	PIF induced reversed 0-50%	16.6033	14.21	7.14667	10.15	0.682411	31.7589	1.23775	2.48032e-09	0.519198	0.0235393	PIF induced		Chloroplast
AT2G02820	myb domain protein 88	PIF induced reversed 0-50%	59.4133	51.92	23.16	31.6	0.767194	23.2806	1.34344	1.7128e-13	0.452242	0.0232742	PIF induced		Nucleus
AT5G12880	proline-rich family protein	PIF induced reversed 0-50%	15.1533	14.1767	6.06333	8.72667	0.707004	29.2996	1.33868	1.80352e-10	0.513124	0.0232545	PIF induced		Mitochondrion
AT5G14780	formate dehydrogenase	PIF induced reversed 0-50%	505.29	526.46	149.617	200.637	0.856554	14.3446	1.78594	5.73959e-23	0.422552	0.023099	PIF induced	PIF5	Mitochondrion
AT5G67390		PIF induced reversed 0-50%	38.9167	33.14	10.7833	15.0867	0.847038	15.2962	1.8283	5.73213e-22	0.484268	0.0221647	PIF induced		Unknown
AT4G17280	Auxin-responsive family protein	PIF induced reversed 0-50%	23.6767	22.4533	5.42667	7.91333	0.863744	13.6256	2.15107	1.57406e-25	0.544956	0.021901	PIF induced	PIF5	Extracellular
AT4G14010	ralf-like 32	PIF induced reversed 0-50%	479.18	474.183	222.313	298.53	0.703283	29.6717	1.10838	5.04808e-10	0.428193	0.0218853	PIF induced		Extracellular
AT4G30170	Peroxidase family protein	PIF induced reversed 0-50%	134.25	118.02	45.62	61.8067	0.817368	18.2632	1.57678	5.55624e-18	0.441817	0.0218208	PIF induced		Extracellular
AT2G01150	RING-H2 finger protein 2B	PIF induced reversed 0-50%	18.71	20.9867	7.47667	10.6733	0.71543	28.457	1.29485	5.90865e-11	0.503838	0.0214269	PIF induced	PIF1PIF3PIF4PIF5	Unknown
AT3G24840	Sec14p-like phosphatidylinositol transfer family protein	PIF induced reversed 0-50%	13.77	13.9667	4.64	6.84333	0.758671	24.1329	1.58137	1.50106e-13	0.550337	0.0214269	PIF induced	PIF1PIF3PIF4PIF5	Mitochondrion
AT3G63080	glutathione peroxidase 5	PIF induced reversed 0-50%	116.75	103.227	49.8267	67.5567	0.73507	26.493	1.27047	1.03874e-11	0.433684	0.0211337	PIF induced		Unknown
AT4G11600	glutathione peroxidase 6	PIF induced reversed 0-50%	62.7067	62.13	24.46	33.5067	0.763465	23.6535	1.40773	1.43054e-13	0.455623	0.0210559	PIF induced	PIF3	Mitochondrion
AT1G74490	Protein kinase superfamily protein	PIF induced reversed 0-50%	15.7967	19.1233	6.66333	9.57667	0.681022	31.8978	1.20961	1.53888e-09	0.518678	0.0208789	PIF induced	PIF1	Chloroplast
AT4G25720	glutaminyl cyclase	PIF induced reversed 0-50%	26.2433	22.0467	13.6633	19.0167	0.574457	42.5543	1.01023	1.12689e-06	0.482365	0.0205419	PIF induced		Chloroplast
AT4G16760	acyl-CoA oxidase 1	PIF induced reversed 0-50%	329.16	357.527	156.78	211.357	0.683393	31.6607	1.06174	2.15626e-09	0.423523	0.0205419	PIF induced	PIF3	Cytoplasm
AT1G13210	autoinhibited Ca2+/ATPase II	PIF induced reversed 0-50%	23.36	21.3067	10.0633	14.1867	0.689897	31.0103	1.22453	6.46472e-10	0.492186	0.0205045	PIF induced		Cell membrane
AT4G27470	RING membrane-anchor 3	PIF induced reversed 0-50%	19.34	18.5867	7.35667	10.5467	0.733797	26.6203	1.46274	3.61529e-12	0.517215	0.0204509	PIF induced		Nucleus
AT1G14870	PLANT CADMIUM RESISTANCE 2	PIF induced reversed 0-50%	230.84	186.993	71.84	97.3067	0.839832	16.0168	1.71859	4.88017e-21	0.434595	0.0201881	PIF induced	PIF5	Cytoplasm
AT3G02290	RING/U-box superfamily protein	PIF induced reversed 0-50%	45.0233	41.7733	19.2333	26.5633	0.715781	28.4219	1.23104	5.83921e-11	0.466332	0.020077	PIF induced		Nucleus
AT4G01410	Late embryogenesis abundant (LEA) hydroxyproline-rich glycoprotein family	PIF induced reversed 0-50%	26.9133	27.7567	10.09	14.21	0.755102	24.4898	1.4361	3.72156e-13	0.50279	0.020077	PIF induced	PIF1PIF4PIF5	Unknown
AT2G42040		PIF induced reversed 0-50%	55.44	52.7133	19.6933	27.21	0.789724	21.0276	1.52424	9.77301e-16	0.456577	0.0194907	PIF induced	PIF1	Unknown
AT5G66920	SKU5 similar 17	PIF induced reversed 0-50%	75.5033	81.5933	32.24	44.14	0.72494	27.506	1.24048	1.85133e-11	0.449622	0.0193399	PIF induced		Extracellular
AT5G44920	Toll-Interleukin-Resistance (TIR) domain family protein	PIF induced reversed 0-50%	89.6567	104.817	33.01	45.23	0.784277	21.5723	1.44601	2.2102e-15	0.446527	0.0188953	PIF induced		Cytoplasm
AT2G26510	Xanthine/uracil permease family protein	PIF induced reversed 0-50%	66.24	69.7567	25.1733	34.6633	0.768912	23.1088	1.40517	2.86552e-14	0.455451	0.0188	PIF induced		Chloroplast
AT4G18930	RNA ligase/cyclic nucleotide phosphodiesterase family protein	PIF induced reversed 0-50%	127.147	105.467	48.62	66.3467	0.774259	22.5741	1.43235	1.41075e-14	0.450102	0.0185104	PIF induced		Cytoplasm
AT4G14716	acireductone dioxygenase 1	PIF induced reversed 0-50%	163.9	140.877	73.2367	99.6233	0.70896	29.104	1.23715	9.93731e-11	0.458848	0.0183574	PIF induced		Cell membrane
AT1G65960	glutamate decarboxylase 2	PIF induced reversed 0-50%	291.767	289.98	138.1	187.25	0.680152	31.9848	1.08292	1.60872e-09	0.431174	0.0183545	PIF induced		Unknown
AT3G22240		PIF induced reversed 0-50%	72.4867	67.7633	21.89	30.3067	0.833652	16.6348	1.73399	4.89041e-21	0.458494	0.0182344	PIF induced		Nucleus
AT5G08440		PIF induced reversed 0-50%	9.44667	8.79	4.40667	6.57667	0.569444	43.0556	1.08677	8.3818e-07	0.574291	0.0182068	PIF induced		Unknown
AT4G22810	Predicted AT-hook DNA-binding family protein	PIF induced reversed 0-50%	46.3367	44.3467	14.4033	20.12	0.820981	17.9019	1.67205	4.52124e-19	0.487037	0.0181647	PIF induced		Unknown
AT2G45510	cytochrome P450, family 704, subfamily A, polypeptide 2	PIF induced reversed 0-50%	38.5067	35.19	14.1667	19.8567	0.766228	23.3772	1.49635	2.53273e-14	0.480684	0.0179038	PIF induced		Unknown
AT4G35070	SBP (S-ribonuclease binding protein) family protein	PIF induced reversed 0-50%	12.5033	12.05	3.78333	5.71667	0.778287	22.1713	1.7034	2.60389e-15	0.598298	0.0178226	PIF induced	PIF4	Cytoplasm
AT3G11210	SGNH hydrolase-type esterase superfamily protein	PIF induced reversed 0-50%	26.8	29.5067	11.33	16.0067	0.697694	30.2306	1.23337	1.66282e-10	0.48264	0.0178199	PIF induced		Extracellular
AT1G76070		PIF induced reversed 0-50%	10.54	9.22667	4.58	6.81667	0.62472	37.528	1.22819	3.26327e-08	0.571788	0.017746	PIF induced		Nucleus
AT2G24180	cytochrome p450 71b6	PIF induced reversed 0-50%	32.4967	26.9533	15.0167	21.0167	0.656751	34.3249	1.14039	5.67933e-09	0.479313	0.0177216	PIF induced		Unknown
AT4G20110	VACUOLAR SORTING RECEPTOR 7	PIF induced reversed 0-50%	36.7	30.8	12.3333	17.3833	0.79275	20.725	1.60437	1.63046e-16	0.486387	0.017691	PIF induced		Unknown
AT5G45350	proline-rich family protein	PIF induced reversed 0-50%	111.453	113.793	55.2967	75.5433	0.639461	36.0539	1.02037	2.53339e-08	0.453453	0.017649	PIF induced		Unknown
AT2G18240	Rer1 family protein	PIF induced reversed 0-50%	10.8	11.12	4.68333	7.00333	0.620708	37.9292	1.2053	3.27174e-08	0.556552	0.0175982	PIF induced		Cytoplasm
AT5G57070	hydroxyproline-rich glycoprotein family protein	PIF induced reversed 0-50%	32.7833	34.4667	14.3367	20.12	0.686484	31.3516	1.21096	4.26352e-10	0.498528	0.0174276	PIF induced		Nucleus
AT3G26450	Polyketide cyclase/dehydrase and lipid transport superfamily protein	PIF induced reversed 0-50%	184.387	144.393	88.77	120.943	0.663518	33.6482	1.0672	4.46835e-09	0.433419	0.0173655	PIF induced		Nucleus
AT3G19580	zinc-finger protein 2	PIF induced reversed 0-50%	17.0133	15.3433	8.02333	11.5467	0.608083	39.1917	1.06853	1.01343e-07	0.535077	0.016665	PIF induced	PIF1PIF3PIF4PIF5	Nucleus
AT1G19370		PIF induced reversed 0-50%	29.0433	29.0533	14.2167	19.97	0.61196	38.804	1.05658	8.36227e-08	0.512438	0.0166335	PIF induced		Extracellular
AT3G20015	Eukaryotic aspartyl protease family protein	PIF induced reversed 0-50%	39.1833	35.84	18.18	25.3867	0.65688	34.312	1.10031	4.59887e-09	0.491182	0.0164978	PIF induced		Extracellular
AT5G66170	sulfurtransferase 18	PIF induced reversed 0-50%	287.293	274.773	130.08	177.307	0.699601	30.0399	1.14274	1.59685e-10	0.432231	0.0164523	PIF induced		Chloroplast
AT3G17110		PIF induced reversed 0-50%	13.89	10.8133	4.03	6.10667	0.789385	21.0615	1.79573	8.84594e-17	0.592387	0.0163286	PIF induced	PIF1PIF3PIF4PIF5	#N/A
AT2G48030	DNAse I-like superfamily protein	PIF induced reversed 0-50%	31.2367	29	15.2433	21.3867	0.615882	38.4118	1.05553	6.61591e-08	0.498748	0.0161941	PIF induced		Nucleus
AT3G23800	selenium-binding protein 3	PIF induced reversed 0-50%	80.7967	77.7233	24.7767	34.3867	0.828454	17.1546	1.76037	9.82467e-21	0.47144	0.0160144	PIF induced		Nucleus
AT2G37130	Peroxidase superfamily protein	PIF induced reversed 0-50%	2389.51	2010.3	491.923	669.433	0.906455	9.3545	2.29817	3.55025e-37	0.438142	0.0159602	PIF induced		Extracellular
AT5G15265		PIF induced reversed 0-50%	66.4867	55.1333	14.0333	19.7633	0.89076	10.924	2.27564	1.22603e-32	0.506307	0.0158963	PIF induced	PIF1PIF4PIF5	Extracellular
AT5G02560	histone H2A 12	PIF induced reversed 0-50%	49.2633	45.4133	18.2933	25.59	0.764396	23.5604	1.45837	1.95378e-14	0.482484	0.0157072	PIF induced		Nucleus
AT5G09890	Protein kinase family protein	PIF induced reversed 0-50%	37.7033	31.7733	18.2567	25.5767	0.623586	37.6414	1.03841	3.28965e-08	0.466442	0.0155851	PIF induced		Cytoplasm
AT1G21070	Nucleotide-sugar transporter family protein	PIF induced reversed 0-50%	16.0533	17.3633	7.53667	10.94	0.600391	39.9609	1.10776	9.16268e-08	0.556938	0.01513	PIF induced		Cell membrane
AT1G60710	NAD(P)-linked oxidoreductase superfamily protein	PIF induced reversed 0-50%	63.5767	56.55	32.08	44.4467	0.607366	39.2634	1.04019	8.30637e-08	0.471452	0.0150788	PIF induced		Cytoplasm
AT5G57110	autoinhibited Ca2+ -ATPase, isoform 8	PIF induced reversed 0-50%	112.733	108.23	29.26	40.61	0.864028	13.5972	1.94972	1.07721e-26	0.473366	0.0149989	PIF induced		Unknown
AT1G56580	Protein of unknown function, DUF538	PIF induced reversed 0-50%	221.753	181.117	111.4	152.717	0.625597	37.4403	1.02413	3.23001e-08	0.45138	0.0147483	PIF induced		Cytoplasm
AT2G41070	Basic-leucine zipper (bZIP) transcription factor family protein	PIF induced reversed 0-50%	20.6467	27.75	5.60333	8.29333	0.821183	17.8817	1.85249	4.33309e-20	0.556914	0.0146475	PIF induced	PIF1PIF3PIF4PIF5	Nucleus
AT1G11185	other RNA	PIF induced reversed 0-50%	19.0467	22.8267	8.15667	11.85	0.660851	33.9149	1.21094	1.25049e-09	0.543418	0.0143078	PIF induced		#N/A
AT4G27745	Yippee family putative zinc-binding protein	PIF induced reversed 0-50%	150.67	140.403	72.3567	99.6933	0.650932	34.9068	1.09948	4.28975e-09	0.471392	0.0138889	PIF induced		Nucleus
ATMG00020		PIF induced reversed 0-50%	6204.09	5394.29	2211.24	3027.38	0.7956	20.44	1.49277	3.7579e-17	0.440249	0.0136471	PIF induced		#N/A
AT3G21710		PIF induced reversed 0-50%	53.7233	41.1533	24.6367	34.48	0.661586	33.8414	1.18321	1.16109e-09	0.479729	0.0135061	PIF induced	PIF1	Nucleus
AT4G22235	Arabidopsis defensin-like protein	PIF induced reversed 0-50%	16.6267	16.1433	5.39	8.02	0.765945	23.4055	1.66299	4.42818e-15	0.593573	0.0134957	PIF induced		Extracellular
AT3G26440	Protein of unknown function (DUF707)	PIF induced reversed 0-50%	19.4533	17.4233	9.35667	13.55	0.584681	41.5319	1.06145	1.25914e-07	0.514898	0.0134723	PIF induced	PIF1	Nucleus
AT2G37940	Arabidopsis Inositol phosphorylceramide synthase 2	PIF induced reversed 0-50%	120.41	122.213	43.7	60.64	0.779168	22.0832	1.50077	5.39208e-16	0.483765	0.0131749	PIF induced	PIF5	Cell membrane
AT4G03320	translocon at the inner envelope membrane of chloroplasts 20-IV	PIF induced reversed 0-50%	14.43	13.0467	6.17333	9.14667	0.639887	36.0113	1.25969	3.62982e-09	0.573019	0.0129866	PIF induced		Mitochondrion	RS upregulated
AT1G53830	pectin methylesterase 2	PIF induced reversed 0-50%	33.5867	29.24	7.76333	11.37	0.860333	13.9667	2.14679	5.20372e-27	0.54629	0.0129228	PIF induced		Unknown
AT1G18740	Protein of unknown function (DUF793)	PIF induced reversed 0-50%	82.1067	75.3367	41.0667	57.1033	0.609243	39.0757	1.01089	4.59014e-08	0.4719	0.0128524	PIF induced	PIF1PIF5	Chloroplast
AT2G18690		PIF induced reversed 0-50%	143.203	150.187	25.9333	36.34	0.911259	8.87411	2.46054	3.93931e-41	0.473869	0.0128311	PIF induced		Unknown
AT1G52240	RHO guanyl-nucleotide exchange factor 11	PIF induced reversed 0-50%	14.6033	12.7767	6.37667	9.45333	0.626013	37.3987	1.1694	9.22425e-09	0.55849	0.0126532	PIF induced		Cytoplasm
AT2G47270	sequence-specific DNA binding transcription factors;transcription regulators	PIF induced reversed 0-50%	60.18	64.3333	18.4267	26.0433	0.817579	18.2421	1.70299	4.50539e-20	0.504809	0.0126489	PIF induced	PIF1	Nucleus
AT5G07460	peptidemethionine sulfoxide reductase 2	PIF induced reversed 0-50%	19.1933	17.1533	5.88333	8.78	0.782369	21.7631	1.75141	5.91471e-17	0.569876	0.0125803	PIF induced		Chloroplast	RS downregulated
AT2G41780		PIF induced reversed 0-50%	12	11.6767	5.90333	8.81667	0.522143	47.7857	1.02589	1.52167e-06	0.566399	0.0124274	PIF induced		Nucleus
AT3G17420	glyoxysomal protein kinase 1	PIF induced reversed 0-50%	32.9567	31.8633	7.59	11.1733	0.858739	14.1261	2.08961	6.63829e-27	0.532877	0.0122286	PIF induced		Cell membrane
AT5G48290	Heavy metal transport/detoxification superfamily protein	PIF induced reversed 0-50%	10.22	10.51	4.94667	7.46667	0.522124	47.7876	1.0675	1.4315e-06	0.606118	0.0119875	PIF induced		Nucleus
AT4G12720	MutT/nudix family protein	PIF induced reversed 0-50%	47.0167	40.74	23.8967	33.64	0.578576	42.1424	1.02452	1.61078e-07	0.499047	0.0118996	PIF induced		Nucleus
AT1G51850	Leucine-rich repeat protein kinase family protein	PIF induced reversed 0-50%	8.62333	8.09333	4.05	6.26333	0.516035	48.3965	1.10287	1.33236e-06	0.620869	0.0118006	PIF induced		Unknown
AT3G54020	Arabidopsis Inositol phosphorylceramide synthase 1	PIF induced reversed 0-50%	22.8233	22.15	6.49667	9.64	0.807472	19.2528	1.84555	1.9637e-19	0.573129	0.0117801	PIF induced		Cell membrane
AT4G23400	plasma membrane intrinsic protein 1;5	PIF induced reversed 0-50%	1503.41	1209.94	455.067	627.917	0.83512	16.488	1.78313	2.31905e-22	0.45929	0.0116737	PIF induced		Cell membrane
AT3G19260	LAG1 homologue 2	PIF induced reversed 0-50%	32.9667	28.88	12.93	18.56	0.719015	28.0985	1.36349	1.78965e-12	0.514151	0.0115988	PIF induced	PIF1PIF4	Unknown
AT2G20610	Tyrosine transaminase family protein	PIF induced reversed 0-50%	20.4567	18.05	8.99667	13.1233	0.639907	36.0093	1.21321	2.65389e-09	0.536249	0.0115714	PIF induced		Cytoplasm
AT4G08950	Phosphate-responsive 1 family protein	PIF induced reversed 0-50%	334.943	299.347	89.2933	123.99	0.858756	14.1244	1.91102	1.53721e-26	0.480878	0.0113261	PIF induced		Extracellular
AT2G21620	Adenine nucleotide alpha hydrolases-like superfamily protein	PIF induced reversed 0-50%	305.787	305.337	108.433	150.423	0.787234	21.2766	1.51505	4.76073e-17	0.475991	0.0112964	PIF induced		Cytoplasm
AT2G38480	Uncharacterised protein family (UPF0497)	PIF induced reversed 0-50%	41.62	36.2967	19.6633	27.8867	0.625474	37.4526	1.11497	8.73954e-09	0.5142	0.0112726	PIF induced		Nucleus
AT4G37530	Peroxidase superfamily protein	PIF induced reversed 0-50%	51.2733	43.6967	17.4633	24.86	0.781228	21.8772	1.58384	9.18254e-17	0.506729	0.0111069	PIF induced		Extracellular
AT1G08830	copper/zinc superoxide dismutase 1	PIF induced reversed 0-50%	230.277	199.483	106.077	147.317	0.667955	33.2045	1.15901	4.27519e-10	0.48293	0.0110293	PIF induced		Cytoplasm
AT3G09830	Protein kinase superfamily protein	PIF induced reversed 0-50%	13.2433	10.4133	5.02333	7.67667	0.67721	32.279	1.40129	3.99951e-11	0.578255	0.0110001	PIF induced		Cell membrane
AT3G49220	Plant invertase/pectin methylesterase inhibitor superfamily	PIF induced reversed 0-50%	66.2867	62.2933	24.7733	35.01	0.753413	24.6587	1.43122	1.0363e-14	0.481402	0.0109783	PIF induced		Unknown
AT5G20910	RING/U-box superfamily protein	PIF induced reversed 0-50%	8.99667	8.16667	3.68333	5.76667	0.607905	39.2095	1.29978	1.11535e-08	0.659974	0.0109207	PIF induced		Nucleus
AT1G51790	Leucine-rich repeat protein kinase family protein	PIF induced reversed 0-50%	11.0067	9.25333	4.46	6.84667	0.635438	36.4562	1.27904	2.47507e-09	0.608192	0.0108643	PIF induced	PIF1PIF3PIF5	Cell membrane
AT4G37740	growth-regulating factor 2	PIF induced reversed 0-50%	28.89	30.2433	4.87667	7.46	0.892421	10.7579	2.52832	6.90914e-36	0.582636	0.0107347	PIF induced	PIF1PIF4	Nucleus
AT3G52790	peptidoglycan-binding LysM domain-containing protein	PIF induced reversed 0-50%	18.8467	17.7867	5.75667	8.65667	0.778457	22.1543	1.72534	6.3812e-17	0.592753	0.0107101	PIF induced		Unknown
AT1G56700	Peptidase C15, pyroglutamyl peptidase I-like	PIF induced reversed 0-50%	108.32	102.79	50.9	71.26	0.64542	35.458	1.12546	1.80986e-09	0.480066	0.0104384	PIF induced		Cytoplasm
AT1G22740	RAB GTPase homolog G3B	PIF induced reversed 0-50%	98.98	110.133	39.4367	55.4433	0.731176	26.8824	1.35305	2.3886e-13	0.487759	0.0101608	PIF induced		Unknown	RS downregulated
AT5G19230	Glycoprotein membrane precursor GPI-anchored	PIF induced reversed 0-50%	227.723	220.153	84.9667	118.747	0.763374	23.6626	1.44178	1.7427e-15	0.476045	0.00981858	PIF induced		Cell membrane
AT5G65530	Protein kinase superfamily protein	PIF induced reversed 0-50%	43.7067	40.0067	15.97	22.9767	0.747386	25.2614	1.44966	1.20576e-14	0.513821	0.00960909	PIF induced		Cytoplasm
AT3G27210		PIF induced reversed 0-50%	16.54	19.2567	6.22	9.36333	0.695413	30.4587	1.38356	8.006e-12	0.570027	0.00960862	PIF induced	PIF3PIF4PIF5	Nucleus
AT5G43780	Pseudouridine synthase/archaeosine transglycosylase-like family protein	PIF induced reversed 0-50%	139.76	124.11	57.62	80.8833	0.716784	28.3216	1.31018	1.22671e-12	0.479864	0.00952788	PIF induced		Chloroplast
AT2G30930		PIF induced reversed 0-50%	728.923	612.693	340.483	474.147	0.655897	34.4103	1.09721	6.72512e-10	0.471458	0.00950826	PIF induced		Unknown
AT5G47960	RAB GTPase homolog A4C	PIF induced reversed 0-50%	16.9533	14.4567	6.47333	9.71	0.691158	30.8842	1.44328	8.79499e-12	0.584867	0.00943944	PIF induced		Golgi body
AT1G36060	Integrase-type DNA-binding superfamily protein	PIF induced reversed 0-50%	25.3133	26.8367	7.49333	11.15	0.7948	20.52	1.76005	9.33969e-19	0.566158	0.00938787	PIF induced	PIF5	Nucleus
AT5G10770	Eukaryotic aspartyl protease family protein	PIF induced reversed 0-50%	65.13	65.6933	16.76	24.1133	0.847977	15.2023	1.97059	1.02635e-25	0.508962	0.00933008	PIF induced		Extracellular
AT4G22340	cytidinediphosphate diacylglycerol synthase 2	PIF induced reversed 0-50%	22.11	20.4433	10.8433	15.83	0.557396	44.2604	1.02113	1.9582e-07	0.553036	0.00930422	PIF induced		Unknown
AT5G47740	Adenine nucleotide alpha hydrolases-like superfamily protein	PIF induced reversed 0-50%	10.8133	12.2733	4.55333	7.06	0.599574	40.0426	1.26013	9.65956e-09	0.624107	0.00927667	PIF induced		Nucleus
AT4G18970	GDSL-like Lipase/Acylhydrolase superfamily protein	PIF induced reversed 0-50%	283.163	258.1	134.263	187.657	0.641415	35.8585	1.10198	1.76235e-09	0.4849	0.00927641	PIF induced	PIF4	Extracellular
AT5G42030	ABL interactor-like protein 4	PIF induced reversed 0-50%	54.7867	50.6167	24.16	34.3967	0.66576	33.424	1.22244	1.63976e-10	0.514042	0.00921623	PIF induced		Chloroplast
AT4G35840	RING/U-box superfamily protein	PIF induced reversed 0-50%	18.04	15.2667	8.06	11.96	0.609218	39.0782	1.18208	8.51652e-09	0.580123	0.0090817	PIF induced		Unknown
AT1G19180	jasmonate-zim-domain protein 1	PIF induced reversed 0-50%	32.2067	36.8633	8.84	13.0633	0.819258	18.0742	1.88741	1.07107e-21	0.559334	0.00902817	PIF induced	PIF1PIF3PIF4PIF5	Nucleus
AT4G25780	CAP (Cysteine-rich secretory proteins, Antigen 5, and Pathogenesis-related 1 protein) superfamily protein	PIF induced reversed 0-50%	23.1833	13.5967	10.7267	15.6967	0.601017	39.8983	1.1305	1.52877e-08	0.548284	0.00899131	PIF induced		Extracellular	RS downregulated
AT5G17060	ADP-ribosylation factor B1B	PIF induced reversed 0-50%	9.82667	7.75	4.18	6.55	0.580283	41.9717	1.29642	1.67559e-08	0.641955	0.0088854	PIF induced		Golgi body
AT4G32440	Plant Tudor-like RNA-binding protein	PIF induced reversed 0-50%	8.22333	7.91333	3.61	5.70667	0.54552	45.448	1.18733	2.39842e-07	0.670234	0.00886712	PIF induced		Nucleus
AT1G08890	Major facilitator superfamily protein	PIF induced reversed 0-50%	15.1833	14.0133	5.18	7.91667	0.726425	27.3575	1.55381	1.20404e-13	0.632681	0.00885084	PIF induced	PIF1PIF3PIF4	Cell membrane
AT2G39180	CRINKLY4 related 2	PIF induced reversed 0-50%	38.19	38.14	16.14	23.2667	0.676795	32.3205	1.26117	5.36232e-11	0.530533	0.00884868	PIF induced	PIF1PIF5	Unknown
AT1G56145	Leucine-rich repeat transmembrane protein kinase	PIF induced reversed 0-50%	31.22	30.41	13.6167	19.7967	0.64893	35.107	1.20795	4.20538e-10	0.54075	0.00833088	PIF induced		Cell membrane
AT3G11550	Uncharacterised protein family (UPF0497)	PIF induced reversed 0-50%	339.01	338.937	95.3433	134.087	0.840999	15.9001	1.84355	1.23974e-24	0.485211	0.0083254	PIF induced		Unknown
AT5G10280	myb domain protein 92	PIF induced reversed 0-50%	8.79	9.21	3.9	6.13333	0.543286	45.6714	1.17144	2.20166e-07	0.660789	0.00824723	PIF induced		Nucleus
AT1G18390	Protein kinase superfamily protein	PIF induced reversed 0-50%	26.1167	22.7833	11.06	16.2133	0.657737	34.2263	1.29839	1.77568e-10	0.55705	0.00821738	PIF induced		Cell membrane
AT1G60610	SBP (S-ribonuclease binding protein) family protein	PIF induced reversed 0-50%	16.4067	19.56	4.98	7.70667	0.761377	23.8623	1.68966	1.91595e-16	0.615854	0.00816827	PIF induced		Cytoplasm
AT4G05050	ubiquitin 11	PIF induced reversed 0-50%	1327.95	1381.67	576.42	807.543	0.692462	30.7538	1.21544	1.12698e-11	0.488034	0.00810747	PIF induced		Unknown
AT1G12140	flavin-monooxygenase glucosinolate S-oxygenase 5	PIF induced reversed 0-50%	21.46	21.1433	9.86	14.5733	0.593678	40.6322	1.12338	1.54429e-08	0.557316	0.00807119	PIF induced		Nucleus
AT1G30690	Sec14p-like phosphatidylinositol transfer family protein	PIF induced reversed 0-50%	207.96	174.317	86.7467	122.237	0.70721	29.279	1.28075	1.85307e-12	0.505583	0.00805329	PIF induced	PIF4PIF5	Nucleus	RS downregulated
AT4G25090	Riboflavin synthase-like superfamily protein	PIF induced reversed 0-50%	9.79333	8.44	3.53333	5.59	0.671459	32.8541	1.51445	4.0772e-11	0.698201	0.00800986	PIF induced		Unknown
AT4G12470	azelaic acid induced 1	PIF induced reversed 0-50%	280.96	241.027	25.42	36.38	0.95711	4.28896	3.49092	1.93494e-75	0.534696	0.0078923	PIF induced		Extracellular	RS upregulated
AT4G02330	Plant invertase/pectin methylesterase inhibitor superfamily	PIF induced reversed 0-50%	16.6233	18.8	5.19	7.99667	0.754519	24.5481	1.6851	7.49489e-16	0.62332	0.00784529	PIF induced		Extracellular
AT2G17290	Calcium-dependent protein kinase family protein	PIF induced reversed 0-50%	161.37	167.383	78.36	110.673	0.61073	38.927	1.03093	7.38672e-09	0.499148	0.00777442	PIF induced	PIF3PIF4	Nucleus
AT5G44380	FAD-binding Berberine family protein	PIF induced reversed 0-50%	943.363	766.967	266.923	375.173	0.839971	16.0029	1.87584	1.17664e-24	0.498154	0.00772158	PIF induced		Cytoplasm
AT5G53830	VQ motif-containing protein	PIF induced reversed 0-50%	35.2	33.6933	17.33	25.0867	0.565939	43.4061	1.03501	7.56243e-08	0.543337	0.00769581	PIF induced		Nucleus
AT1G53730	STRUBBELIG-receptor family 6	PIF induced reversed 0-50%	116.687	121.63	55.9067	79.2633	0.615718	38.4282	1.10043	4.50987e-09	0.515355	0.00759049	PIF induced		Extracellular
AT2G38360	prenylated RAB acceptor 1.B4	PIF induced reversed 0-50%	24	22.6433	10.1533	15.04	0.647087	35.2913	1.22807	2.78662e-10	0.555337	0.00751456	PIF induced		Chloroplast
AT2G29480	glutathione S-transferase tau 2	PIF induced reversed 0-50%	12.3233	11.7067	4.68	7.28333	0.659398	34.0602	1.42235	6.41149e-11	0.644546	0.00745986	PIF induced		Cytoplasm
AT5G59570	Homeodomain-like superfamily protein	PIF induced reversed 0-50%	42.1667	49.2867	6.93667	10.5033	0.898761	10.1239	2.5908	2.04868e-39	0.597053	0.00745986	PIF induced		Nucleus
AT1G45130	beta-galactosidase 5	PIF induced reversed 0-50%	68.2733	59.4867	18.4467	26.7133	0.834092	16.5908	1.93095	2.98616e-24	0.532392	0.00744546	PIF induced	PIF1PIF3PIF4PIF5	Extracellular
AT1G54320	LEM3 (ligand-effect modulator 3) family protein / CDC50 family protein	PIF induced reversed 0-50%	88.21	92.8967	40.21	57.3033	0.643889	35.6111	1.14779	4.83821e-10	0.50398	0.00739473	PIF induced		Golgi body
AT3G23690	basic helix-loop-helix (bHLH) DNA-binding superfamily protein	PIF induced reversed 0-50%	99.4067	87.2867	50.65	71.9733	0.562658	43.7342	1.01099	8.99872e-08	0.51103	0.00739081	PIF induced	PIF1PIF4PIF5	Nucleus
AT1G69750	cytochrome c oxidase 19-2	PIF induced reversed 0-50%	25.5767	23.96	12.4133	18.25	0.556597	44.3403	1.06561	8.4737e-08	0.559012	0.00726	PIF induced		Nucleus
AT3G10300	Calcium-binding EF-hand family protein	PIF induced reversed 0-50%	51.1333	55.6433	24.47	35.2	0.597575	40.2425	1.05841	1.05355e-08	0.524064	0.00725721	PIF induced		Unknown
AT1G04240	AUX/IAA transcriptional regulator family protein	PIF induced reversed 0-50%	245.37	246.82	123.263	174.357	0.581568	41.8432	1.00795	3.13857e-08	0.497806	0.00704515	PIF induced	PIF1PIF4PIF5	Nucleus
AT4G18360	Aldolase-type TIM barrel family protein	PIF induced reversed 0-50%	23.77	22.9233	9.27667	13.8333	0.685603	31.4397	1.35167	5.29595e-12	0.571741	0.00700852	PIF induced	PIF1	Unknown
AT2G39200	Seven transmembrane MLO family protein	PIF induced reversed 0-50%	33.3667	30.1033	12.69	18.6567	0.71143	28.857	1.43605	2.80198e-13	0.562612	0.00695323	PIF induced	PIF1PIF3	Unknown
AT3G56480	myosin heavy chain-related	PIF induced reversed 0-50%	38.51	38.3767	18.4033	26.74	0.585378	41.4622	1.04013	1.83348e-08	0.527107	0.00693959	PIF induced		Nucleus
AT5G10480	Protein-tyrosine phosphatase-like, PTPLA	PIF induced reversed 0-50%	270.22	254.587	138.593	196.247	0.561994	43.8006	1.00304	7.96599e-08	0.501741	0.00679101	PIF induced		Mitochondrion
AT5G42570	B-cell receptor-associated 31-like	PIF induced reversed 0-50%	98.6	105.397	47.2233	67.4267	0.606761	39.3239	1.05894	5.20723e-09	0.507164	0.00674762	PIF induced		Chloroplast
AT2G44450	beta glucosidase 15	PIF induced reversed 0-50%	8.57333	8.19667	3.00333	4.93667	0.652902	34.7098	1.5263	4.9343e-11	0.727072	0.0066957	PIF induced	PIF3	Extracellular
AT2G39725	LYR family of Fe/S cluster biogenesis protein	PIF induced reversed 0-50%	10.9467	9.22333	5.15667	7.98667	0.511226	48.8774	1.15186	4.06627e-07	0.663751	0.00661398	PIF induced		Mitochondrion
AT2G01450	MAP kinase 17	PIF induced reversed 0-50%	336.277	374.31	156.72	222.063	0.636085	36.3915	1.06353	7.04468e-10	0.490502	0.00659857	PIF induced		Nucleus
AT2G19570	cytidine deaminase 1	PIF induced reversed 0-50%	19.7133	17.56	8.88	13.3133	0.590769	40.9231	1.10918	1.03134e-08	0.568813	0.00656636	PIF induced		Nucleus
AT1G67800	Copine (Calcium-dependent phospholipid-binding protein) family	PIF induced reversed 0-50%	15.2833	13.4467	6.53333	9.99667	0.60419	39.581	1.24144	2.50005e-09	0.604203	0.00637901	PIF induced		Cell membrane
AT2G29720	FAD/NAD(P)-binding oxidoreductase family protein	PIF induced reversed 0-50%	11.3733	10.8133	4.81	7.55667	0.581513	41.8487	1.28005	7.26482e-09	0.648385	0.00637151	PIF induced	PIF5	Unknown
AT1G56140	Leucine-rich repeat transmembrane protein kinase	PIF induced reversed 0-50%	32.61	33.3	16.0433	23.5133	0.549095	45.0905	1.01376	8.72702e-08	0.533204	0.00635764	PIF induced		Cell membrane
AT3G16340	pleiotropic drug resistance 1	PIF induced reversed 0-50%	24.3633	23.9767	9.98333	14.93	0.656004	34.3996	1.29362	4.97733e-11	0.568113	0.00631662	PIF induced		Unknown
AT4G26060	Ribosomal protein L18ae family	PIF induced reversed 0-50%	27.4133	25.7233	10.8833	16.2167	0.677354	32.2646	1.35233	6.64815e-12	0.577088	0.00624404	PIF induced		Unknown
AT2G39050	hydroxyproline-rich glycoprotein family protein	PIF induced reversed 0-50%	18.3467	15.4067	9.12333	13.6967	0.504156	49.5844	1.06326	4.68781e-07	0.608604	0.0060316	PIF induced		Nucleus
AT5G15150	homeobox 3	PIF induced reversed 0-50%	71.1533	72.45	26.05	37.71	0.741483	25.8517	1.43987	2.5313e-15	0.547449	0.00602696	PIF induced	PIF1PIF4PIF5	Nucleus
AT4G35320		PIF induced reversed 0-50%	64.1867	58.2533	26.67	38.6167	0.681564	31.8436	1.26071	5.43835e-12	0.528465	0.00600713	PIF induced		Nucleus
AT1G65840	polyamine oxidase 4	PIF induced reversed 0-50%	109.523	94.5533	29.5633	42.7067	0.835626	16.4374	1.9454	2.5884e-25	0.540387	0.0060047	PIF induced	PIF1PIF3	Nucleus
AT4G03070	2-oxoglutarate (2OG) and Fe(II)-dependent oxygenase superfamily protein	PIF induced reversed 0-50%	24.9067	23.25	10.5833	15.7733	0.637654	36.2346	1.26701	2.38568e-10	0.578777	0.00593637	PIF induced		Cytoplasm	RS downregulated
AT3G59690	IQ-domain 13	PIF induced reversed 0-50%	62.23	60.2	18.52	27.11	0.803477	19.6523	1.76807	5.55663e-21	0.548021	0.00589924	PIF induced		Nucleus
AT5G60460	Preprotein translocase Sec, Sec61-beta subunit protein	PIF induced reversed 0-50%	90.3667	85.4567	43.7133	62.8233	0.590383	40.9617	1.07606	8.84076e-09	0.533086	0.00588659	PIF induced		Chloroplast
AT4G28770	Tetraspanin family protein	PIF induced reversed 0-50%	260.507	272.357	130.343	185.763	0.574227	42.5773	1.01482	2.54442e-08	0.505561	0.00584767	PIF induced		Unknown
AT3G18535	tubulin-tyrosine ligases	PIF induced reversed 0-50%	20.76	18.1333	8.56333	12.92	0.642799	35.7201	1.27292	1.59505e-10	0.596213	0.00584453	PIF induced		Nucleus
AT4G25260	Plant invertase/pectin methylesterase inhibitor superfamily protein	PIF induced reversed 0-50%	226.097	184.993	33.0133	47.6633	0.924126	7.5874	2.79454	2.21357e-51	0.539783	0.00580268	PIF induced	PIF1PIF4PIF5	Unknown
AT3G23050	indole-3-acetic acid 7	PIF induced reversed 0-50%	1122.26	1070.02	549.913	781.427	0.595502	40.4498	1.04931	7.33642e-09	0.502224	0.00577525	PIF induced	PIF1PIF3PIF4PIF5	Nucleus
AT4G32460	Protein of unknown function, DUF642	PIF induced reversed 0-50%	816.737	824.753	167.557	238.777	0.890292	10.9708	2.31105	3.74907e-37	0.511385	0.00572426	PIF induced		Extracellular
AT1G26270	Phosphatidylinositol 3- and 4-kinase family protein	PIF induced reversed 0-50%	151.33	190.877	72.8333	104.273	0.599473	40.0527	1.0125	5.03211e-09	0.514474	0.00570707	PIF induced	PIF4	Unknown
AT4G34770	SAUR-like auxin-responsive protein family	PIF induced reversed 0-50%	34.11	29.7367	8.57	12.99	0.826938	17.3062	2.0054	1.70068e-24	0.589606	0.00547953	PIF induced	PIF5	Chloroplast
AT4G02520	glutathione S-transferase PHI 2	PIF induced reversed 0-50%	705.733	744.453	277.977	396.523	0.722864	27.7136	1.35636	3.56723e-14	0.506428	0.0053935	PIF induced		Cytoplasm
AT3G25900	Homocysteine S-methyltransferase family protein	PIF induced reversed 0-50%	29.9	26.9733	11.9367	17.8233	0.672295	32.7705	1.33979	6.4008e-12	0.587147	0.00513436	PIF induced		Cytoplasm
AT5G23530	carboxyesterase 18	PIF induced reversed 0-50%	13.6567	18.4633	4.33667	6.96	0.718526	28.1474	1.64358	1.07932e-14	0.678449	0.00507965	PIF induced	PIF1PIF4	Nucleus
AT4G27960	ubiquitin conjugating enzyme 9	PIF induced reversed 0-50%	279.343	290.393	128.62	184.377	0.630073	36.9927	1.14191	3.90898e-10	0.514938	0.00506998	PIF induced	PIF1	Cytoplasm
AT1G09740	Adenine nucleotide alpha hydrolases-like superfamily protein	PIF induced reversed 0-50%	147.447	150.43	61.4167	88.5	0.685187	31.4813	1.26668	2.17664e-12	0.517283	0.00506016	PIF induced		Cytoplasm
AT5G61450	P-loop containing nucleoside triphosphate hydrolases superfamily protein	PIF induced reversed 0-50%	28.6833	25.57	12.7767	19.08	0.60373	39.627	1.18388	1.48809e-09	0.571213	0.00501091	PIF induced		Nucleus
AT1G03920	Protein kinase family protein	PIF induced reversed 0-50%	8.45333	8.51667	3.18667	5.3	0.598734	40.1266	1.3915	9.57307e-10	0.713089	0.00494646	PIF induced		Nucleus
AT4G12880	early nodulin-like protein 19	PIF induced reversed 0-50%	116.35	128.997	45.3667	65.7467	0.71289	28.711	1.35444	5.49692e-14	0.526553	0.00476588	PIF induced		Cell membrane
AT2G36500	CBS / octicosapeptide/Phox/Bemp1 (PB1) domains-containing protein	PIF induced reversed 0-50%	9.90667	11.2	3.31667	5.49333	0.669702	33.0298	1.57277	2.45438e-12	0.711764	0.0046422	PIF induced		Unknown
AT2G30740	Protein kinase superfamily protein	PIF induced reversed 0-50%	136.627	163.35	65.0167	93.9467	0.596006	40.3994	1.0483	3.03658e-09	0.529973	0.00464012	PIF induced		Cell membrane
AT5G63590	flavonol synthase 3	PIF induced reversed 0-50%	105.303	107.717	27.03	39.57	0.839792	16.0208	1.97341	5.16711e-27	0.544067	0.00458928	PIF induced		Cytoplasm
AT2G40890	cytochrome P450, family 98, subfamily A, polypeptide 3	PIF induced reversed 0-50%	92.41	96	46.0967	66.8967	0.550885	44.9115	1.03527	3.63481e-08	0.548875	0.00453693	PIF induced		Unknown
AT3G22620	Bifunctional inhibitor/lipid-transfer protein/seed storage 2S albumin superfamily protein	PIF induced reversed 0-50%	549.64	603.793	219.123	315.223	0.709243	29.0757	1.31292	8.10362e-14	0.51607	0.00440579	PIF induced		Cell membrane	RS downregulated
AT2G19580	tetraspanin2	PIF induced reversed 0-50%	63.2033	66.6167	28.9767	42.4433	0.606545	39.3455	1.10989	1.00701e-09	0.555607	0.00433205	PIF induced		Chloroplast
AT2G22570	nicotinamidase 1	PIF induced reversed 0-50%	17.1733	17.2333	7.24	11.2267	0.598658	40.1342	1.29021	7.46142e-10	0.627793	0.00421394	PIF induced		Cytoplasm
AT5G19590	Protein of unknown function, DUF538	PIF induced reversed 0-50%	212.937	197.253	105.683	152.76	0.56107	43.893	1.05019	1.83412e-08	0.532248	0.00420318	PIF induced		Chloroplast
AT2G41180	VQ motif-containing protein	PIF induced reversed 0-50%	25.71	20.7733	12.56	18.8767	0.519645	48.0355	1.04207	1.08398e-07	0.591999	0.00417478	PIF induced		Nucleus
AT3G56200	Transmembrane amino acid transporter family protein	PIF induced reversed 0-50%	19.49	16.5133	6.92	10.7467	0.695571	30.4429	1.53612	1.31506e-13	0.642083	0.00416031	PIF induced		Cell membrane
AT1G15100	RING-H2 finger A2A	PIF induced reversed 0-50%	32.9533	33.14	15.53	23.18	0.560934	43.9066	1.07032	1.38254e-08	0.575454	0.00414341	PIF induced	PIF1	Unknown
AT1G17745	D-3-phosphoglycerate dehydrogenase	PIF induced reversed 0-50%	59.4633	61.9867	24.1667	35.63	0.675229	32.4771	1.31275	1.83015e-12	0.563586	0.00408346	PIF induced		Chloroplast
AT5G12200	pyrimidine 2	PIF induced reversed 0-50%	97.9167	91.46	42.42	61.9733	0.647667	35.2333	1.22245	2.93383e-11	0.537887	0.00396566	PIF induced		Unknown
AT3G56210	ARM repeat superfamily protein	PIF induced reversed 0-50%	55.3133	56.03	16.57	24.75	0.788867	21.1133	1.74637	1.41796e-20	0.574511	0.00395071	PIF induced		Chloroplast
AT2G18170	MAP kinase 7	PIF induced reversed 0-50%	39.8867	48.6467	19.2	28.5267	0.549146	45.0854	1.02176	2.44306e-08	0.556465	0.00392398	PIF induced	PIF1PIF3PIF4PIF5	Nucleus
AT1G03870	FASCICLIN-like arabinoogalactan 9	PIF induced reversed 0-50%	1367.23	1135.73	481.07	694.19	0.759503	24.0497	1.50983	1.73063e-17	0.526694	0.00391304	PIF induced	PIF1PIF5	Cell membrane
AT2G25260		PIF induced reversed 0-50%	14.87	14.0833	7	10.91	0.503177	49.6823	1.12883	1.25914e-07	0.640426	0.00391105	PIF induced		Unknown
AT5G09290	Inositol monophosphatase family protein	PIF induced reversed 0-50%	6.9	6.98667	2.79	4.78	0.515815	48.4185	1.3167	4.44786e-08	0.760274	0.00389184	PIF induced		Mitochondrion
AT5G24100	Leucine-rich repeat protein kinase family protein	PIF induced reversed 0-50%	9.64	11.62	3.76667	6.22333	0.581725	41.8275	1.29	1.86703e-09	0.699504	0.00387295	PIF induced	PIF1	Unknown
AT1G32170	xyloglucan endotransglucosylase/hydrolase 30	PIF induced reversed 0-50%	651.58	607.23	199.97	289.217	0.802381	19.7619	1.68425	8.64006e-22	0.524477	0.00386124	PIF induced		Unknown
AT4G19670	RING/U-box superfamily protein	PIF induced reversed 0-50%	42.29	45.19	20.45	30.35	0.546703	45.3297	1.04642	2.29731e-08	0.573266	0.00382498	PIF induced		Nucleus
AT2G15320	Leucine-rich repeat (LRR) family protein	PIF induced reversed 0-50%	17.6033	17.64	8.33333	12.8767	0.509889	49.0111	1.06702	1.02418e-07	0.613812	0.00371902	PIF induced		Cell membrane
AT5G35200	ENTH/ANTH/VHS superfamily protein	PIF induced reversed 0-50%	198.633	228.83	90.8667	132.213	0.616332	38.3668	1.10453	3.25832e-10	0.521494	0.00362532	PIF induced		Unknown
AT4G06744	Leucine-rich repeat (LRR) family protein	PIF induced reversed 0-50%	43.1933	42.69	12.6267	19.12	0.787568	21.2432	1.81874	9.35895e-21	0.608456	0.00355589	PIF induced		Extracellular
AT5G04170	Calcium-binding EF-hand family protein	PIF induced reversed 0-50%	79.7767	75.7933	36.86	54.2033	0.595883	40.4117	1.11852	1.07893e-09	0.556112	0.003522	PIF induced		Nucleus
AT1G76930	extensin 4	PIF induced reversed 0-50%	2987.71	2517.8	963.87	1395.43	0.786763	21.3237	1.6619	2.84231e-20	0.53389	0.00351907	PIF induced		Nucleus
AT3G10340	phenylalanine ammonia-lyase 4	PIF induced reversed 0-50%	45.2767	43.9733	20.56	30.65	0.591773	40.8227	1.14968	1.0453e-09	0.571663	0.0034705	PIF induced		Cytoplasm
AT5G06320	NDR1/HIN1-like 3	PIF induced reversed 0-50%	25.4367	29.8967	11.8367	18.02	0.545343	45.4657	1.0901	1.52569e-08	0.587907	0.00343487	PIF induced		Mitochondrion
AT4G19120	S-adenosyl-L-methionine-dependent methyltransferases superfamily protein	PIF induced reversed 0-50%	26.52	32.82	6.53333	10.28	0.812542	18.7458	1.98843	6.48878e-24	0.648224	0.00338744	PIF induced		Golgi body
AT2G25490	EIN3-binding F box protein 1	PIF induced reversed 0-50%	89.35	89.7167	43.5967	64.1067	0.551727	44.8273	1.02214	1.38644e-08	0.543837	0.00331556	PIF induced		Nucleus
AT4G18580		PIF induced reversed 0-50%	14.8633	15.17	5.5	8.79333	0.648273	35.1727	1.4314	6.70969e-12	0.665522	0.00328531	PIF induced		Unknown
AT3G10960	AZA-guanine resistant1	PIF induced reversed 0-50%	23.2267	27.9967	7.60333	11.8533	0.727971	27.2029	1.56534	7.04431e-16	0.644261	0.00327467	PIF induced	PIF1PIF3PIF4PIF5	Unknown
AT5G39320	UDP-glucose 6-dehydrogenase family protein	PIF induced reversed 0-50%	19.52	18.6533	8.17333	12.71	0.600176	39.9824	1.25634	3.70497e-10	0.641116	0.00322101	PIF induced		Cytoplasm
AT3G62580	Late embryogenesis abundant protein (LEA) family protein	PIF induced reversed 0-50%	43.8267	40.2233	21.6733	32.3933	0.5161	48.39	1.02812	5.78571e-08	0.571562	0.00317722	PIF induced	PIF1PIF5	Chloroplast
AT4G30670	Putative membrane lipoprotein	PIF induced reversed 0-50%	384.817	369.76	90.8333	132.85	0.857078	14.2922	2.06398	3.35398e-31	0.539081	0.00316247	PIF induced		Mitochondrion
AT3G10260	Reticulon family protein	PIF induced reversed 0-50%	143.78	133.687	71.1733	104.33	0.543339	45.6661	1.05647	1.92298e-08	0.555415	0.00312365	PIF induced	PIF1	Nucleus
AT5G04470	cyclin-dependent protein kinase inhibitors	PIF induced reversed 0-50%	126.293	129.057	57.42	84.35	0.608992	39.1008	1.12425	3.15035e-10	0.55146	0.00312149	PIF induced		Nucleus
AT5G41400	RING/U-box superfamily protein	PIF induced reversed 0-50%	20.0833	16.6467	8.28667	12.8833	0.610342	38.9658	1.31878	1.6342e-10	0.640498	0.00305777	PIF induced		Unknown
AT1G06550	ATP-dependent caseinolytic (Clp) protease/crotonase family protein	PIF induced reversed 0-50%	13.6433	12.1933	6.14667	9.77	0.516674	48.3326	1.21803	3.07812e-08	0.666155	0.00304643	PIF induced		Cytoplasm
AT5G18780	F-box/RNI-like superfamily protein	PIF induced reversed 0-50%	8.88667	7.99	3.22	5.49667	0.598235	40.1765	1.49527	1.11211e-10	0.748153	0.00297831	PIF induced		Nucleus
AT1G07420	sterol 4-alpha-methyl-oxidase 2-1	PIF induced reversed 0-50%	49.61	42.3133	12.5367	19.1567	0.821435	17.8565	2.0224	1.27212e-25	0.604488	0.00292257	PIF induced	PIF1PIF3PIF4PIF5	Unknown
AT5G07920	diacylglycerol kinase1	PIF induced reversed 0-50%	17.19	18.0967	7.27333	11.4467	0.57916	42.084	1.26044	1.03402e-09	0.642011	0.00290395	PIF induced	PIF1PIF3PIF4	Cytoplasm
AT4G38825	SAUR-like auxin-responsive protein family	PIF induced reversed 0-50%	89.9533	79.2867	37.0767	54.9767	0.661476	33.8524	1.29555	2.00262e-12	0.560662	0.00285957	PIF induced	PIF5	Mitochondrion
AT5G10930	CBL-interacting protein kinase 5	PIF induced reversed 0-50%	51.1767	53.4667	19.24	28.94	0.696274	30.3726	1.37489	4.14119e-14	0.583672	0.00284556	PIF induced		Cell membrane
AT2G39705	ROTUNDIFOLIA like 8	PIF induced reversed 0-50%	56.3033	66.6167	18.2967	27.5733	0.75592	24.408	1.61766	3.17128e-18	0.591081	0.00284177	PIF induced	PIF4PIF5	Nucleus
AT3G15518		PIF induced reversed 0-50%	27.1833	20.66	9.51667	14.77	0.702642	29.7358	1.52553	9.51691e-15	0.621898	0.00278865	PIF induced		Mitochondrion
AT2G32210		PIF induced reversed 0-50%	9.71667	11.5533	4.11333	6.84	0.513385	48.6615	1.2008	2.65719e-08	0.71077	0.00274673	PIF induced		Unknown
AT3G49350	Ypt/Rab-GAP domain of gyp1p superfamily protein	PIF induced reversed 0-50%	23.0867	35.1367	8.79333	13.71	0.656017	34.3983	1.36111	2.13397e-12	0.638676	0.00272209	PIF induced	PIF4	Chloroplast
AT1G69295	plasmodesmata callose-binding protein 4	PIF induced reversed 0-50%	85.3233	87.8633	40.3133	59.8433	0.566096	43.3904	1.06826	3.11718e-09	0.570395	0.00266529	PIF induced	PIF1PIF3PIF4	Cell membrane
AT1G01830	ARM repeat superfamily protein	PIF induced reversed 0-50%	11.2667	11.1933	4.02333	6.66	0.635987	36.4013	1.49243	1.21306e-11	0.741898	0.00265553	PIF induced	PIF3PIF5	Unknown
AT4G15330	cytochrome P450, family 705, subfamily A, polypeptide 1	PIF induced reversed 0-50%	23.63	22.45	7.58	11.9333	0.728764	27.1236	1.66059	1.60245e-16	0.670878	0.00264708	PIF induced		Unknown
AT5G37500	gated outwardly-rectifying K+ channel	PIF induced reversed 0-50%	10.66	11.49	4.10333	6.83333	0.58363	41.637	1.33762	4.93435e-10	0.715597	0.00264482	PIF induced		Nucleus
AT4G39940	APS-kinase 2	PIF induced reversed 0-50%	15.3967	12.24	3.26333	5.57	0.80989	19.011	2.29524	9.80284e-25	0.772193	0.00259886	PIF induced	PIF1PIF4	Chloroplast
AT4G32870	Polyketide cyclase/dehydrase and lipid transport superfamily protein	PIF induced reversed 0-50%	29.8933	27.5267	12.31	18.9233	0.623886	37.6114	1.30548	2.98577e-11	0.604494	0.00256207	PIF induced		Nucleus
AT4G05590		PIF induced reversed 0-50%	14.3233	14.0933	6.28667	10.08	0.527997	47.2003	1.2173	9.73452e-09	0.664292	0.00247855	PIF induced		Chloroplast
AT3G60520		PIF induced reversed 0-50%	14.8167	17.64	4.99333	8.17	0.67662	32.338	1.53761	1.00648e-13	0.708129	0.00246087	PIF induced	PIF4PIF5	Unknown
AT1G69450	Early-responsive to dehydration stress protein (ERD4)	PIF induced reversed 0-50%	16.6267	14.5933	5.90667	9.52667	0.662313	33.7687	1.52269	4.17667e-13	0.683656	0.00237576	PIF induced		Cell membrane
AT1G74410	RING/U-box superfamily protein	PIF induced reversed 0-50%	23.75	22.4833	7.28333	11.5533	0.740688	25.9312	1.75855	9.6289e-18	0.674649	0.00237571	PIF induced		Unknown
AT5G03260	laccase 11	PIF induced reversed 0-50%	66.0033	54.6867	24.12	36.3067	0.709033	29.0967	1.46627	2.61269e-15	0.611872	0.00236262	PIF induced		Extracellular
AT1G02930	glutathione S-transferase 6	PIF induced reversed 0-50%	219.94	112.253	45.29	67.4633	0.873041	12.6959	2.33736	2.39214e-36	0.550471	0.00235652	PIF induced	PIF1	Cytoplasm
AT1G34110	Leucine-rich receptor-like protein kinase family protein	PIF induced reversed 0-50%	24.93	24.4133	11.37	17.6767	0.534907	46.5093	1.11662	6.86359e-09	0.611022	0.00223957	PIF induced		Cell membrane
AT4G12730	FASCICLIN-like arabinogalactan 2	PIF induced reversed 0-50%	655.697	572.93	319.34	471.04	0.548991	45.1009	1.03674	5.69837e-09	0.55799	0.00221405	PIF induced		Cell membrane
AT2G05630	Ubiquitin-like superfamily protein	PIF induced reversed 0-50%	27.6233	26.49	10.2967	16.0567	0.667564	33.2436	1.47139	2.14726e-13	0.646304	0.00219462	PIF induced		Unknown
AT1G62800	aspartate aminotransferase 4	PIF induced reversed 0-50%	28.48	27.4833	8.27667	13.09	0.761755	23.8245	1.79803	1.18485e-19	0.652823	0.00214548	PIF induced		Unknown
AT1G18880	Major facilitator superfamily protein	PIF induced reversed 0-50%	45.97	41.66	22.05	33.43	0.524247	47.5753	1.08933	1.31948e-08	0.599523	0.00213954	PIF induced		Cell membrane
AT2G35860	FASCICLIN-like arabinogalactan protein 16 precursor	PIF induced reversed 0-50%	28.1833	29.5933	12.1633	18.8433	0.583021	41.6979	1.22176	3.48927e-10	0.623164	0.00212331	PIF induced		Extracellular
AT5G13820	telomeric DNA binding protein 1	PIF induced reversed 0-50%	20.11	23.17	7.98	12.6933	0.611432	38.8568	1.30663	3.13596e-11	0.648147	0.0021123	PIF induced	PIF1PIF3	Nucleus
AT4G20260	plasma-membrane associated cation-binding protein 1	PIF induced reversed 0-50%	2977.34	2631.5	1162.96	1716.52	0.694903	30.5097	1.34689	1.77463e-14	0.560978	0.00209684	PIF induced	PIF3	Unknown
AT1G48745		PIF induced reversed 0-50%	16.7433	16.5167	7.00333	11.2233	0.566735	43.3265	1.22666	8.18125e-10	0.66738	0.00206365	PIF induced		Nucleus
AT1G22530	PATELLIN 2	PIF induced reversed 0-50%	320.09	294.99	115.54	171.61	0.725886	27.4114	1.46103	1.56876e-16	0.570259	0.00202425	PIF induced		Unknown
AT4G16515		PIF induced reversed 0-50%	125.047	97.2467	42.2167	63.32	0.745221	25.4779	1.62064	3.79414e-18	0.590076	0.0019991	PIF induced	PIF1	Extracellular	RS downregulated
AT5G25890	indole-3-acetic acid inducible 28	PIF induced reversed 0-50%	17.0967	20.4167	7.68333	12.2433	0.515581	48.4419	1.1525	1.28757e-08	0.660514	0.00198851	PIF induced		Nucleus
AT2G37678	far-red elongated hypocotyl 1	PIF induced reversed 0-50%	164.477	136.293	52.9867	79.3533	0.763506	23.6494	1.65736	9.32635e-20	0.582794	0.0019224	PIF induced		Nucleus
AT4G30340	diacylglycerol kinase 7	PIF induced reversed 0-50%	65.0433	59.3967	30.8167	46.5533	0.540222	45.9778	1.08794	4.68339e-09	0.588518	0.00191815	PIF induced	PIF5	Nucleus
AT3G44310	nitrilase 1	PIF induced reversed 0-50%	724.193	727.393	320.427	475.397	0.616189	38.3811	1.21174	3.62263e-11	0.577574	0.00189451	PIF induced	PIF1PIF3PIF4PIF5	Cell membrane
AT1G04250	AUX/IAA transcriptional regulator family protein	PIF induced reversed 0-50%	956.543	943.917	256.843	381.44	0.821928	17.8072	1.91102	1.49219e-26	0.565901	0.00186509	PIF induced	PIF1	Nucleus
AT4G01070	UDP-Glycosyltransferase superfamily protein	PIF induced reversed 0-50%	57.3867	57.61	25.6467	39.0133	0.57887	42.113	1.13941	3.28154e-10	0.584437	0.00178043	PIF induced		Nucleus
AT5G28300	Duplicated homeodomain-like superfamily protein	PIF induced reversed 0-50%	9.41333	10.0967	3.87333	6.58667	0.510229	48.9771	1.30176	9.7074e-09	0.766651	0.00177791	PIF induced	PIF1PIF3PIF4PIF5	Nucleus
AT2G34300	S-adenosyl-L-methionine-dependent methyltransferases superfamily protein	PIF induced reversed 0-50%	50.6033	57.6333	21.28	32.5333	0.616233	38.3767	1.25801	1.6493e-11	0.619158	0.0017611	PIF induced		Golgi body
AT1G15210	pleiotropic drug resistance 7	PIF induced reversed 0-50%	82.8367	80.9267	21.3967	32.7067	0.815918	18.4082	1.99864	1.78441e-26	0.629204	0.00172374	PIF induced		Cell membrane
AT1G05710	basic helix-loop-helix (bHLH) DNA-binding superfamily protein	PIF induced reversed 0-50%	13.6467	12.9133	5.57333	9.18333	0.552849	44.7151	1.30309	7.72163e-10	0.70823	0.00171426	PIF induced		Nucleus
AT3G22235		PIF induced reversed 0-50%	73.8867	72.71	22.7367	34.7367	0.765396	23.4604	1.69191	1.79803e-20	0.59682	0.00170893	PIF induced		Nucleus
AT4G14750	IQ-domain 19	PIF induced reversed 0-50%	73.7567	73.3167	33.9267	51.3667	0.562139	43.7861	1.12482	9.43816e-10	0.593833	0.0017084	PIF induced	PIF1PIF5	Nucleus
AT5G40760	glucose-6-phosphate dehydrogenase 6	PIF induced reversed 0-50%	41.5867	45	17.5767	27.09	0.603776	39.6224	1.26612	4.16733e-11	0.617734	0.00168396	PIF induced		Cytoplasm
AT5G25770	alpha/beta-Hydrolases superfamily protein	PIF induced reversed 0-50%	75.3933	64.9533	28.1167	42.7633	0.690192	30.9808	1.45369	6.65424e-15	0.595919	0.00167828	PIF induced		Chloroplast
AT5G66590	CAP (Cysteine-rich secretory proteins, Antigen 5, and Pathogenesis-related 1 protein) superfamily protein	PIF induced reversed 0-50%	91.0433	74.4633	6.79	10.9733	0.950348	4.96518	3.76836	7.8026e-77	0.696093	0.00167547	PIF induced	PIF1PIF3PIF4PIF5	Extracellular
AT4G11820	hydroxymethylglutaryl-CoA synthase / HMG-CoA synthase / 3-hydroxy-3-methylglutaryl coenzyme A synthase	PIF induced reversed 0-50%	328.633	305.457	156.95	234.423	0.548743	45.1257	1.05712	2.47219e-09	0.579796	0.00166389	PIF induced	PIF1PIF4PIF5	Mitochondrion
AT4G16442	Uncharacterised protein family (UPF0497)	PIF induced reversed 0-50%	72.6633	92.11	18.3067	28.2167	0.817686	18.2314	1.98103	1.17819e-26	0.607709	0.00163636	PIF induced		Unknown
AT2G32580	Protein of unknown function (DUF1068)	PIF induced reversed 0-50%	120.63	124.19	53.8767	81.15	0.591431	40.8569	1.19192	1.23331e-10	0.590262	0.00163072	PIF induced		Unknown
AT4G16380	Heavy metal transport/detoxification superfamily protein	PIF induced reversed 0-50%	125.437	138.657	61.6033	92.73	0.512376	48.7624	1.0106	1.46999e-08	0.575406	0.00160082	PIF induced	PIF1	Nucleus
AT3G24450	Heavy metal transport/detoxification superfamily protein	PIF induced reversed 0-50%	72.15	75.62	26.9367	41.08	0.687187	31.2813	1.42799	8.05361e-15	0.613924	0.00157906	PIF induced		Unknown
AT5G52990	SNARE-like superfamily protein	PIF induced reversed 0-50%	25.84	25.1167	11.46	18.0433	0.542188	45.7812	1.19268	1.62965e-09	0.653256	0.00150398	PIF induced	PIF1PIF4	Unknown
AT2G27370	Uncharacterised protein family (UPF0497)	PIF induced reversed 0-50%	203.517	196.64	62.9867	95.09	0.771555	22.8445	1.67882	3.82475e-21	0.589409	0.00146338	PIF induced		Unknown
AT3G53230	ATPase, AAA-type, CDC48 protein	PIF induced reversed 0-50%	24.5167	25.7933	10.1267	16.0967	0.585129	41.4871	1.25238	8.23574e-11	0.649828	0.00144715	PIF induced		Unknown	RS downregulatedRS upregulated
AT1G31070	N-acetylglucosamine-1-phosphate uridylyltransferase 1	PIF induced reversed 0-50%	18.59	18.3933	6.99	11.3967	0.620115	37.9885	1.37862	3.86699e-12	0.690668	0.00139605	PIF induced		Cytoplasm
AT2G05518		PIF induced reversed 0-50%	39.3133	43.2	10.9867	17.43	0.772535	22.7465	1.81742	8.96141e-22	0.633174	0.00137805	PIF induced		#N/A
AT1G53625		PIF induced reversed 0-50%	33.21	32.5633	5.43667	9.07667	0.868939	13.1061	2.61489	4.47055e-38	0.717797	0.00137266	PIF induced		Unknown
AT4G00700	C2 calcium/lipid-binding plant phosphoribosyltransferase family protein	PIF induced reversed 0-50%	10.1567	10.5867	4.20333	7.14	0.506719	49.3281	1.33472	5.44596e-09	0.780392	0.00137218	PIF induced		Unknown
AT5G35525	PLAC8 family protein	PIF induced reversed 0-50%	240.87	246.567	70.5267	106.627	0.788075	21.1925	1.77565	4.28802e-23	0.581616	0.00136857	PIF induced		Cell membrane
AT4G01140	Protein of unknown function (DUF1191)	PIF induced reversed 0-50%	34.5467	31.6467	10.2467	16.3	0.750892	24.9108	1.77269	9.57229e-20	0.672548	0.00134484	PIF induced		Unknown
AT3G27960	Tetratricopeptide repeat (TPR)-like superfamily protein	PIF induced reversed 0-50%	33.83	33.53	11.83	18.7233	0.686667	31.3333	1.47981	3.04536e-15	0.656047	0.00131834	PIF induced	PIF1PIF3PIF4PIF5	Unknown
AT1G30700	FAD-binding Berberine family protein	PIF induced reversed 0-50%	28.6067	23.65	12.4767	19.7133	0.551354	44.8646	1.17576	5.82158e-10	0.642332	0.00128207	PIF induced		Chloroplast
AT5G65470	O-fucosyltransferase family protein	PIF induced reversed 0-50%	69.15	69.2233	33.3067	50.97	0.507207	49.2793	1.04516	9.75562e-09	0.613897	0.00128183	PIF induced	PIF1PIF3PIF4PIF5	Golgi body
AT3G61830	auxin response factor 18	PIF induced reversed 0-50%	12.03	16.0733	4.36333	7.40667	0.603043	39.6957	1.46022	1.34655e-11	0.790175	0.00123975	PIF induced	PIF3	Nucleus
AT4G24100	Protein kinase superfamily protein	PIF induced reversed 0-50%	10.62	11.9733	4.20667	7.23	0.528586	47.1414	1.31279	1.23426e-09	0.746406	0.00122437	PIF induced		Cell membrane
AT2G22470	arabinogalactan protein 2	PIF induced reversed 0-50%	296.447	226.893	37.8433	57.9233	0.922352	7.76479	2.98989	4.0352e-58	0.609635	0.00121245	PIF induced		Cell membrane
AT1G26665	Mediator complex, subunit Med10	PIF induced reversed 0-50%	212.603	225.067	103.23	156.43	0.513593	48.6407	1.05052	6.42352e-09	0.596842	0.00118371	PIF induced		Nucleus
AT5G11150	vesicle-associated membrane protein 713	PIF induced reversed 0-50%	54.4033	55.02	20.4767	31.8667	0.664276	33.5724	1.42245	2.57863e-14	0.637612	0.00113942	PIF induced		Unknown
AT3G15540	indole-3-acetic acid inducible 19	PIF induced reversed 0-50%	140.867	106.97	24.7433	38.3133	0.883141	11.6859	2.53992	2.06363e-42	0.624865	0.00111956	PIF induced	PIF1PIF3PIF4PIF5	Nucleus
AT3G13910	Protein of unknown function (DUF3511)	PIF induced reversed 0-50%	45.3867	44.51	20.6267	32.1933	0.532849	46.7151	1.13024	1.09894e-09	0.616974	0.00105945	PIF induced		Nucleus
AT5G26660	myb domain protein 86	PIF induced reversed 0-50%	8.41	9.08333	3.11	5.57667	0.534591	46.5409	1.41889	5.6613e-10	0.840165	0.00105067	PIF induced		Nucleus
AT5G57150	basic helix-loop-helix (bHLH) DNA-binding superfamily protein	PIF induced reversed 0-50%	30.1467	30.3433	13.66	21.6867	0.513142	48.6858	1.1633	2.66953e-09	0.66487	0.000989252	PIF induced		Nucleus
AT1G60060	Serine/threonine-protein kinase WNK (With No Lysine)-related	PIF induced reversed 0-50%	20.4833	25.0733	4.70667	8.07667	0.786393	21.3607	2.03022	2.45582e-24	0.749505	0.000988693	PIF induced	PIF4	Extracellular
AT5G51570	SPFH/Band 7/PHB domain-containing membrane-associated protein family	PIF induced reversed 0-50%	45.7733	43.0133	20.9433	32.7433	0.524768	47.5232	1.15264	1.45188e-09	0.650378	0.000980496	PIF induced		Cell membrane
AT1G74590	glutathione S-transferase TAU 10	PIF induced reversed 0-50%	12.2367	5.78667	3.49667	6.2	0.690694	30.9306	1.8539	1.36703e-16	0.803159	0.000979151	PIF induced		Cytoplasm
AT1G09560	germin-like protein 5	PIF induced reversed 0-50%	470.74	465.6	226.373	344.143	0.51806	48.194	1.05826	3.19924e-09	0.599363	0.00097279	PIF induced		Extracellular
AT4G38580	farnesylated protein 6	PIF induced reversed 0-50%	146.03	162.367	41.5267	63.9633	0.785302	21.4698	1.80839	9.12262e-24	0.618953	0.000970171	PIF induced		Nucleus
AT2G17990		PIF induced reversed 0-50%	49.1367	51.7533	22.8967	35.7333	0.510798	48.9202	1.1185	3.11503e-09	0.63222	0.000954932	PIF induced		Cell membrane
AT4G30280	xyloglucan endotransglucosylase/hydrolase 18	PIF induced reversed 0-50%	328.797	303.077	59.1533	90.7533	0.882808	11.7192	2.50705	2.41704e-42	0.614762	0.000951443	PIF induced	PIF5	Extracellular
AT2G36080	AP2/B3-like transcriptional factor family protein	PIF induced reversed 0-50%	17.2967	17.51	7.18667	11.8333	0.540389	45.9611	1.27495	4.45264e-10	0.738522	0.000949846	PIF induced	PIF3PIF4	Nucleus
AT5G59090	subtilase 4.12	PIF induced reversed 0-50%	79.2767	73.8967	26.8833	41.9	0.713386	28.6614	1.59564	1.25841e-17	0.641572	0.000871335	PIF induced		Extracellular
AT1G51680	4-coumarate:CoA ligase 1	PIF induced reversed 0-50%	107.673	93.8067	49.2767	76.01	0.542211	45.7789	1.15692	4.86466e-10	0.636258	0.000856739	PIF induced		Unknown
AT5G60540	pyridoxine biosynthesis 2	PIF induced reversed 0-50%	14.78	15.6133	6.04	10.1367	0.531274	46.8726	1.34973	4.12622e-10	0.770858	0.000835614	PIF induced		Cytoplasm	RS upregulated
AT5G49280	hydroxyproline-rich glycoprotein family protein	PIF induced reversed 0-50%	40.4967	34.6	14.5967	23.24	0.666281	33.3719	1.49331	7.43062e-15	0.68754	0.00082537	PIF induced		Unknown
AT2G22500	uncoupling protein 5	PIF induced reversed 0-50%	30.93	32.9467	12.4533	20.0033	0.591377	40.8623	1.30765	8.63509e-12	0.675036	0.000820454	PIF induced		Mitochondrion
AT2G01830	CHASE domain containing histidine kinase protein	PIF induced reversed 0-50%	13.6567	14.1033	3.66333	6.52667	0.713476	28.6524	1.91336	2.25214e-18	0.819595	0.000804686	PIF induced		Cell membrane
AT1G14780	MAC/Perforin domain-containing protein	PIF induced reversed 0-50%	11.76	12.7467	4.03667	7.1	0.603366	39.6634	1.54872	1.45529e-12	0.796398	0.000796692	PIF induced		Nucleus
AT2G30870	glutathione S-transferase PHI 10	PIF induced reversed 0-50%	810.23	996.767	328.563	502.437	0.639017	36.0983	1.27641	2.11396e-13	0.598995	0.000791136	PIF induced		Cytoplasm
AT3G54640	tryptophan synthase alpha chain	PIF induced reversed 0-50%	79.6567	57.2067	32.8933	51.2433	0.607599	39.2401	1.32991	2.54238e-12	0.636809	0.000784149	PIF induced		Chloroplast
AT5G65390	arabinogalactan protein 7	PIF induced reversed 0-50%	725.467	679.05	209.39	320.88	0.783966	21.6034	1.82496	6.36519e-24	0.612509	0.000769521	PIF induced	PIF4PIF5	Cell membrane
AT5G59010	Protein kinase protein with tetratricopeptide repeat domain	PIF induced reversed 0-50%	30.8567	25.82	8.79	14.4467	0.743656	25.6344	1.85411	1.63358e-20	0.722847	0.000751954	PIF induced	PIF1PIF4PIF5	Cell membrane
AT3G19370	Plant protein of unknown function (DUF869)	PIF induced reversed 0-50%	17.5133	20.22	4.77	8.25333	0.726654	27.3346	1.88204	2.61006e-19	0.781776	0.000740893	PIF induced		Cytoplasm
AT1G53035		PIF induced reversed 0-50%	20.0567	21.5767	3.65333	6.53	0.824629	17.5371	2.46621	1.04275e-30	0.836926	0.000738264	PIF induced		Chloroplast
AT5G65480		PIF induced reversed 0-50%	188.387	236.817	78.6833	121.417	0.610465	38.9535	1.22556	2.1704e-12	0.615517	0.00073677	PIF induced		Nucleus
AT3G59320	Eukaryotic protein of unknown function (DUF914)	PIF induced reversed 0-50%	14.6267	15.9467	5.7	9.70333	0.551531	44.8469	1.3661	7.63719e-11	0.749437	0.00073641	PIF induced		Chloroplast
AT4G21850	methionine sulfoxide reductase B9	PIF induced reversed 0-50%	1203.89	1030.19	253.957	389.647	0.857159	14.2841	2.24599	4.51283e-36	0.61671	0.000733453	PIF induced		Cytoplasm
AT1G75900	GDSL-like Lipase/Acylhydrolase superfamily protein	PIF induced reversed 0-50%	111.963	86.2367	24.3267	38.2367	0.841276	15.8724	2.23555	2.31859e-33	0.660746	0.000730519	PIF induced		Extracellular	RS downregulated
AT1G02810	Plant invertase/pectin methylesterase inhibitor superfamily	PIF induced reversed 0-50%	44.9833	41.63	10.1667	16.5467	0.816754	18.3246	2.12305	7.59589e-29	0.700019	0.000729246	PIF induced		Extracellular
AT2G24170	Endomembrane protein 70 protein family	PIF induced reversed 0-50%	13.34	14.83	5.39667	9.20667	0.520352	47.9648	1.32022	6.49774e-10	0.791091	0.000681789	PIF induced		Extracellular
AT5G48900	Pectin lyase-like superfamily protein	PIF induced reversed 0-50%	137.58	140.18	48.2467	75.0367	0.700112	29.9888	1.53094	4.60671e-17	0.634759	0.000681539	PIF induced	PIF1PIF3PIF4PIF5	Extracellular
AT1G65310	xyloglucan endotransglucosylase/hydrolase 17	PIF induced reversed 0-50%	204.307	154.647	42.18	65.88	0.853818	14.6182	2.32261	3.64547e-36	0.643987	0.000637705	PIF induced	PIF1	Extracellular
AT1G77330	2-oxoglutarate (2OG) and Fe(II)-dependent oxygenase superfamily protein	PIF induced reversed 0-50%	387.543	500.243	49.7267	77.55	0.917638	8.23622	2.94546	3.89334e-58	0.634446	0.000620533	PIF induced	PIF1PIF4	Cytoplasm
AT5G22500	fatty acid reductase 1	PIF induced reversed 0-50%	349.887	273.25	69.6967	108.33	0.862117	13.7883	2.36539	4.83132e-38	0.636924	0.000609717	PIF induced	PIF1PIF4PIF5	Chloroplast	RS downregulated
AT1G33800	Protein of unknown function (DUF579)	PIF induced reversed 0-50%	63.4867	69.3367	29.4633	46.3867	0.502596	49.7404	1.14103	1.69881e-09	0.661423	0.000607431	PIF induced		Mitochondrion
ATMG01390		PIF induced reversed 0-50%	272.28	284.133	101.693	157.817	0.670998	32.9002	1.41482	1.66149e-15	0.608866	0.000584501	PIF induced		#N/A
AT5G51060	NADPH/respiratory burst oxidase protein D	PIF induced reversed 0-50%	15.3067	16.5933	5.13	8.9	0.629545	37.0455	1.56856	5.2991e-14	0.787496	0.000567877	PIF induced		Nucleus
AT2G35880	TPX2 (targeting protein for Xklp2) protein family	PIF induced reversed 0-50%	153.587	155.757	69.67	108.637	0.53565	46.435	1.1558	2.38659e-10	0.638879	0.000553153	PIF induced	PIF3PIF5	Nucleus
AT5G15290	Uncharacterised protein family (UPF0497)	PIF induced reversed 0-50%	215.973	247.103	72.41	112.887	0.718057	28.1943	1.563	1.25921e-18	0.632823	0.000551988	PIF induced		Mitochondrion
AT1G45160	Protein kinase superfamily protein	PIF induced reversed 0-50%	25.05	27.2633	10.9033	17.8433	0.509425	49.0575	1.25865	6.90091e-10	0.731304	0.000547258	PIF induced		Nucleus
AT3G52370	FASCICLIN-like arabinogalactan protein 15 precursor	PIF induced reversed 0-50%	23.45	24.4933	8.32667	13.9067	0.631034	36.8966	1.4724	5.1634e-14	0.722386	0.000544676	PIF induced		Extracellular
AT2G23120	Late embryogenesis abundant protein, group 6	PIF induced reversed 0-50%	189.217	233.357	71.5033	111.627	0.659144	34.0856	1.42828	4.59047e-15	0.643905	0.000530698	PIF induced		Unknown
AT4G37010	centrin 2	PIF induced reversed 0-50%	213.307	200.05	75.04	117.13	0.695588	30.4412	1.51242	3.61619e-17	0.632344	0.000527086	PIF induced		Cell membrane
AT1G05170	Galactosyltransferase family protein	PIF induced reversed 0-50%	28.88	31.9933	9.00333	14.9867	0.698977	30.1023	1.69402	7.42233e-18	0.719345	0.000521632	PIF induced		Golgi body
AT4G17220	microtubule-associated proteins 70-5	PIF induced reversed 0-50%	17.26	17.86	6.10333	10.4933	0.606513	39.3487	1.4991	2.54524e-13	0.743973	0.00051727	PIF induced		Cytoplasm
AT5G20550	2-oxoglutarate (2OG) and Fe(II)-dependent oxygenase superfamily protein	PIF induced reversed 0-50%	20.9233	23.67	8.41	14.06	0.548482	45.1518	1.32071	3.97166e-11	0.726567	0.000497812	PIF induced		Cytoplasm
AT2G14890	arabinogalactan protein 9	PIF induced reversed 0-50%	1490.62	1216.13	695.02	1079.05	0.517312	48.2688	1.11524	5.74521e-10	0.636	0.00048198	PIF induced	PIF1PIF3	Cell membrane
AT1G61255		PIF induced reversed 0-50%	26.6633	35.3733	5.90667	10.1633	0.794925	20.5075	2.11108	4.93039e-27	0.772726	0.000467815	PIF induced		Extracellular
AT4G11850	phospholipase D gamma 1	PIF induced reversed 0-50%	32.5567	33.3367	14.1	22.9467	0.520679	47.9321	1.18777	3.06525e-10	0.689679	0.000467116	PIF induced		Unknown
AT5G66580		PIF induced reversed 0-50%	80.4	69.5067	35.8633	56.76	0.530799	46.9201	1.14474	1.81999e-10	0.657915	0.000462267	PIF induced	PIF1PIF3PIF4PIF5	Unknown
AT1G16860	Ubiquitin-specific protease family C19-related protein	PIF induced reversed 0-50%	39.6033	40.4333	15.4267	25.05	0.601958	39.8042	1.33405	7.05521e-13	0.689901	0.000456986	PIF induced	PIF3	Unknown
AT1G65510		PIF induced reversed 0-50%	70.2533	69.1233	28.1267	44.8167	0.603814	39.6186	1.32578	5.53228e-13	0.657286	0.000443701	PIF induced		Extracellular
AT1G64640	early nodulin-like protein 8	PIF induced reversed 0-50%	179.473	175.597	51.9433	81.86	0.765415	23.4585	1.76626	2.58236e-23	0.648596	0.000443317	PIF induced	PIF1PIF5	Cell membrane
AT1G72470	exocyst subunit exo70 family protein D1	PIF induced reversed 0-50%	58.52	54.7867	18.2433	29.4833	0.72093	27.907	1.67515	1.76431e-19	0.693011	0.000427588	PIF induced	PIF1PIF3PIF4PIF5	Nucleus
AT2G44790	uclacyanin 2	PIF induced reversed 0-50%	990.457	922.99	372.02	580.307	0.663205	33.6795	1.40149	1.55588e-15	0.633729	0.000426894	PIF induced		Extracellular
AT2G33570	Domain of unknown function (DUF23)	PIF induced reversed 0-50%	83.7733	87.06	38.14	60.5067	0.509861	49.0139	1.13111	4.92068e-10	0.665153	0.00041637	PIF induced	PIF1	Unknown
AT5G19740	Peptidase M28 family protein	PIF induced reversed 0-50%	24.6833	27.9833	9.6	16.0433	0.572818	42.7182	1.40683	3.64333e-12	0.746054	0.000409391	PIF induced		Cell membrane
AT5G47450	tonoplast intrinsic protein 2;3	PIF induced reversed 0-50%	453.79	495.683	193.463	303.033	0.579106	42.0894	1.21922	4.77183e-12	0.638628	0.000397253	PIF induced		Unknown	RS downregulated
AT1G63220	Calcium-dependent lipid-binding (CaLB domain) family protein	PIF induced reversed 0-50%	231.817	234.33	103.973	163.56	0.533909	46.6091	1.13794	1.05763e-10	0.655194	0.000383006	PIF induced		Cytoplasm
AT1G32640	Basic helix-loop-helix (bHLH) DNA-binding family protein	PIF induced reversed 0-50%	82.8767	93.2067	36.1233	57.62	0.540211	45.9789	1.18872	5.13458e-11	0.672925	0.000365936	PIF induced		Nucleus
AT4G01680	myb domain protein 55	PIF induced reversed 0-50%	74.99	79.0467	24.76	39.84	0.699781	30.0219	1.57475	2.56601e-18	0.673851	0.000365665	PIF induced	PIF1PIF4PIF5	Nucleus
AT3G60130	beta glucosidase 16	PIF induced reversed 0-50%	136.453	154.943	62.24	98.5267	0.511049	48.8951	1.1191	3.50241e-10	0.652618	0.000363722	PIF induced		Extracellular
AT2G19450	membrane bound O-acyl transferase (MBOAT) family protein	PIF induced reversed 0-50%	16.0433	19.27	6.25333	10.87	0.52843	47.157	1.32461	4.78282e-11	0.767581	0.00034558	PIF induced		Nucleus
AT3G60450	Phosphoglycerate mutase family protein	PIF induced reversed 0-50%	131.9	124.383	59.16	93.94	0.521859	47.8141	1.18062	1.4515e-10	0.668621	0.000334952	PIF induced		Nucleus
AT2G36410	Family of unknown function (DUF662)	PIF induced reversed 0-50%	277.793	281.223	115.813	182.91	0.585772	41.4228	1.20184	1.57797e-12	0.650873	0.00033145	PIF induced	PIF1PIF4PIF5	Nucleus
AT5G24290	Vacuolar iron transporter (VIT) family protein	PIF induced reversed 0-50%	41.46	39.3567	18.2867	29.82	0.502301	49.7699	1.18867	3.64383e-10	0.705283	0.000324133	PIF induced		Extracellular
AT5G01800	saposin B domain-containing protein	PIF induced reversed 0-50%	108.66	103.613	46.79	74.6933	0.549001	45.0999	1.24607	1.84986e-11	0.670593	0.000312322	PIF induced	PIF1PIF4PIF5	Unknown
AT1G18290		PIF induced reversed 0-50%	15.34	16.08	4.50667	8.08	0.670154	32.9846	1.75808	7.4458e-17	0.846221	0.000309711	PIF induced	PIF1PIF4	Nucleus
AT5G61900	Calcium-dependent phospholipid-binding Copine family protein	PIF induced reversed 0-50%	22.8633	22.2133	6.34	11.04	0.715554	28.4446	1.83599	4.89787e-20	0.77448	0.00030072	PIF induced		Cell membrane
AT3G54040	PAR1 protein	PIF induced reversed 0-50%	12.6367	9.85667	4.28667	7.79667	0.579641	42.0359	1.59142	4.11795e-13	0.852858	0.000275863	PIF induced		Chloroplast
AT2G41050	PQ-loop repeat family protein / transmembrane family protein	PIF induced reversed 0-50%	24.7467	32.2333	7.12	12.3633	0.702534	29.7466	1.76889	2.13457e-19	0.786492	0.000240182	PIF induced	PIF1	Unknown
AT4G28650	Leucine-rich repeat transmembrane protein kinase family protein	PIF induced reversed 0-50%	18.2167	20.6633	6.56667	11.4967	0.576824	42.3176	1.45731	5.41462e-13	0.807521	0.000227673	PIF induced	PIF3	Cell membrane
AT3G53990	Adenine nucleotide alpha hydrolases-like superfamily protein	PIF induced reversed 0-50%	208.087	237.74	94.29	150.983	0.501801	49.8199	1.12597	1.92221e-10	0.660184	0.000222965	PIF induced	PIF1PIF4PIF5	Unknown
AT3G52400	syntaxin of plants 122	PIF induced reversed 0-50%	24.8533	25.2833	10.1933	17.33	0.513188	48.6812	1.26819	5.60314e-11	0.753617	0.000222644	PIF induced		Cell membrane
AT2G34020	Calcium-binding EF-hand family protein	PIF induced reversed 0-50%	47.89	50.9867	2.62	5.13667	0.944408	5.55924	4.23678	1.09363e-80	1.00135	0.000219784	PIF induced	PIF3PIF4	Chloroplast	RS upregulated
AT1G52760	lysophospholipase 2	PIF induced reversed 0-50%	256.073	250.367	107.623	172.827	0.560772	43.9228	1.2799	2.54238e-12	0.684132	0.000197125	PIF induced	PIF1	Chloroplast
AT1G20450	Dehydrin family protein	PIF induced reversed 0-50%	246.013	261.47	56.9333	91.9667	0.814717	18.5283	2.082	1.03228e-31	0.690607	0.000197125	PIF induced	PIF1PIF3PIF4PIF5	Nucleus	RS downregulated
AT5G41260	Protein kinase protein with tetratricopeptide repeat domain	PIF induced reversed 0-50%	44.1067	43.4667	17.1933	28.61	0.575799	42.4201	1.34502	5.22088e-13	0.71647	0.000195528	PIF induced		Cell membrane
AT3G01220	homeobox protein 20	PIF induced reversed 0-50%	84.9667	96.2067	27.9667	45.85	0.686257	31.3743	1.56915	1.52895e-18	0.713634	0.000182246	PIF induced		Nucleus
AT2G32430	Galactosyltransferase family protein	PIF induced reversed 0-50%	29.3333	37.92	2.73333	5.36667	0.901003	9.89975	3.43734	3.28803e-55	0.985439	0.000179174	PIF induced	PIF1PIF4PIF5	Golgi body
AT1G23060		PIF induced reversed 0-50%	20.7267	23.4533	6.37333	11.31	0.656061	34.3939	1.70716	4.21649e-17	0.820371	0.000168669	PIF induced	PIF1	Unknown
AT5G55550	RNA-binding (RRM/RBD/RNP motifs) family protein	PIF induced reversed 0-50%	38.5133	35.2333	13.5533	22.8533	0.627404	37.2596	1.5036	2.28698e-15	0.755993	0.000167096	PIF induced		Nucleus
AT1G30730	FAD-binding Berberine family protein	PIF induced reversed 0-50%	60.3	43.9933	21.8033	36.15	0.627327	37.2673	1.50655	1.56287e-15	0.727545	0.00016407	PIF induced	PIF5	Cytoplasm
AT1G52280	RAB GTPase homolog G3D	PIF induced reversed 0-50%	52.9167	52.16	22.3567	37.03	0.519852	48.0148	1.24372	1.95614e-11	0.730716	0.00015862	PIF induced		Unknown
AT1G70830	MLP-like protein 28	PIF induced reversed 0-50%	1726.75	1536.03	665.54	1070.02	0.618852	38.1148	1.41907	7.77475e-15	0.679915	0.000156227	PIF induced		Cytoplasm	RS upregulated
AT5G47060	Protein of unknown function (DUF581)	PIF induced reversed 0-50%	23.2667	22.91	7.11667	12.54	0.66419	33.581	1.72259	1.14939e-17	0.825591	0.000151365	PIF induced		Nucleus	RS upregulated
AT4G37240		PIF induced reversed 0-50%	16.0567	27.52	5.32333	9.65667	0.596273	40.3727	1.50556	3.02277e-14	0.845799	0.00014445	PIF induced	PIF1	Unknown
AT5G64570	beta-D-xylosidase 4	PIF induced reversed 0-50%	277.86	292.583	112.383	182.42	0.576758	42.3242	1.26597	2.52552e-13	0.684522	0.000136458	PIF induced		Extracellular
AT4G15258	SNOR37-2; snoRNA	PIF induced reversed 0-50%	61.5867	50.57	16.5367	27.8767	0.74828	25.172	1.9893	2.86384e-24	0.771082	0.00013176	PIF induced		#N/A
AT3G45710	Major facilitator superfamily protein	PIF induced reversed 0-50%	29.14	22.79	10.3667	17.9067	0.598366	40.1634	1.57063	1.20576e-14	0.804101	0.000123947	PIF induced		Cell membrane
AT2G28570		PIF induced reversed 0-50%	30.1933	38.45	9.76667	17.0267	0.644582	35.5418	1.55226	6.45104e-17	0.761948	0.000119434	PIF induced		Unknown
AT1G21120	O-methyltransferase family protein	PIF induced reversed 0-50%	47.5733	26.9333	9.69	16.8933	0.809855	19.0145	2.35205	9.45502e-33	0.779771	0.000113642	PIF induced		Nucleus
AT1G74100	sulfotransferase 16	PIF induced reversed 0-50%	124.4	131.677	49.4667	81.4133	0.573665	42.6335	1.33012	1.65131e-13	0.712871	0.000113584	PIF induced		Cytoplasm
AT1G62990	KNOTTED-like homeobox of Arabidopsis thaliana 7	PIF induced reversed 0-50%	33.56	34.07	13.6567	23.38	0.511472	48.8528	1.27973	1.18453e-11	0.754672	0.000108891	PIF induced		Nucleus
AT5G48010	thalianol synthase 1	PIF induced reversed 0-50%	16.6067	18.9733	3.63333	7.02	0.738952	26.1048	2.20356	2.05445e-24	0.91516	0.000108518	PIF induced		Mitochondrion
AT3G29575	ABI five binding protein 3	PIF induced reversed 0-50%	108.797	102.79	27.2867	45.6233	0.775038	22.4962	1.99336	6.98239e-28	0.730534	9.8684e-05	PIF induced	PIF1PIF3PIF4PIF5	Nucleus
AT5G18010	SAUR-like auxin-responsive protein family	PIF induced reversed 0-50%	116.123	108.107	32.4667	54.3367	0.738574	26.1426	1.83147	3.82878e-24	0.719547	8.41998e-05	PIF induced	PIF1PIF4PIF5	Mitochondrion
AT4G37580	Acyl-CoA N-acyltransferases (NAT) superfamily protein	PIF induced reversed 0-50%	12.97	16.4667	3.61333	7.02	0.63591	36.409	1.7803	4.7388e-17	0.93313	8.40129e-05	PIF induced		Unknown
AT5G60660	plasma membrane intrinsic protein 2;4	PIF induced reversed 0-50%	376.507	324.21	51.6133	86.1867	0.893586	10.6414	2.88139	6.03113e-55	0.735214	6.76184e-05	PIF induced		Cell membrane
AT3G20470	glycine-rich protein 5	PIF induced reversed 0-50%	384.933	425.423	90.9467	151.307	0.794685	20.5315	2.04293	3.69306e-31	0.711643	6.19252e-05	PIF induced		Unknown
AT5G66280	GDP-D-mannose 4,6-dehydratase 1	PIF induced reversed 0-50%	36.3867	32.4367	11.3067	19.92	0.656566	34.3434	1.68342	1.41027e-18	0.803575	6.10695e-05	PIF induced		Golgi body
AT2G43535	Scorpion toxin-like knottin superfamily protein	PIF induced reversed 0-50%	701.797	623.96	186.807	309.613	0.761536	23.8464	1.93622	8.06379e-27	0.720121	6.08798e-05	PIF induced		Extracellular	RS upregulated
AT2G46990	indole-3-acetic acid inducible 20	PIF induced reversed 0-50%	38.9567	38.4567	11.8933	20.9333	0.665969	33.4031	1.69198	3.56333e-19	0.817712	5.60694e-05	PIF induced		Nucleus
AT5G10430	arabinogalactan protein 4	PIF induced reversed 0-50%	1985.46	1795.28	340.083	565.413	0.863052	13.6948	2.54896	3.71447e-45	0.728521	5.10863e-05	PIF induced		Cell membrane
AT5G44460	calmodulin like 43	PIF induced reversed 0-50%	59.52	57.77	23.23	39.8467	0.542114	45.7886	1.36614	1.73743e-13	0.768471	4.85161e-05	PIF induced		Cell membrane
AT3G60070	Major facilitator superfamily protein	PIF induced reversed 0-50%	43.15	43.04	14.83	25.9733	0.606521	39.3479	1.51123	3.74896e-16	0.800155	4.58056e-05	PIF induced		Unknown
AT5G18060	SAUR-like auxin-responsive protein family	PIF induced reversed 0-50%	40.03	43.1533	8.64333	15.6267	0.777506	22.2494	2.20122	6.60419e-30	0.840687	4.50107e-05	PIF induced	PIF1PIF5	Unknown	RS downregulated
AT5G20710	beta-galactosidase 7	PIF induced reversed 0-50%	84.7733	82.1667	21.56	37.1867	0.752795	24.7205	1.94693	5.38475e-27	0.784254	4.43868e-05	PIF induced	PIF1	Extracellular
AT2G17840	Senescence/dehydration-associated protein-related	PIF induced reversed 0-50%	207.447	235.997	40.03	67.9767	0.833071	16.6929	2.38512	5.97051e-39	0.763887	4.3455e-05	PIF induced		Cytoplasm
AT1G19450	Major facilitator superfamily protein	PIF induced reversed 0-50%	36.26	37.39	5.54	10.44	0.840495	15.9505	2.71788	5.8479e-41	0.910273	4.03098e-05	PIF induced	PIF1PIF4PIF5	Cell membrane
AT2G38860	Class I glutamine amidotransferase-like superfamily protein	PIF induced reversed 0-50%	21.7733	11.91	3.79333	7.53333	0.791991	20.8009	2.57415	7.75834e-33	0.970652	3.79268e-05	PIF induced		Cytoplasm
AT5G51210	oleosin3	PIF induced reversed 0-50%	124.857	138.66	3.56	7.10333	0.970788	2.92121	5.15614	2.50869e-122	0.998468	3.7486e-05	PIF induced	PIF1PIF3PIF4	Cytoplasm
AT4G30290	xyloglucan endotransglucosylase/hydrolase 19	PIF induced reversed 0-50%	110.573	111.987	17.1667	30.07	0.861859	13.8141	2.70412	3.44359e-46	0.799267	3.62671e-05	PIF induced		Extracellular	RS downregulated
AT2G43060	ILI1 binding bHLH 1	PIF induced reversed 0-50%	146.187	141.983	22.1133	38.3567	0.869083	13.0917	2.68418	4.92537e-49	0.782413	3.45599e-05	PIF induced	PIF1PIF3PIF4PIF5	Nucleus
AT5G13225	snoRNA	PIF induced reversed 0-50%	14.3167	12.1967	4.85333	9.30667	0.529412	47.0588	1.67768	8.71937e-14	0.972627	3.39616e-05	PIF induced		#N/A
AT1G62790	Bifunctional inhibitor/lipid-transfer protein/seed storage 2S albumin superfamily protein	PIF induced reversed 0-50%	86.0567	91.2833	33.2133	57.3367	0.543493	45.6507	1.38835	4.41514e-14	0.779477	2.77724e-05	PIF induced		Unknown
AT5G58320	Kinase interacting (KIP1-like) family protein	PIF induced reversed 0-50%	37.2767	39.1333	11.69	21.16	0.629885	37.0115	1.64758	2.51796e-18	0.839355	2.34416e-05	PIF induced	PIF1PIF3PIF5	Nucleus
AT4G12520	Bifunctional inhibitor/lipid-transfer protein/seed storage 2S albumin superfamily protein	PIF induced reversed 0-50%	366.853	329.183	31.4333	54.61	0.930903	6.90974	3.53884	1.0876e-78	0.79403	2.30216e-05	PIF induced		Extracellular
AT5G24580	Heavy metal transport/detoxification superfamily protein	PIF induced reversed 0-50%	44.9167	47.72	10.12	18.5233	0.758502	24.1498	2.10516	6.45858e-29	0.859211	2.13217e-05	PIF induced		Nucleus
AT3G25290	Auxin-responsive family protein	PIF induced reversed 0-50%	74.4133	82.1767	18.3033	32.5833	0.7455	25.45	1.97097	1.80127e-27	0.827878	1.87088e-05	PIF induced		Chloroplast
AT4G29690	Alkaline-phosphatase-like family protein	PIF induced reversed 0-50%	17.37	22.6	2.68	5.74667	0.791241	20.8759	2.74381	3.66115e-34	1.09018	1.79139e-05	PIF induced		Unknown	RS upregulated
AT5G44286	snoRNA	PIF induced reversed 0-50%	28.1933	15.6733	9.99667	18.47	0.534347	46.5653	1.61592	1.07664e-14	0.89639	1.59619e-05	PIF induced		#N/A
AT3G28857	basic helix-loop-helix (bHLH) DNA-binding family protein	PIF induced reversed 0-50%	26.05	23.01	4.45	8.89667	0.794136	20.5864	2.55001	1.0426e-34	1.00631	1.46096e-05	PIF induced	PIF1PIF4PIF5	Nucleus
AT1G08500	early nodulin-like protein 18	PIF induced reversed 0-50%	86.8933	83.7867	15.5333	28.0367	0.824785	17.5215	2.47627	1.05376e-39	0.854755	1.39729e-05	PIF induced	PIF5	Cell membrane
AT1G17620	Late embryogenesis abundant (LEA) hydroxyproline-rich glycoprotein family	PIF induced reversed 0-50%	141.133	146.3	51.47	89.7967	0.572549	42.7451	1.42642	6.3739e-16	0.797011	1.38632e-05	PIF induced		Cell membrane
AT4G33700	CBS domain-containing protein with a domain of unknown function (DUF21)	PIF induced reversed 0-50%	35.6	37.6433	12.9033	23.6133	0.528125	47.1875	1.46182	1.68052e-14	0.865492	1.26601e-05	PIF induced		Cell membrane
AT3G12610	Leucine-rich repeat (LRR) family protein	PIF induced reversed 0-50%	1007.76	985.877	317.687	549.46	0.664134	33.5866	1.66881	5.86934e-21	0.788513	1.17897e-05	PIF induced	PIF5	Cell membrane
AT4G09030	arabinogalactan protein 10	PIF induced reversed 0-50%	151.317	132.75	52.1533	91.58	0.602407	39.7593	1.52061	1.30575e-17	0.809153	1.07554e-05	PIF induced		Cell membrane
AT3G29180	Protein of unknown function (DUF1336)	PIF induced reversed 0-50%	118.877	126.097	44.2167	77.8733	0.549201	45.0799	1.4646	2.6929e-15	0.827111	1.06026e-05	PIF induced		Unknown
AT5G63595	flavonol synthase 4	PIF induced reversed 0-50%	19.3967	25.05	3.26667	6.93333	0.77268	22.732	2.55294	1.10454e-32	1.05148	1.03142e-05	PIF induced		Cytoplasm
AT3G52470	Late embryogenesis abundant (LEA) hydroxyproline-rich glycoprotein family	PIF induced reversed 0-50%	80.2133	99.4967	28.8367	51.35	0.561798	43.8202	1.48638	5.9325e-16	0.841349	9.84217e-06	PIF induced		Cell membrane
AT1G66350	RGA-like 1	PIF induced reversed 0-50%	24	22.3567	8.09	15.5233	0.532789	46.7211	1.59193	2.27088e-15	0.936989	7.07118e-06	PIF induced	PIF1PIF5	Nucleus
AT2G14900	Gibberellin-regulated family protein	PIF induced reversed 0-50%	139.077	117.04	35.8233	64.0433	0.726692	27.3308	1.92062	3.4594e-27	0.813951	7.05805e-06	PIF induced	PIF1PIF5	Extracellular
AT5G63650	SNF1-related protein kinase 2.5	PIF induced reversed 0-50%	185.763	222.31	18.4633	33.7667	0.908528	9.14724	3.32839	5.26902e-68	0.859987	6.86819e-06	PIF induced	PIF1PIF3PIF4PIF5	Nucleus
AT4G31500	cytochrome P450, family 83, subfamily B, polypeptide 1	PIF induced reversed 0-50%	92.7867	80.6867	28.4167	51.2033	0.646005	35.3995	1.72874	6.73827e-21	0.859144	6.31092e-06	PIF induced		Unknown
AT5G55960		PIF induced reversed 0-50%	100	116.34	37.4533	67.07	0.526487	47.3513	1.36769	5.8089e-15	0.829345	6.27242e-06	PIF induced	PIF1	Chloroplast
AT1G02400	gibberellin 2-oxidase 6	PIF induced reversed 0-50%	56.7967	45.05	18.1333	33.3033	0.607639	39.2361	1.64793	9.88904e-19	0.873893	5.7028e-06	PIF induced	PIF1PIF3PIF4PIF5	Cytoplasm
AT2G17120	lysm domain GPI-anchored protein 2 precursor	PIF induced reversed 0-50%	75.5067	74.7267	25.8367	46.83	0.577344	42.2656	1.5785	2.58529e-17	0.851787	5.65342e-06	PIF induced		Unknown
AT1G71110		PIF induced reversed 0-50%	15.4533	13.49	4.05	8.43	0.615902	38.4098	1.95201	1.2073e-19	1.06764	5.18156e-06	PIF induced		Extracellular
AT2G47000	ATP binding cassette subfamily B4	PIF induced reversed 0-50%	35.0833	34.95	8.82667	17.01	0.688333	31.1667	1.99143	1.45435e-24	0.946371	4.57604e-06	PIF induced	PIF5	Nucleus	RS downregulated
AT3G63470	serine carboxypeptidase-like 40	PIF induced reversed 0-50%	36.8833	40.24	12.0833	22.8033	0.567742	43.2258	1.59316	4.02847e-17	0.902587	4.47826e-06	PIF induced	PIF1	Extracellular
AT5G40730	arabinogalactan protein 24	PIF induced reversed 0-50%	1939.07	1746.63	622.77	1105.29	0.633428	36.6572	1.62942	2.12095e-20	0.831826	3.98714e-06	PIF induced		Cell membrane
AT4G39364	snoRNA	PIF induced reversed 0-50%	42.14	26.09	14.06	26.44	0.559117	44.0883	1.72423	4.2902e-17	0.963016	3.47648e-06	PIF induced		#N/A
AT1G63000	nucleotide-rhamnose synthase/epimerase-reductase	PIF induced reversed 0-50%	78.0333	74.85	28.2367	51.6467	0.529888	47.0112	1.49564	9.26749e-16	0.88027	3.47144e-06	PIF induced		Unknown
AT1G31850	S-adenosyl-L-methionine-dependent methyltransferases superfamily protein	PIF induced reversed 0-50%	21.2967	25.1767	6.28667	12.6933	0.573173	42.6827	1.72401	3.6598e-18	1.01056	2.64615e-06	PIF induced		Unknown
AT2G42990	GDSL-like Lipase/Acylhydrolase superfamily protein	PIF induced reversed 0-50%	10.9767	11.6967	2.49333	5.77333	0.61336	38.664	2.15254	1.53186e-20	1.20609	2.54174e-06	PIF induced		Extracellular
AT3G45700	Major facilitator superfamily protein	PIF induced reversed 0-50%	26.7333	20.3733	6.23333	12.63	0.687967	31.2033	2.15983	1.08347e-25	1.0194	2.39628e-06	PIF induced		Cell membrane
AT3G05880	Low temperature and salt responsive protein family	PIF induced reversed 0-50%	2457.83	2809.56	775.723	1395.45	0.631578	36.8422	1.61102	5.60785e-21	0.838025	2.2285e-06	PIF induced	PIF4PIF5	Unknown
AT4G36110	SAUR-like auxin-responsive protein family	PIF induced reversed 0-50%	30.4	33.13	8.49	16.73	0.623916	37.6084	1.78801	6.33507e-21	0.967071	2.20349e-06	PIF induced		Unknown
AT4G21215		PIF induced reversed 0-50%	47.0767	56.4933	13.94	26.5933	0.618147	38.1853	1.71427	1.69841e-20	0.913792	2.16023e-06	PIF induced		Nucleus
AT1G78570	rhamnose biosynthesis 1	PIF induced reversed 0-50%	61.2567	69.9467	20.55	38.5933	0.556747	44.3253	1.59502	1.23783e-17	0.914141	1.97031e-06	PIF induced		Chloroplast	RS upregulated
AT5G57760		PIF induced reversed 0-50%	229.383	280.617	43.52	79.9667	0.803906	19.6094	2.43084	9.30886e-40	0.879245	1.94145e-06	PIF induced		Mitochondrion	RS upregulated
AT4G29270	HAD superfamily, subfamily IIIB acid phosphatase	PIF induced reversed 0-50%	80.6167	78.68	9.55	18.7467	0.870591	12.9409	3.11625	3.26429e-56	0.969275	1.87408e-06	PIF induced		Chloroplast
AT5G63810	beta-galactosidase 10	PIF induced reversed 0-50%	153.11	175.82	53.6133	98.44	0.549466	45.0534	1.51081	3.75147e-17	0.864987	1.73108e-06	PIF induced		Extracellular
AT4G35060	Heavy metal transport/detoxification superfamily protein	PIF induced reversed 0-50%	95.82	104.347	31.5667	58.79	0.576313	42.3687	1.58092	1.20519e-18	0.881148	1.48614e-06	PIF induced	PIF4	Nucleus
AT1G35720	annexin 1	PIF induced reversed 0-50%	105.677	110.17	26.0867	48.86	0.713867	28.6133	1.99274	2.07497e-28	0.879619	1.48614e-06	PIF induced		Nucleus
AT1G76790	O-methyltransferase family protein	PIF induced reversed 0-50%	78.6367	76.0133	10.5967	20.7867	0.850235	14.9765	2.92019	1.18038e-50	0.960405	1.42789e-06	PIF induced		Unknown	RS upregulated
AT5G23750	Remorin family protein	PIF induced reversed 0-50%	221.26	229.743	66.2933	122.143	0.6396	36.04	1.72604	2.87716e-22	0.872587	1.3293e-06	PIF induced		Nucleus
AT1G44170	aldehyde dehydrogenase 3H1	PIF induced reversed 0-50%	163.517	183.19	53.7233	99.2833	0.585039	41.4961	1.58158	4.06247e-19	0.877356	1.31952e-06	PIF induced	PIF1	Cytoplasm
AT1G28330	dormancy-associated protein-like 1	PIF induced reversed 0-50%	1885.2	2355.67	643.417	1172.66	0.573804	42.6196	1.51559	1.91516e-18	0.858288	1.29354e-06	PIF induced	PIF1PIF4PIF5	Nucleus	RS upregulated
AT5G02190	Eukaryotic aspartyl protease family protein	PIF induced reversed 0-50%	15.17	15.94	4.33667	9.43	0.529846	47.0154	1.80943	1.94913e-17	1.13649	9.02958e-07	PIF induced	PIF5	Extracellular
AT3G10660	calmodulin-domain protein kinase cdpk isoform 2	PIF induced reversed 0-50%	36.0267	41.0867	12.1933	24.01	0.504196	49.5804	1.57361	2.81965e-16	0.97124	8.60376e-07	PIF induced		Nucleus
AT3G05890	Low temperature and salt responsive protein family	PIF induced reversed 0-50%	1525.25	1489.9	185.413	342.263	0.882933	11.7067	3.04336	1.63677e-61	0.880838	8.56541e-07	PIF induced	PIF1PIF3PIF4PIF5	Unknown
AT3G23090	TPX2 (targeting protein for Xklp2) protein family	PIF induced reversed 0-50%	115.343	124.393	24.1467	45.9433	0.760993	23.9007	2.25629	7.33179e-35	0.910214	8.48864e-07	PIF induced		Nucleus
AT1G66700	S-adenosyl-L-methionine-dependent methyltransferases superfamily protein	PIF induced reversed 0-50%	76.1833	32.83	10.92	21.7833	0.833546	16.6454	2.86119	4.58482e-48	0.944096	7.86052e-07	PIF induced		Unknown
AT1G06080	delta 9 desaturase 1	PIF induced reversed 0-50%	120.743	122.353	30.9033	58.58	0.691934	30.8066	1.96735	2.82754e-27	0.923068	7.14728e-07	PIF induced	PIF4	Unknown
AT2G21880	RAB GTPase homolog 7A	PIF induced reversed 0-50%	13.4767	12.78	3.64	8.28667	0.527618	47.2382	1.8822	4.20678e-18	1.16432	4.98953e-07	PIF induced	PIF1	Unknown
AT1G12845		PIF induced reversed 0-50%	102.87	100.99	28.7467	55.1367	0.643972	35.6028	1.88103	4.80678e-24	0.959135	4.63091e-07	PIF induced	PIF4	Unknown
AT5G07030	Eukaryotic aspartyl protease family protein	PIF induced reversed 0-50%	91.98	90.21	11.4433	22.9767	0.856794	14.3206	3.01011	8.10393e-55	1.0048	4.44226e-07	PIF induced		Extracellular
AT2G42010	phospholipase D beta 1	PIF induced reversed 0-50%	38.42	43.84	9.41333	19.55	0.65054	34.946	1.99078	1.21333e-25	1.0405	1.91244e-07	PIF induced		Nucleus
AT4G26320	arabinogalactan protein 13	PIF induced reversed 0-50%	115.16	108.95	20.5633	40.8667	0.785369	21.4631	2.45768	2.5945e-41	0.991198	1.78732e-07	PIF induced		Cell membrane
AT1G05260	Peroxidase superfamily protein	PIF induced reversed 0-50%	225.163	265.72	67.8033	130.97	0.598585	40.1415	1.65309	4.37781e-22	0.937209	1.6156e-07	PIF induced		Extracellular
AT1G70270		PIF induced reversed 0-50%	44.0367	37.2067	1.83667	4.96	0.925987	7.40126	4.57296	7.60665e-88	1.44836	1.26886e-07	PIF induced	PIF4	Unknown
AT1G29025	Calcium-binding EF-hand family protein	PIF induced reversed 0-50%	75.3167	95.6033	10.3533	21.5733	0.827287	17.2713	2.85418	1.46393e-49	1.04188	1.26817e-07	PIF induced		Unknown
AT1G06350	Fatty acid desaturase family protein	PIF induced reversed 0-50%	56.8267	69.0567	12.6667	26.04	0.697162	30.2838	2.17572	3.28828e-30	1.04061	1.18546e-07	PIF induced	PIF1	Mitochondrion
AT4G02290	glycosyl hydrolase 9B13	PIF induced reversed 0-50%	49.1467	60.9167	6.69333	14.5567	0.814777	18.5223	2.88296	2.56368e-47	1.11185	1.11549e-07	PIF induced	PIF1PIF4	Extracellular
AT5G47990	cytochrome P450, family 705, subfamily A, polypeptide 5	PIF induced reversed 0-50%	159.5	151.883	50.5167	98.9533	0.555559	44.4441	1.69278	2.76131e-20	0.962994	1.03979e-07	PIF induced		Unknown
AT2G21140	proline-rich protein 2	PIF induced reversed 0-50%	1643.09	1415.79	312.517	606.443	0.779097	22.0903	2.39082	1.70796e-40	0.94776	8.11904e-08	PIF induced		Unknown
AT5G40590	Cysteine/Histidine-rich C1 domain family protein	PIF induced reversed 0-50%	32.3633	36.85	3.01	7.39	0.850784	14.9216	3.39764	1.73349e-56	1.27479	7.81493e-08	PIF induced		Nucleus	RS upregulated
AT5G53250	arabinogalactan protein 22	PIF induced reversed 0-50%	1394.59	1288.41	156.05	305.177	0.879594	12.0406	3.16125	1.17388e-65	0.956093	6.45187e-08	PIF induced		Cell membrane
AT1G13420	sulfotransferase 4B	PIF induced reversed 0-50%	11.8033	13.0233	2.03333	5.68667	0.626066	37.3934	2.55991	2.52033e-27	1.46477	1.87989e-08	PIF induced		Nucleus	RS upregulated
AT3G48460	GDSL-like Lipase/Acylhydrolase superfamily protein	PIF induced reversed 0-50%	29.2733	31.46	5.06	11.8433	0.719851	28.0149	2.51123	2.90731e-35	1.24181	1.83525e-08	PIF induced	PIF4	Extracellular
AT3G21805	snoRNA	PIF induced reversed 0-50%	145.763	102.21	30.27	62.7133	0.719089	28.0911	2.3815	1.40233e-35	1.08009	1.22448e-08	PIF induced		#N/A
AT4G21830	methionine sulfoxide reductase B7	PIF induced reversed 0-50%	138.343	142.94	16.9433	36.27	0.840802	15.9198	3.04692	2.74307e-57	1.10184	8.38936e-09	PIF induced		Unknown
AT1G29490	SAUR-like auxin-responsive protein family	PIF induced reversed 0-50%	30.35	31.69	8.54333	19.1967	0.511464	48.8536	1.83889	7.93393e-21	1.16062	8.35308e-09	PIF induced		Mitochondrion
AT1G33170	S-adenosyl-L-methionine-dependent methyltransferases superfamily protein	PIF induced reversed 0-50%	29.1333	28.08	5.18	12.4167	0.697885	30.2115	2.49588	2.74918e-34	1.27445	5.90486e-09	PIF induced	PIF4	Unknown
AT4G11290	Peroxidase superfamily protein	PIF induced reversed 0-50%	36.9233	43.71	9.19	20.98	0.57488	42.512	1.97438	5.14154e-25	1.17359	3.08289e-09	PIF induced		Extracellular
AT1G64390	glycosyl hydrolase 9C2	PIF induced reversed 0-50%	104.157	119.7	27.8667	59.5333	0.584917	41.5083	1.88161	1.59779e-25	1.07243	3.0712e-09	PIF induced		Extracellular
AT2G25160	cytochrome P450, family 82, subfamily F, polypeptide 1	PIF induced reversed 0-50%	44.7433	51.2533	2.44333	6.89333	0.894799	10.5201	4.17957	1.61576e-79	1.48105	1.86067e-09	PIF induced		Extracellular
AT5G60100	pseudo-response regulator 3	PIF induced reversed 0-50%	12.1767	16.7067	2.18	6.44333	0.573525	42.6475	2.4985	1.22073e-26	1.55249	9.63964e-10	PIF induced		Nucleus	RS upregulated
AT2G20080		PIF induced reversed 0-50%	56.4367	60.6267	15.63	35.8333	0.504901	49.5099	1.80716	5.71315e-23	1.1745	3.36089e-10	PIF induced		Nucleus
AT4G11190	Disease resistance-responsive (dirigent-like protein) family protein	PIF induced reversed 0-50%	155.113	167.043	13.3167	30.9167	0.875879	12.4121	3.52999	3.32714e-74	1.188	3.05681e-10	PIF induced	PIF1PIF4	Extracellular
AT3G14850	TRICHOME BIREFRINGENCE-LIKE 41	PIF induced reversed 0-50%	26.9967	38.0333	3.77	10.19	0.723594	27.6406	2.84898	2.29136e-41	1.41921	2.49378e-10	PIF induced		Extracellular
AT3G51895	sulfate transporter 3;1	PIF induced reversed 0-50%	22.56	24.6	1.58667	5.37	0.819612	18.0388	3.83578	4.42707e-59	1.75541	1.12929e-10	PIF induced		Unknown	RS downregulated
AT5G01790		PIF induced reversed 0-50%	21.3433	23.2767	4.65333	12.8067	0.511484	48.8516	2.18941	3.75108e-26	1.44728	1.63264e-11	PIF induced	PIF1PIF4PIF5	Chloroplast
AT1G75780	tubulin beta-1 chain	PIF induced reversed 0-50%	237.547	257.71	35.2833	83.27	0.762752	23.7248	2.7395	1.21394e-50	1.2463	7.68724e-12	PIF induced		Cytoplasm
AT4G11610	C2 calcium/lipid-binding plant phosphoribosyltransferase family protein	PIF induced reversed 0-50%	210.497	210.787	11.6233	29.33	0.910965	8.90349	4.14829	1.92307e-97	1.34417	4.83248e-12	PIF induced		Unknown	RS upregulated
AT4G30650	Low temperature and salt responsive protein family	PIF induced reversed 0-50%	67.94	125.907	11.2267	29.6767	0.67468	32.532	2.61774	7.95284e-42	1.40307	3.99314e-13	PIF induced		Unknown
AT1G05835	PHD finger protein	PIF induced reversed 0-50%	41.8233	42.49	7.11333	20.1367	0.624796	37.5204	2.58318	2.96884e-38	1.50197	1.16254e-13	PIF induced	PIF1PIF4	Unknown
AT3G12820	myb domain protein 10	PIF induced reversed 0-50%	48.0133	62.6	1.62667	6.30333	0.899181	10.0819	4.89975	1.78544e-96	1.96789	9.41603e-14	PIF induced	PIF4	Nucleus
AT4G12510	Bifunctional inhibitor/lipid-transfer protein/seed storage 2S albumin superfamily protein	PIF induced reversed 0-50%	729.877	833.52	119.373	305.823	0.694596	30.5404	2.59765	5.04279e-47	1.3523	1.14983e-14	PIF induced		Extracellular
AT2G38530	lipid transfer protein 2	PIF induced reversed 0-50%	21140.9	23842.9	2473.45	6724.74	0.772263	22.7737	3.10643	1.14764e-63	1.4443	9.92841e-17	PIF induced	PIF1PIF4PIF5	Extracellular	RS upregulated
AT3G50330	basic helix-loop-helix (bHLH) DNA-binding superfamily protein	PIF induced reversed 0-50%	46.8267	59.7133	6.94333	22.1	0.619975	38.0025	2.69859	8.4476e-44	1.66556	6.75272e-17	PIF induced		Nucleus
AT4G22490	Bifunctional inhibitor/lipid-transfer protein/seed storage 2S albumin superfamily protein	PIF induced reversed 0-50%	219.357	228.113	17.7433	60.7933	0.786472	21.3528	3.67397	1.03664e-78	1.79295	3.86681e-22	PIF induced		Extracellular	RS upregulated
AT3G18530	ARM repeat superfamily protein	PIF induced reversed 0-50%	24.5967	26.9867	0.686667	6.55	0.754775	24.5225	5.16681	2.66232e-82	3.27275	1.56798e-27	PIF induced		Nucleus
AT3G14172		PIF induced reversed 50-75%	9.65667	9.06	4.78667	7.41	0.461328	53.8672	1.0459	4.07078e-06	0.635628	0.00829832	PIF induced		Nucleus
AT1G03950	vacuolar protein sorting-associated protein 2.3	PIF induced reversed 50-75%	11.39	12.7433	5.52	8.51333	0.490062	50.9938	1.0242	1.30203e-06	0.614636	0.00694746	PIF induced		Unknown
AT2G25730		PIF induced reversed 50-75%	9.54333	11.09	4.40667	7.06667	0.482154	51.7846	1.07002	5.45376e-07	0.649762	0.00520057	PIF induced		Nucleus
AT5G24620	Pathogenesis-related thaumatin superfamily protein	PIF induced reversed 50-75%	12.3533	9.87333	6.36	9.84333	0.418799	58.1201	1.02174	5.30484e-06	0.645849	0.00506773	PIF induced		Extracellular
AT3G53650	Histone superfamily protein	PIF induced reversed 50-75%	7.40333	5.78667	3.64	5.93	0.391497	60.8503	1.08438	8.34539e-06	0.716525	0.0050511	PIF induced		Nucleus
AT3G63030	methyl-CPG-binding domain 4	PIF induced reversed 50-75%	8.22667	8.30667	4.1	6.64333	0.383683	61.6317	1.03415	9.26016e-06	0.700488	0.00453191	PIF induced		Nucleus
AT1G76760	thioredoxin Y1	PIF induced reversed 50-75%	17.4433	19.47	8.46667	13.0267	0.492016	50.7984	1.07149	2.43897e-07	0.626125	0.00376165	PIF induced		Chloroplast
AT5G15130	WRKY DNA-binding protein 72	PIF induced reversed 50-75%	9.28	7.52	4.35667	7.1	0.442789	55.7211	1.07558	1.11129e-06	0.710482	0.00326768	PIF induced		Nucleus
AT2G22480	phosphofructokinase 5	PIF induced reversed 50-75%	10.56	10.2733	4.93333	7.95	0.463863	53.6137	1.12502	3.75525e-07	0.684627	0.00323572	PIF induced		Chloroplast
AT3G50910		PIF induced reversed 50-75%	12.4767	13.4067	5.82667	9.32	0.474687	52.5313	1.1457	1.82834e-07	0.688613	0.00293549	PIF induced		Nucleus
AT4G40080	ENTH/ANTH/VHS superfamily protein	PIF induced reversed 50-75%	11.4233	11.4467	5.58333	8.98333	0.417808	58.2192	1.00487	1.57308e-06	0.702336	0.00248303	PIF induced		Mitochondrion
AT5G11110	sucrose phosphate synthase 2F	PIF induced reversed 50-75%	7.43	8.54	3.61667	6.13333	0.340035	65.9965	1.04422	7.74156e-06	0.747789	0.00247482	PIF induced		Nucleus
AT1G72790	hydroxyproline-rich glycoprotein family protein	PIF induced reversed 50-75%	19.21	15.8467	9.21333	14.4233	0.478826	52.1174	1.08787	1.11163e-07	0.66151	0.00226693	PIF induced		Nucleus
AT5G43180	Protein of unknown function, DUF599	PIF induced reversed 50-75%	9	7.8	4.27	7.12333	0.396758	60.3242	1.0732	1.52167e-06	0.723355	0.0021808	PIF induced		Unknown
AT1G76260	DWD (DDB1-binding WD40 protein) hypersensitive to ABA 2	PIF induced reversed 50-75%	9.89333	8.33333	4.57	7.60333	0.430182	56.9818	1.13573	3.6225e-07	0.720908	0.00217381	PIF induced		Nucleus
AT1G64890	Major facilitator superfamily protein	PIF induced reversed 50-75%	7.32	8.74667	3.57	6.08667	0.328889	67.1111	1.07183	8.09337e-06	0.781571	0.00209112	PIF induced		Chloroplast
AT3G23570	alpha/beta-Hydrolases superfamily protein	PIF induced reversed 50-75%	10.43	8.03	5.19667	8.5	0.36879	63.121	1.05563	3.08873e-06	0.718212	0.00208299	PIF induced		Cytoplasm
AT3G63120	cyclin p1;1	PIF induced reversed 50-75%	93.9167	103.813	47.02	70.4833	0.49968	50.032	1.00591	4.36404e-08	0.582996	0.00195159	PIF induced		Nucleus
AT5G18970	AWPM-19-like family protein	PIF induced reversed 50-75%	38.3533	37.28	18.7833	28.82	0.48714	51.286	1.00764	5.48145e-08	0.617598	0.00176362	PIF induced		Mitochondrion
AT2G15830		PIF induced reversed 50-75%	23.23	22.63	10.9333	17.15	0.494443	50.5557	1.08879	3.16348e-08	0.662244	0.00167806	PIF induced		Mitochondrion
AT1G77130	plant glycogenin-like starch initiation protein 2	PIF induced reversed 50-75%	45.4167	47.8967	22.3633	34.2533	0.484239	51.5761	1.02737	4.52414e-08	0.612066	0.00159787	PIF induced		Mitochondrion
AT4G22150	plant UBX domain-containing protein 3	PIF induced reversed 50-75%	44.6533	46.0067	22.1033	33.8867	0.477458	52.2542	1.01506	5.91265e-08	0.610663	0.00157906	PIF induced		Unknown
AT4G05020	NAD(P)H dehydrogenase B2	PIF induced reversed 50-75%	29.1133	33.2533	14.4733	22.5167	0.450592	54.9408	1.00734	1.68174e-07	0.639089	0.00156901	PIF induced	PIF1PIF4	Mitochondrion
AT1G52565		PIF induced reversed 50-75%	16.8067	16.3467	8.21	13.1467	0.425746	57.4254	1.04022	3.56854e-07	0.676254	0.0015223	PIF induced	PIF5	Chloroplast
AT1G09794	Cox19 family protein (CHCH motif)	PIF induced reversed 50-75%	9.90333	8.74	5.04333	8.39667	0.310014	68.9986	1.00273	8.38288e-06	0.74406	0.00148694	PIF induced		Chloroplast
AT5G13420	Aldolase-type TIM barrel family protein	PIF induced reversed 50-75%	25.2433	22.96	11.8167	18.63	0.492552	50.7448	1.09235	2.01405e-08	0.647784	0.00143221	PIF induced		Chloroplast
AT1G79440	aldehyde dehydrogenase 5F1	PIF induced reversed 50-75%	41.2567	40.8433	20.25	31.2767	0.475087	52.4913	1.04487	4.51588e-08	0.624739	0.00141479	PIF induced		Chloroplast
AT3G01930	Major facilitator superfamily protein	PIF induced reversed 50-75%	23.0867	23.6333	11.2433	17.7767	0.448354	55.1646	1.02876	1.3191e-07	0.659194	0.0013802	PIF induced		Cell membrane
AT4G28085		PIF induced reversed 50-75%	22.2433	19.77	10.7667	17.1567	0.443218	55.6782	1.03921	1.13648e-07	0.64723	0.00125453	PIF induced	PIF5	Mitochondrion
AT2G35190	novel plant snare 11	PIF induced reversed 50-75%	36.0467	36.4367	17.8367	27.77	0.454512	54.5488	1.04273	8.57642e-08	0.638987	0.00124283	PIF induced		Unknown
AT4G39955	alpha/beta-Hydrolases superfamily protein	PIF induced reversed 50-75%	11.7867	12.64	5.45333	9.12667	0.42	58	1.13973	1.6047e-07	0.733943	0.00121035	PIF induced		Unknown
AT1G17700	prenylated RAB acceptor 1.F1	PIF induced reversed 50-75%	17.18	15.5867	8.19333	13.28	0.433976	56.6024	1.07593	1.367e-07	0.703739	0.0011313	PIF induced		Mitochondrion
AT2G28250	Protein kinase superfamily protein	PIF induced reversed 50-75%	7.14	7.48	3.21667	5.7	0.367035	63.2965	1.19581	8.15507e-07	0.842991	0.00112091	PIF induced		Cell membrane
AT4G30470	NAD(P)-binding Rossmann-fold superfamily protein	PIF induced reversed 50-75%	35.6867	29.4933	16.8133	26.3933	0.492406	50.7594	1.09278	1.06914e-08	0.647788	0.00107224	PIF induced	PIF5	Nucleus
AT4G36648	other RNA	PIF induced reversed 50-75%	15.74	13.4567	7.25	11.9667	0.444444	55.5556	1.16479	4.13834e-08	0.715231	0.000930045	PIF induced		#N/A
AT1G10340	Ankyrin repeat family protein	PIF induced reversed 50-75%	6.66	7.80333	2.96667	5.37667	0.347473	65.2527	1.1975	9.39832e-07	0.851183	0.000867189	PIF induced		Unknown
AT3G04970	DHHC-type zinc finger family protein	PIF induced reversed 50-75%	12.7267	12.52	6.43333	10.76	0.3125	68.75	1.00151	3.0415e-06	0.732876	0.000844256	PIF induced		Extracellular
AT5G60890	myb domain protein 34	PIF induced reversed 50-75%	14.7233	13.19	6.96	11.6	0.402319	59.7681	1.1033	1.53146e-07	0.742345	0.000768768	PIF induced	PIF1PIF4PIF5	Nucleus
AT1G54340	isocitrate dehydrogenase	PIF induced reversed 50-75%	33.18	30.6733	15.4	24.5933	0.48294	51.706	1.15054	6.05561e-09	0.679718	0.000730554	PIF induced		Chloroplast
AT2G40820		PIF induced reversed 50-75%	36.8733	39.58	17.9667	28.6333	0.435825	56.4175	1.0123	4.70795e-08	0.664968	0.00066631	PIF induced		Nucleus
AT5G56350	Pyruvate kinase family protein	PIF induced reversed 50-75%	21.0867	18.6133	9.68	16	0.445938	55.4062	1.12737	1.53118e-08	0.725126	0.000544676	PIF induced		Cytoplasm	RS upregulated
AT3G09810	isocitrate dehydrogenase VI	PIF induced reversed 50-75%	31.39	29.68	14.8433	24.0367	0.4444	55.56	1.10012	1.70078e-08	0.703826	0.000507843	PIF induced		Mitochondrion
AT3G21700	Ras-related small GTP-binding family protein	PIF induced reversed 50-75%	7.94	7.62333	3.74667	6.73	0.288553	71.1447	1.11529	1.96449e-06	0.852138	0.000500678	PIF induced	PIF1PIF3PIF4	Unknown
AT1G55330	arabinogalactan protein 21	PIF induced reversed 50-75%	2889.57	2683.34	1390.87	2167.8	0.481596	51.8404	1.04862	2.87192e-09	0.623129	0.000417803	PIF induced		Cell membrane
AT4G13020	Protein kinase superfamily protein	PIF induced reversed 50-75%	34.5267	35.3167	17.18	27.92	0.380861	61.9139	1.01478	1.25636e-07	0.695061	0.000379486	PIF induced		Nucleus
AT1G14170	RNA-binding KH domain-containing protein	PIF induced reversed 50-75%	34.7767	28.6967	16.89	27.5767	0.402534	59.7466	1.03435	4.51588e-08	0.699063	0.00034881	PIF induced		Nucleus
AT1G04990	Zinc finger C-x8-C-x5-C-x3-H type family protein	PIF induced reversed 50-75%	14.1833	14.6133	5.74667	10.06	0.48874	51.126	1.31493	4.71264e-10	0.791644	0.000339131	PIF induced		Nucleus
AT5G07360	Amidase family protein	PIF induced reversed 50-75%	43.93	51.9833	20.07	32.7533	0.468427	53.1573	1.13601	1.48461e-09	0.693102	0.000300235	PIF induced		Unknown
AT2G26690	Major facilitator superfamily protein	PIF induced reversed 50-75%	125.39	114.1	60.8333	97.06	0.438839	56.1161	1.06817	8.02425e-09	0.675613	0.00028428	PIF induced		Cell membrane	RS downregulated
AT1G69570	Dof-type zinc finger DNA-binding family protein	PIF induced reversed 50-75%	56.6033	50.0833	27.3033	44.24	0.421957	57.8043	1.05103	1.3122e-08	0.688344	0.000270676	PIF induced	PIF1PIF3PIF4PIF5	Nucleus
AT1G64380	Integrase-type DNA-binding superfamily protein	PIF induced reversed 50-75%	17.8367	17.2733	7.31	12.6333	0.4943	50.57	1.26489	2.61676e-10	0.786168	0.000264238	PIF induced	PIF4	Nucleus
AT2G41740	villin 2	PIF induced reversed 50-75%	139.903	157.647	65.4267	104.72	0.472407	52.7593	1.07261	1.24024e-09	0.664959	0.000252364	PIF induced		Cytoplasm
AT3G55990	Plant protein of unknown function (DUF828)	PIF induced reversed 50-75%	12.4433	10.7667	5.64333	9.98333	0.361765	63.8235	1.14378	7.96249e-08	0.836002	0.000244269	PIF induced	PIF1	Nucleus
AT4G34050	S-adenosyl-L-methionine-dependent methyltransferases superfamily protein	PIF induced reversed 50-75%	470.773	434.303	235.54	375.357	0.405626	59.4374	1.04367	2.23331e-08	0.683373	0.000224935	PIF induced		Nucleus
AT5G56660	IAA-leucine resistant (ILR)-like 2	PIF induced reversed 50-75%	26.3433	25.5	11.3033	19.1233	0.480053	51.9947	1.25288	3.24226e-10	0.742582	0.00022218	PIF induced		Chloroplast
AT5G27420	carbon/nitrogen insensitive 1	PIF induced reversed 50-75%	12.4967	8.82667	5.64667	10.0533	0.356691	64.3309	1.17447	5.52678e-08	0.822213	0.000221504	PIF induced		Extracellular
AT2G21200	SAUR-like auxin-responsive protein family	PIF induced reversed 50-75%	20.2567	15.63	9.44667	16.1333	0.381437	61.8563	1.13009	2.97878e-08	0.779895	0.000217125	PIF induced		Mitochondrion
AT3G56440	homolog of yeast autophagy 18 (ATG18) D	PIF induced reversed 50-75%	7.51333	6.28667	3.33333	6.30667	0.288676	71.1324	1.17419	4.50675e-07	0.910201	0.000207179	PIF induced		Nucleus
AT2G43850	Integrin-linked protein kinase family	PIF induced reversed 50-75%	18.36	18.39	9.2	15.8867	0.270015	72.9985	1.00975	7.34465e-07	0.784842	0.00017269	PIF induced		Cell membrane
AT5G26960	Galactose oxidase/kelch repeat superfamily protein	PIF induced reversed 50-75%	15.0933	15.3167	5.87333	10.5267	0.4953	50.47	1.36217	5.70149e-11	0.830689	0.000152936	PIF induced		Unknown
AT4G33550	Bifunctional inhibitor/lipid-transfer protein/seed storage 2S albumin superfamily protein	PIF induced reversed 50-75%	11.2467	9.30333	4.50333	8.29333	0.437963	56.2037	1.33988	1.02448e-09	0.899178	0.000149454	PIF induced		Extracellular	RS downregulated
AT2G47390	Prolyl oligopeptidase family protein	PIF induced reversed 50-75%	25	23.2333	11.9233	20.3633	0.354576	64.5424	1.0972	4.24367e-08	0.76932	0.000147246	PIF induced		Chloroplast
AT3G13435		PIF induced reversed 50-75%	45.5033	39.51	19.7567	32.9933	0.485888	51.4112	1.22237	1.25475e-10	0.73384	0.000147125	PIF induced		Mitochondrion
AT4G32920	glycine-rich protein	PIF induced reversed 50-75%	10.0733	10.7133	4.43	8.23667	0.325458	67.4542	1.20842	7.21432e-08	0.897099	0.000138668	PIF induced		Chloroplast
AT2G44740	cyclin p4;1	PIF induced reversed 50-75%	60.2933	54.8133	29.95	49.51	0.355377	64.4623	1.04502	4.47428e-08	0.735446	0.000131877	PIF induced	PIF1PIF3PIF4PIF5	Unknown	RS downregulated
AT3G06720	importin alpha isoform 1	PIF induced reversed 50-75%	64.7233	62.44	30.9567	51.3067	0.397335	60.2665	1.04708	7.57937e-09	0.720804	0.000119334	PIF induced		Cytoplasm
AT5G24760	GroES-like zinc-binding dehydrogenase family protein	PIF induced reversed 50-75%	26.3833	23.4133	12.0233	20.6633	0.398329	60.1671	1.14006	5.28847e-09	0.787631	0.00011597	PIF induced		Cytoplasm
AT1G04820	tubulin alpha-4 chain	PIF induced reversed 50-75%	643.253	636.38	312.91	508.873	0.406789	59.3211	1.04016	5.405e-09	0.70193	0.000111529	PIF induced		Cytoplasm
AT1G64440	NAD(P)-binding Rossmann-fold superfamily protein	PIF induced reversed 50-75%	26.8767	26.2967	11.25	19.52	0.470776	52.9224	1.25195	1.06048e-10	0.789489	9.45919e-05	PIF induced		Golgi body
AT3G46700	UDP-Glycosyltransferase superfamily protein	PIF induced reversed 50-75%	23.6633	24.4233	10.6767	18.6	0.389887	61.0113	1.12905	5.33994e-09	0.787181	9.20434e-05	PIF induced	PIF1PIF3PIF5	Unknown
AT4G34480	O-Glycosyl hydrolases family 17 protein	PIF induced reversed 50-75%	18.7733	19.1167	9.05	15.9967	0.285567	71.4433	1.05461	1.53364e-07	0.807453	8.62932e-05	PIF induced		Chloroplast
AT2G37040	PHE ammonia lyase 1	PIF induced reversed 50-75%	340.557	309.307	162.553	267.02	0.41312	58.688	1.04947	2.3768e-09	0.712075	8.52336e-05	PIF induced		Cytoplasm
AT5G07110	prenylated RAB acceptor 1.B6	PIF induced reversed 50-75%	160.55	146.653	75.6933	125.453	0.413599	58.6401	1.07411	1.70687e-09	0.724898	7.49132e-05	PIF induced		Unknown
AT5G47530	Auxin-responsive family protein	PIF induced reversed 50-75%	10.7433	12.3133	4.68333	8.91667	0.30143	69.857	1.17168	4.23003e-08	0.90492	6.22891e-05	PIF induced		Cell membrane
AT1G64670	alpha/beta-Hydrolases superfamily protein	PIF induced reversed 50-75%	41.69	40.9633	18.38	31.5733	0.434005	56.5995	1.18771	3.51264e-10	0.776115	6.17795e-05	PIF induced	PIF4	Cytoplasm
AT3G20250	pumilio 5	PIF induced reversed 50-75%	68.4233	87.6567	29.8333	50.58	0.462382	53.7618	1.1684	6.93213e-11	0.737116	5.77929e-05	PIF induced	PIF1PIF3PIF4PIF5	Cytoplasm
AT5G22740	cellulose synthase-like A02	PIF induced reversed 50-75%	23.01	34.8033	9.65667	17.2633	0.430354	56.9646	1.19961	2.64447e-10	0.82926	5.25691e-05	PIF induced		Golgi body
AT2G30230		PIF induced reversed 50-75%	7.84333	10.0767	2.79667	5.76	0.412814	58.7186	1.41032	3.96642e-10	1.0169	4.99995e-05	PIF induced		Unknown
AT1G47710	Serine protease inhibitor (SERPIN) family protein	PIF induced reversed 50-75%	15.18	16.3367	6.88333	12.66	0.303736	69.6264	1.17366	2.88622e-08	0.877828	4.80348e-05	PIF induced		Extracellular	RS upregulated
AT5G63970	Copine (Calcium-dependent phospholipid-binding protein) family	PIF induced reversed 50-75%	24.99	24.1833	11.2667	20.01	0.362886	63.7114	1.15696	3.77072e-09	0.794176	4.73317e-05	PIF induced	PIF3	Cell membrane
AT1G08510	fatty acyl-ACP thioesterases B	PIF induced reversed 50-75%	81.63	93.3733	35.4233	60.1767	0.464291	53.5709	1.17638	4.20329e-11	0.744404	4.70091e-05	PIF induced		Chloroplast
AT3G22460	O-acetylserine (thiol) lyase (OAS-TL) isoform A2	PIF induced reversed 50-75%	14.1833	13.58	5.45333	10.3	0.444826	55.5174	1.36993	4.78583e-11	0.905137	4.63357e-05	PIF induced		Cytoplasm
AT1G80300	nucleotide transporter 1	PIF induced reversed 50-75%	51.4033	80.28	24.03	41.2533	0.370799	62.9201	1.07784	3.56975e-09	0.785013	4.45565e-05	PIF induced	PIF5	Chloroplast
AT1G68760	nudix hydrolase 1	PIF induced reversed 50-75%	22.7267	26.1067	10.65	18.9867	0.309688	69.0312	1.05749	3.18134e-08	0.819988	4.39852e-05	PIF induced		Unknown
AT3G23820	UDP-D-glucuronate 4-epimerase 6	PIF induced reversed 50-75%	210.233	239.6	100.54	169.38	0.372432	62.7568	1.01501	3.12524e-09	0.742784	3.8559e-05	PIF induced	PIF3PIF4PIF5	Golgi body
AT1G53310	phosphoenolpyruvate carboxylase 1	PIF induced reversed 50-75%	163.037	170.31	81.9567	139.2	0.293989	70.6011	1.00103	3.77203e-08	0.771944	3.06382e-05	PIF induced		Cytoplasm
AT4G14305	Peroxisomal membrane 22 kDa (Mpv17/PMP22) family protein	PIF induced reversed 50-75%	12.33	14.3633	5.39667	10.2967	0.293269	70.6731	1.23057	1.94163e-08	0.929459	2.9532e-05	PIF induced		Mitochondrion
AT3G27890	NADPH:quinone oxidoreductase	PIF induced reversed 50-75%	104.543	115.693	43.7567	75.54	0.477133	52.2867	1.27681	3.9809e-12	0.783261	2.27944e-05	PIF induced		Chloroplast
AT2G25140	casein lytic proteinase B4	PIF induced reversed 50-75%	18.6533	22.7567	8.41333	15.74	0.284505	71.5495	1.18007	9.86092e-09	0.891631	1.65216e-05	PIF induced		Mitochondrion	RS upregulated
AT4G01510	Arv1-like protein	PIF induced reversed 50-75%	11.93	13.6933	4.63667	9.19	0.375686	62.4314	1.39255	1.93259e-10	0.985619	1.49113e-05	PIF induced		Unknown
AT4G35350	xylem cysteine peptidase 1	PIF induced reversed 50-75%	52.93	47.62	21.7433	38.7167	0.45575	54.425	1.31312	4.09181e-12	0.855666	1.37129e-05	PIF induced		Extracellular
AT5G26731		PIF induced reversed 50-75%	31.4467	35.2633	14.69	26.78	0.278496	72.1504	1.05117	1.07003e-08	0.84318	1.08442e-05	PIF induced		Mitochondrion	RS upregulated
AT1G24625	zinc finger protein 7	PIF induced reversed 50-75%	35.0367	40.2467	15.4967	28.2467	0.347492	65.2508	1.16209	6.54131e-10	0.851082	1.02999e-05	PIF induced	PIF3PIF4	Nucleus
AT5G15490	UDP-glucose 6-dehydrogenase family protein	PIF induced reversed 50-75%	36.23	36.1867	13.7733	25.3033	0.486567	51.3433	1.38578	2.43702e-13	0.870927	9.4273e-06	PIF induced		Cytoplasm
AT4G04830	methionine sulfoxide reductase B5	PIF induced reversed 50-75%	39.8667	33.33	17.8667	32.45	0.337121	66.2879	1.18872	8.05475e-10	0.84224	9.15356e-06	PIF induced		Chloroplast
AT2G30250	WRKY DNA-binding protein 25	PIF induced reversed 50-75%	13.7033	12.9867	5.88333	11.6033	0.268542	73.1458	1.19711	6.37048e-09	0.958741	7.64712e-06	PIF induced		Nucleus	RS upregulated
AT4G26990		PIF induced reversed 50-75%	12.11	15.3533	4.82667	9.75333	0.32357	67.643	1.30651	6.30679e-10	0.992902	6.96497e-06	PIF induced		Nucleus
AT2G46140	Late embryogenesis abundant protein	PIF induced reversed 50-75%	29.41	29.8933	13.3333	24.75	0.289861	71.0139	1.15122	3.16966e-09	0.903084	6.41387e-06	PIF induced		Unknown
AT4G21570	Protein of unknown function (DUF300)	PIF induced reversed 50-75%	76.4467	93.7933	30.8467	55.9367	0.449781	55.0219	1.32936	7.41351e-13	0.8561	4.53113e-06	PIF induced		Chloroplast
AT2G12400		PIF induced reversed 50-75%	89.1433	110.777	40.63	73.4	0.324516	67.5484	1.08883	5.04808e-10	0.841152	4.15794e-06	PIF induced		Extracellular
AT2G26330	Leucine-rich receptor-like protein kinase family protein	PIF induced reversed 50-75%	96.7367	102.527	40.1967	72.7967	0.423417	57.6583	1.29821	2.90206e-12	0.869884	3.74118e-06	PIF induced		Extracellular
AT3G28940	AIG2-like (avirulence induced gene) family protein	PIF induced reversed 50-75%	363.2	476.067	156.89	282.197	0.392629	60.7371	1.16675	1.08762e-11	0.822234	2.66209e-06	PIF induced		Nucleus
AT3G12500	basic chitinase	PIF induced reversed 50-75%	104.773	94.7833	42.92	78.4133	0.426169	57.3831	1.29531	1.15351e-12	0.85328	2.49668e-06	PIF induced		Extracellular	RS downregulated
AT2G02100	low-molecular-weight cysteine-rich 69	PIF induced reversed 50-75%	674.433	749.493	318.983	573.903	0.282825	71.7175	1.1414	1.28936e-09	0.865283	2.37253e-06	PIF induced		Extracellular	RS upregulated
AT4G18430	RAB GTPase homolog A1E	PIF induced reversed 50-75%	19.69	17.5933	6.54333	13.21	0.492901	50.7099	1.57343	4.59886e-15	1.01495	2.1748e-06	PIF induced		Golgi body
AT2G22970	serine carboxypeptidase-like 11	PIF induced reversed 50-75%	135.01	134.87	57.21	105.103	0.384404	61.5596	1.18882	6.53282e-12	0.864374	1.62394e-06	PIF induced		Extracellular
AT5G55480	SHV3-like 1	PIF induced reversed 50-75%	108.86	102.963	48.9767	91.6533	0.287336	71.2664	1.15196	2.03594e-10	0.893119	8.25137e-07	PIF induced	PIF1	Cell membrane
AT4G36360	beta-galactosidase 3	PIF induced reversed 50-75%	58.4167	70.2767	21.3067	40.8333	0.473817	52.6183	1.41681	3.43433e-15	0.933707	8.07909e-07	PIF induced	PIF5	Extracellular
AT4G38860	SAUR-like auxin-responsive protein family	PIF induced reversed 50-75%	66.62	60.2733	27.1967	51.7833	0.376342	62.3658	1.29608	1.8854e-12	0.919631	6.94699e-07	PIF induced	PIF1PIF3PIF5	Mitochondrion	RS downregulated
AT2G36880	methionine adenosyltransferase 3	PIF induced reversed 50-75%	215.61	191.183	86.5967	162.213	0.413885	58.6115	1.31596	1.88882e-13	0.911143	5.68974e-07	PIF induced		Cytoplasm
AT3G22570	Bifunctional inhibitor/lipid-transfer protein/seed storage 2S albumin superfamily protein	PIF induced reversed 50-75%	15.3733	13.2833	5.94667	12.96	0.256011	74.3989	1.39749	3.65424e-11	1.11065	1.84278e-07	PIF induced		Extracellular
AT4G25640	detoxifying efflux carrier 35	PIF induced reversed 50-75%	181.747	204.127	69.88	134.87	0.419041	58.0959	1.35837	1.47589e-14	0.945141	1.64658e-07	PIF induced	PIF4	Cell membrane
AT5G66210	calcium-dependent protein kinase 28	PIF induced reversed 50-75%	65.9933	95.3467	27.8833	55.1667	0.28409	71.591	1.18223	1.40839e-11	0.963014	1.23782e-07	PIF induced		Unknown
AT5G56540	arabinogalactan protein 14	PIF induced reversed 50-75%	117.06	118.3	44.0533	86.4433	0.419368	58.0632	1.42286	5.87262e-15	0.975191	1.0694e-07	PIF induced		Cell membrane
AT4G36930	basic helix-loop-helix (bHLH) DNA-binding superfamily protein	PIF induced reversed 50-75%	50.0367	56.99	20.36	41.4133	0.290576	70.9424	1.28963	2.91916e-12	1.01822	6.45187e-08	PIF induced		Nucleus	RS upregulated
AT2G34150	SCAR family protein	PIF induced reversed 50-75%	11.19	11.9433	3.39667	8.31333	0.369119	63.0881	1.70909	1.12532e-14	1.27997	4.31135e-08	PIF induced	PIF4	Cytoplasm
AT1G03743	snoRNA	PIF induced reversed 50-75%	88.05	50.7567	34.0433	68.6867	0.358536	64.1464	1.46437	4.32047e-14	1.01463	3.86128e-08	PIF induced		#N/A
AT5G26570	catalytics;carbohydrate kinases;phosphoglucan, water dikinases	PIF induced reversed 50-75%	20.21	22.8067	5.66667	13.0733	0.490717	50.9283	1.879	2.42946e-19	1.21975	2.10668e-08	PIF induced		Chloroplast	RS upregulated
AT2G27360	GDSL-like Lipase/Acylhydrolase superfamily protein	PIF induced reversed 50-75%	44.0067	47.92	16.12	34.5467	0.33923	66.077	1.42924	1.41687e-14	1.08739	9.53713e-09	PIF induced	PIF1	Extracellular
AT1G24100	UDP-glucosyl transferase 74B1	PIF induced reversed 50-75%	35.78	34.7167	13.7033	29.68	0.27631	72.369	1.37902	3.82445e-13	1.10049	8.82141e-09	PIF induced		Nucleus
AT2G35384	snoRNA	PIF induced reversed 50-75%	93.6133	53.41	35.8767	75.2033	0.318861	68.1139	1.50375	2.22143e-14	1.08197	5.53792e-09	PIF induced		#N/A
AT2G01200	indole-3-acetic acid inducible 32	PIF induced reversed 50-75%	6.83333	6.64	1.69333	5.1	0.337224	66.2776	2.01118	1.98659e-15	1.57086	5.51966e-09	PIF induced		Nucleus
AT4G20320	CTP synthase family protein	PIF induced reversed 50-75%	58.1567	60.79	20.4167	44.7233	0.355944	64.4056	1.4582	3.26004e-16	1.12339	1.69845e-09	PIF induced		Cytoplasm
AT5G17700	MATE efflux family protein	PIF induced reversed 50-75%	45.8733	57.6833	13.3633	30.4933	0.473085	52.6915	1.74269	6.4467e-21	1.17088	7.74365e-10	PIF induced	PIF1PIF5	Cell membrane
AT3G13610	2-oxoglutarate (2OG) and Fe(II)-dependent oxygenase superfamily protein	PIF induced reversed 50-75%	14.44	10.58	3.84333	10.16	0.403901	59.6099	1.9589	4.94558e-19	1.39341	5.99414e-10	PIF induced		Cytoplasm	RS upregulated
AT5G65020	annexin 2	PIF induced reversed 50-75%	1069.99	1127.15	373.447	826.687	0.349301	65.0699	1.50979	1.02134e-17	1.15176	7.95168e-11	PIF induced	PIF1PIF4	Nucleus	RS upregulated
AT5G42825		PIF induced reversed 50-75%	160.663	194.007	56.7933	129.173	0.303167	69.6833	1.49121	6.72851e-17	1.17901	3.7973e-11	PIF induced		Mitochondrion
AT4G29700	Alkaline-phosphatase-like family protein	PIF induced reversed 50-75%	37.2167	48.0533	7.96	23.4267	0.471346	52.8654	2.23132	6.68703e-30	1.55274	3.66405e-15	PIF induced	PIF5	Extracellular	RS upregulated
AT3G59370	Vacuolar calcium-binding protein-related	PIF induced reversed 50-75%	97.15	98.9133	23.6267	67.5567	0.402503	59.7497	2.00953	7.93731e-29	1.50674	6.1667e-17	PIF induced		Unknown
AT1G26260	cryptochrome-interacting basic-helix-loop-helix 5	PIF induced reversed >100%	5.02667	5.86667	2.49667	5.27333	-0.0974967	109.75	1.01983	6.91327e-05	1.08981	3.69579e-05	PIF induced		Nucleus
AT1G05310	Pectin lyase-like superfamily protein	PIF induced reversed >100%	6.31333	5.08667	3.17333	6.75667	-0.141189	114.119	1.01399	3.13163e-05	1.0792	1.01957e-05	PIF induced		Extracellular
AT1G14600	Homeodomain-like superfamily protein	PIF induced reversed >100%	6.24333	6.44	2.67	6.34333	-0.0279851	102.799	1.24099	4.245e-07	1.24733	6.76582e-07	PIF induced		Nucleus
AT5G10260	RAB GTPase homolog H1E	PIF induced reversed >100%	7.32333	9.56	3.48667	7.95333	-0.164205	116.421	1.03792	5.24513e-06	1.15427	5.89124e-07	PIF induced		Golgi body
AT1G43620	UDP-Glycosyltransferase superfamily protein	PIF induced reversed >100%	6.42667	8.70667	3.19	7.43667	-0.312049	131.205	1.03277	2.24124e-05	1.21251	4.28297e-07	PIF induced		Nucleus
AT4G21326	subtilase 3.12	PIF induced reversed >100%	7.14667	6.98333	3.09	7.41333	-0.0657354	106.574	1.2295	2.53857e-07	1.24433	1.85063e-07	PIF induced		Unknown
AT2G14060	S-adenosyl-L-methionine-dependent methyltransferases superfamily protein	PIF induced reversed >100%	6.46667	8.14333	2.98	7.5	-0.296367	129.637	1.13032	3.20546e-06	1.32214	3.6505e-08	PIF induced		Unknown
AT4G25990	CCT motif family protein	PIF induced reversed >100%	12.4533	15.9067	5.75667	13.48	-0.15331	115.331	1.08763	1.61014e-07	1.21014	1.01447e-08	PIF induced	PIF5	Unknown	RS upregulated
AT5G45100	SBP (S-ribonuclease binding protein) family protein	PIF induced reversed >100%	24.85	28.0233	11.67	25.7233	-0.066262	106.626	1.08097	2.44889e-08	1.13518	6.16931e-09	PIF induced	PIF3PIF4PIF5	Cytoplasm
AT1G14240	GDA1/CD39 nucleoside phosphatase family protein	PIF induced reversed >100%	7.41333	9.39333	2.97333	7.94333	-0.119369	111.937	1.3274	2.23454e-08	1.3901	4.00931e-09	PIF induced		Unknown
AT5G42500	Disease resistance-responsive (dirigent-like protein) family protein	PIF induced reversed >100%	16.2133	17.82	7.60667	18.7833	-0.298606	129.861	1.0637	9.59127e-08	1.30086	1.35126e-10	PIF induced		Extracellular
AT1G16350	Aldolase-type TIM barrel family protein	PIF induced reversed >100%	16.39	21.71	8.51667	20.9667	-0.581287	158.129	1.02213	2.93355e-06	1.31261	9.17612e-11	PIF induced		Unknown	RS upregulated
AT3G15460	Ribosomal RNA processing Brix domain protein	PIF induced reversed >100%	5.04333	6.62	2.32	7.31	-0.832313	183.231	1.1306	1.07385e-05	1.67116	1.77288e-11	PIF induced		Nucleus
AT1G29980	Protein of unknown function, DUF642	PIF induced reversed >100%	32.6633	38.9933	14.12	34.4533	-0.0965306	109.653	1.23771	2.40531e-10	1.30056	1.51946e-11	PIF induced		Nucleus	RS upregulated
AT3G44320	nitrilase 3	PIF induced reversed >100%	18.69	20.5867	8.46	22.9667	-0.418051	141.805	1.15927	1.22461e-08	1.43007	4.23322e-13	PIF induced	PIF1	Cell membrane	RS upregulated
AT4G25820	xyloglucan endotransglucosylase/hydrolase 14	PIF induced reversed >100%	19.9267	19.1333	8.48	23.1067	-0.27781	127.781	1.27087	6.14159e-10	1.44323	3.37493e-13	PIF induced		Extracellular
AT3G43960	Cysteine proteinases superfamily protein	PIF induced reversed >100%	45.0967	57.05	19.0333	48.9867	-0.149252	114.925	1.19909	3.65424e-11	1.35801	2.15933e-13	PIF induced	PIF1	Cell membrane
AT4G34881		PIF induced reversed >100%	710.443	1087.32	327.28	802.44	-0.240098	124.01	1.10667	3.28841e-10	1.29666	1.47299e-13	PIF induced		Mitochondrion
AT5G02240	NAD(P)-binding Rossmann-fold superfamily protein	PIF induced reversed >100%	105.827	118.247	50.8067	128.17	-0.406095	140.609	1.09218	5.3732e-09	1.34069	7.06501e-14	PIF induced	PIF4	Unknown	RS upregulated
AT3G09440	Heat shock protein 70 (Hsp 70) family protein	PIF induced reversed >100%	46.7367	48.7333	22.5067	63.5933	-0.695694	169.569	1.01555	1.70701e-08	1.50103	1.59125e-16	PIF induced		Unknown
AT1G11600	cytochrome P450, family 77, subfamily B, polypeptide 1	PIF induced reversed >100%	32.9567	35.0833	12.9033	39.0267	-0.302693	130.269	1.37134	1.54736e-12	1.59908	2.71028e-17	PIF induced		Unknown
AT4G33790	Jojoba acyl CoA reductase-related male sterility protein	PIF induced reversed >100%	8.99	10.0833	3.91	15.06	-1.19488	219.488	1.20231	9.16268e-08	1.93787	1.15822e-19	PIF induced		Unknown
AT1G67750	Pectate lyase family protein	PIF induced reversed >100%	58.0867	83.0967	20.94	68.2533	-0.27369	127.369	1.44102	1.66827e-15	1.70203	8.90138e-21	PIF induced	PIF4	Extracellular
AT5G53420	CCT motif family protein	PIF induced reversed >100%	7.15667	7.60333	2.22	10.6067	-0.698852	169.885	1.68639	4.46092e-12	2.27971	8.02221e-22	PIF induced	PIF1PIF4	Nucleus	RS upregulated
AT3G18000	S-adenosyl-L-methionine-dependent methyltransferases superfamily protein	PIF induced reversed >100%	46.04	55.6567	12.7867	47.3133	-0.0382919	103.829	1.86004	1.99476e-22	1.8985	6.33628e-24	PIF induced		Cytoplasm
AT5G21100	Plant L-ascorbate oxidase	PIF induced reversed >100%	8.68	11.62	2.69	13.09	-0.736227	173.623	1.63937	6.53708e-13	2.26541	3.89414e-24	PIF induced	PIF4	Extracellular
AT4G02700	sulfate transporter 3;2	PIF induced reversed >100%	16.3367	18.3467	4.39	21.9867	-0.472935	147.294	1.91226	2.37621e-19	2.33874	2.4233e-29	PIF induced		Unknown	RS upregulated
AT1G55210	Disease resistance-responsive (dirigent-like protein) family protein	PIF induced reversed >100%	32.7233	33.9433	13.7933	68.26	-1.87727	287.727	1.19086	8.4131e-11	2.29973	1.49769e-35	PIF induced		Extracellular	RS upregulated
AT3G61490	Pectin lyase-like superfamily protein	PIF induced reversed >100%	51.04	66.3133	22.7767	108.547	-2.03467	303.467	1.12484	3.87794e-10	2.25204	3.51231e-36	PIF induced		Unknown
AT5G13930	Chalcone and stilbene synthase family protein	PIF induced reversed >100%	22.63	19.05	4.35333	27.38	-0.259894	125.989	2.3906	3.52988e-30	2.67426	2.44407e-38	PIF induced		Cytoplasm	RS upregulated
AT2G21640		PIF induced reversed >100%	18.79	33.97	5.39	47.5633	-2.14726	314.726	1.79186	2.57604e-18	3.13854	8.8304e-56	PIF induced		Nucleus	RS upregulated
AT3G55850	Amidohydrolase family	PIF induced reversed 75-100%	5.41667	4.08	2.7	4.84	0.21227	78.773	1.06091	4.48421e-05	0.860281	0.0014546	PIF induced		Cytoplasm
AT4G14020	Rapid alkalinization factor (RALF) family protein	PIF induced reversed 75-100%	6.58333	5.47	3.27333	5.95	0.191339	80.8661	1.05694	1.68137e-05	0.857587	0.000667463	PIF induced		Nucleus
AT3G09540	Pectin lyase-like superfamily protein	PIF induced reversed 75-100%	8.13333	8.88	3.94333	7.46333	0.159905	84.0095	1.03083	5.18314e-06	0.902454	0.000117676	PIF induced		Cell membrane
AT4G31875		PIF induced reversed 75-100%	14.7233	12.9567	7.29333	13.5467	0.158367	84.1633	1.01848	9.82564e-07	0.885479	2.93228e-05	PIF induced		Mitochondrion
AT1G67360	Rubber elongation factor protein (REF)	PIF induced reversed 75-100%	33.9467	39.97	16.9933	30.0267	0.231223	76.8777	1.0099	1.65291e-07	0.840392	2.60039e-05	PIF induced		Cytoplasm
AT1G67590	Remorin family protein	PIF induced reversed 75-100%	22.4233	27.2733	10.7567	19.6233	0.24	76	1.0087	8.4737e-08	0.842014	2.01882e-05	PIF induced	PIF1PIF3PIF4PIF5	Cell membrane
AT2G20630	PP2C induced by AVRRPM1	PIF induced reversed 75-100%	65.1433	69.6833	33.0433	57.6067	0.234787	76.5213	1.01362	1.0424e-07	0.799961	1.95643e-05	PIF induced		Unknown
AT4G12760		PIF induced reversed 75-100%	6.92	8.02333	3.11333	6.52667	0.103327	89.6673	1.16147	1.19253e-06	1.05467	1.89106e-05	PIF induced		Nucleus
AT1G67300	Major facilitator superfamily protein	PIF induced reversed 75-100%	7.76333	8.88	3.07333	6.60667	0.246624	75.3376	1.35689	1.01155e-08	1.09803	7.21554e-06	PIF induced		Unknown
AT3G14130	Aldolase-type TIM barrel family protein	PIF induced reversed 75-100%	9.82	10.65	4.79333	9.73	0.0179045	98.2095	1.02131	2.92632e-06	1.02778	6.50888e-06	PIF induced		Cytoplasm
AT3G11580	AP2/B3-like transcriptional factor family protein	PIF induced reversed 75-100%	8.06667	9.04333	3.36333	7.16	0.192771	80.7229	1.24273	5.16502e-08	1.0906	6.14356e-06	PIF induced		Nucleus
AT3G54810	Plant-specific GATA-type zinc finger transcription factor family protein	PIF induced reversed 75-100%	27.7233	31.93	13.4267	24.9833	0.191653	80.8347	1.00828	7.01549e-08	0.894493	5.9872e-06	PIF induced	PIF1PIF3PIF4PIF5	Nucleus
AT5G53010	calcium-transporting ATPase, putative	PIF induced reversed 75-100%	5.84333	6.63333	2.31667	5.45333	0.110586	88.9414	1.35051	7.09448e-08	1.21449	2.91503e-06	PIF induced		Unknown
AT5G09980	elicitor peptide 4 precursor	PIF induced reversed 75-100%	17.4867	20.4533	8.43	16.5733	0.100847	89.9153	1.05183	2.00279e-07	0.987388	2.27004e-06	PIF induced		Mitochondrion
AT5G62200	Embryo-specific protein 3, (ATS3)	PIF induced reversed 75-100%	29.1767	36.29	14.9433	28.6333	0.0381733	96.1827	1.00168	5.10895e-07	0.942724	1.58635e-06	PIF induced		Unknown	RS upregulated
AT2G02850	plantacyanin	PIF induced reversed 75-100%	14.7433	15.1567	6.73667	13.9867	0.0945046	90.5495	1.15725	3.96478e-08	1.05238	6.6632e-07	PIF induced		Cell membrane	RS upregulated
AT3G01313	snoRNA	PIF induced reversed 75-100%	13.8833	8.37667	6.23	13.2967	0.0766551	92.3345	1.23327	2.19513e-08	1.09415	3.16209e-07	PIF induced		#N/A
AT5G10100	Haloacid dehalogenase-like hydrolase (HAD) superfamily protein	PIF induced reversed 75-100%	10.2567	11.32	4.18	9.44667	0.133297	86.6703	1.2776	4.98288e-09	1.16336	3.01235e-07	PIF induced		Chloroplast
AT5G58600	Plant protein of unknown function (DUF828)	PIF induced reversed 75-100%	14.5733	18.2733	6.18667	13.24	0.158983	84.1017	1.22083	2.94946e-09	1.11332	2.55251e-07	PIF induced	PIF1PIF3PIF4	Unknown
AT3G52180	dual specificity protein phosphatase (DsPTP1) family protein	PIF induced reversed 75-100%	8.37333	9.57333	3.32667	7.88	0.0977543	90.2246	1.40578	5.1022e-09	1.28083	1.57739e-07	PIF induced		Cytoplasm	RS upregulated
AT1G48320	Thioesterase superfamily protein	PIF induced reversed 75-100%	37.45	44.3933	16.7067	34.2033	0.156516	84.3484	1.16495	7.75967e-10	1.03588	7.16078e-08	PIF induced		Chloroplast
AT4G13540		PIF induced reversed 75-100%	36.7033	47.9367	17.24	35.57	0.0582291	94.1771	1.07761	9.73017e-09	1.03568	4.87207e-08	PIF induced	PIF1PIF4PIF5	Cytoplasm
AT3G55290	NAD(P)-binding Rossmann-fold superfamily protein	PIF induced reversed 75-100%	13.24	13.76	5.45667	12.3667	0.112206	88.7794	1.31993	1.14173e-09	1.18745	4.73094e-08	PIF induced		Unknown
AT3G13650	Disease resistance-responsive (dirigent-like protein) family protein	PIF induced reversed 75-100%	27.1067	29.7367	11.4867	24.6067	0.160051	83.9949	1.22569	1.76449e-10	1.1013	2.54892e-08	PIF induced		Extracellular
AT1G13280	allene oxide cyclase 4	PIF induced reversed 75-100%	51.8933	56.7067	21.2767	44.33	0.247033	75.2967	1.29303	3.97516e-12	1.05724	1.91648e-08	PIF induced	PIF1	Chloroplast	RS upregulated
AT2G30860	glutathione S-transferase PHI 9	PIF induced reversed 75-100%	408.22	419.14	201.46	404.937	0.0158799	98.412	1.0254	1.18489e-08	1.00847	1.61259e-08	PIF induced		Cytoplasm	RS upregulated
AT1G76090	sterol methyltransferase 3	PIF induced reversed 75-100%	367.3	372.087	155.75	317.263	0.236524	76.3476	1.22502	3.74828e-12	1.02704	8.7932e-09	PIF induced	PIF5	Unknown
AT1G11545	xyloglucan endotransglucosylase/hydrolase 8	PIF induced reversed 75-100%	314.357	348.687	151.667	311.823	0.0155715	98.4428	1.00987	4.18898e-09	1.03636	5.56018e-09	PIF induced		Extracellular
AT1G23970	Protein of unknown function (DUF626)	PIF induced reversed 75-100%	20.4767	21.43	8.26333	18.87	0.13155	86.845	1.25374	7.00996e-11	1.17795	5.06336e-09	PIF induced		Cytoplasm
AT4G39950	cytochrome P450, family 79, subfamily B, polypeptide 2	PIF induced reversed 75-100%	12.28	10.21	4.31667	10.9867	0.162411	83.7589	1.55982	2.14436e-12	1.34759	1.42e-09	PIF induced		Chloroplast	RS upregulated
AT5G15022		PIF induced reversed 75-100%	50.83	36.1567	19.7533	43.59	0.232972	76.7028	1.44258	2.20667e-13	1.14129	1.28515e-09	PIF induced		#N/A
AT4G34180	Cyclase family protein	PIF induced reversed 75-100%	51.1233	63.34	21.3333	47.1267	0.134161	86.5839	1.22967	1.11802e-11	1.10551	1.06864e-09	PIF induced		Chloroplast
AT3G20080	cytochrome P450, family 705, subfamily A, polypeptide 15	PIF induced reversed 75-100%	17.8933	23.2867	6.54667	15.8367	0.181257	81.8743	1.41321	1.27353e-12	1.24629	1.04655e-09	PIF induced		Mitochondrion
AT4G39361	snoRNA	PIF induced reversed 75-100%	16.66	13.55	5.60333	14.4067	0.203799	79.6201	1.67248	1.74294e-14	1.37705	1.17869e-10	PIF induced		#N/A
AT3G03780	methionine synthase 2	PIF induced reversed 75-100%	36.8067	41.2867	11.6533	31.6967	0.203154	79.6846	1.64012	4.67608e-18	1.44056	5.31993e-14	PIF induced		Cytoplasm
AT2G12462		PIF induced reversed 75-100%	94.83	96.5767	29.49	87.6533	0.109836	89.0164	1.68296	1.97973e-20	1.5642	1.86584e-18	PIF induced		Unknown
AT2G23010	serine carboxypeptidase-like 9	PIF induced reversed 75-100%	21.3267	23.9033	4.73333	18.2767	0.183809	81.6191	2.16563	9.348e-26	1.93777	8.12565e-21	PIF induced		Unknown
AT3G17998	conserved peptide upstream open reading frame 30	PIF induced reversed 75-100%	46.7433	57.3967	12.68	46.64	0.00303356	99.6966	1.88041	3.78302e-23	1.87601	1.16963e-23	PIF induced	PIF1PIF4	Mitochondrion
AT2G47780	Rubber elongation factor protein (REF)	PIF induced reversed 75-100%	338.253	426.25	51.8967	279.213	0.206176	79.3824	2.70999	1.67644e-49	2.44358	8.51635e-43	PIF induced	PIF1PIF4	Cytoplasm	RS upregulated
AT2G39400	alpha/beta-Hydrolases superfamily protein	PIF induced Linc repressed	38.6933	29.1133	16.6467	11.9867	1.21137	-21.137	1.24304	1.23047e-10	-0.47687	0.0260151	PIF induced		Cytoplasm
AT5G51174	SNOR30; snoRNA	PIF induced Linc repressed	132.18	54.3167	54.1967	39.6967	1.18594	-18.5937	1.42343	8.65085e-13	-0.416478	0.0213367	PIF induced		#N/A
AT3G23180	HR-like lesion-inducing protein-related	PIF induced Linc repressed	26.5233	14.48	8.52	5.75667	1.15349	-15.349	1.76328	5.57802e-17	-0.532226	0.0181172	PIF induced		Mitochondrion
AT4G31380	FPF1-like protein 1	PIF induced Linc repressed	63.7233	41.7333	6.40667	4.19333	1.03862	-3.86159	3.35204	2.99177e-61	-0.607921	0.0142909	PIF induced	PIF1PIF4PIF5	Mitochondrion
AT5G02020		PIF induced Linc repressed	161.67	106.91	76.5467	52.4533	1.28304	-28.304	1.07047	2.12122e-09	-0.542238	0.00425101	PIF induced		Nucleus	RS downregulated
AT5G54740	seed storage albumin 5	PIF induced Linc repressed	20	18.5067	6.49	3.73333	1.20405	-20.4046	1.62336	1.18097e-15	-0.774642	0.00149747	PIF induced		Extracellular
AT2G38870	Serine protease inhibitor, potato inhibitor I-type family protein	PIF induced Linc repressed	92.36	55.9633	26.2267	16.7	1.14405	-14.4052	1.89525	2.0742e-23	-0.652316	0.00117351	PIF induced		Extracellular
AT5G56795	metallothionein 1B	PIF induced Linc repressed	90.4033	49.1467	49.18	30.25	1.45921	-45.9206	1.00169	1.47917e-06	-0.672012	0.000266363	PIF induced		Unknown
AT1G71030	MYB-like 2	PIF induced Linc repressed	75.84	63.2367	29.57	16.9333	1.27311	-27.3107	1.39861	9.79317e-14	-0.792483	4.79412e-05	PIF induced		Nucleus
AT5G26146	other RNA	PIF induced Linc repressed	47.1967	20.6867	12.17	6.01333	1.17577	-17.5771	1.98395	8.24497e-25	-1.02412	3.28834e-06	PIF induced	PIF1PIF3PIF4PIF5	#N/A
AT1G07600	metallothionein 1A	PIF induced Linc repressed	377.103	171.603	197.417	108.913	1.49254	-49.2543	1.076	1.84562e-07	-0.831992	2.57538e-06	PIF induced		Unknown
AT5G02540	NAD(P)-binding Rossmann-fold superfamily protein	PIF induced Linc repressed	31.4333	31.3267	16.1	7.18	1.58174	-58.1739	1.00214	4.44035e-07	-1.17587	2.9419e-08	PIF induced	PIF1PIF3PIF4PIF5	Unknown
AT5G05965		PIF induced Linc repressed	21.1467	16.5633	9.31667	3.79333	1.46689	-46.6892	1.24419	2.09623e-09	-1.28418	2.62704e-08	PIF induced	PIF1PIF3PIF4PIF5	Nucleus
AT5G54190	protochlorophyllide oxidoreductase A	PIF induced Linc repressed	1224.9	515.783	210.263	73.0633	1.13522	-13.522	2.53229	5.69593e-45	-1.51614	6.30208e-18	PIF induced		Chloroplast	RS downregulated
AT3G17680	Kinase interacting (KIP1-like) family protein	PIF induced No Linc	7.25	8.60333	3.66667	3.61667	1.01395	-1.39535	1.09866	1.6235e-05	0.00778133	1	PIF induced		Unknown
AT3G44200	NIMA (never in mitosis, gene A)-related 6	PIF induced No Linc	11.4033	8.03333	5.91667	5.86	1.01033	-1.03281	1.01937	7.27436e-06	0.0127151	1	PIF induced		Nucleus
AT5G22270		PIF induced No Linc	13.54	9.61667	6.4	6.38	1.0028	-0.280112	1.13444	1.8328e-07	-0.0153073	1	PIF induced		Nucleus
AT1G60730	NAD(P)-linked oxidoreductase superfamily protein	PIF induced No Linc	12.2633	10.14	5.68667	5.65333	1.00507	-0.506842	1.16085	1.41837e-07	-7.79187e-05	1	PIF induced		Cytoplasm
AT2G40940	ethylene response sensor 1	PIF induced No Linc	115.297	115.647	56.8733	56.77	1.00177	-0.17687	1.06297	1.83948e-08	0.0111064	1	PIF induced	PIF5	Unknown
AT1G55020	lipoxygenase 1	PIF induced No Linc	29.7867	21.1667	13.9133	13.9	1.00084	-0.0839983	1.12989	1.10338e-08	-0.0076796	1	PIF induced	PIF1PIF3PIF4PIF5	Cytoplasm
AT5G50200	nitrate transmembrane transporters	PIF induced No Linc	50.9	45.17	19.8067	19.7933	1.00043	-0.0428816	1.42858	2.43857e-13	0.00486216	1	PIF induced		Cell membrane
AT3G63310	Bax inhibitor-1 family protein	PIF induced No Linc	68.02	48.15	24.9033	24.8167	1.00201	-0.201005	1.52446	2.43945e-15	0.0120143	1	PIF induced		Unknown
AT3G27390		PIF induced No Linc	94.9	75.9567	43.3533	43.32	1.00065	-0.0646663	1.16085	4.96434e-10	0.0106539	0.998871	PIF induced		Unknown
AT4G34131	UDP-glucosyl transferase 73B3	PIF induced No Linc	30.7633	32.39	14.3567	14.29	1.00406	-0.406339	1.09673	1.01899e-08	-0.0180761	0.9955	PIF induced		Unknown
AT1G67148		PIF induced No Linc	36.3033	26.31	14.1033	14.0167	1.0039	-0.39039	1.4238	6.73147e-13	0.00479879	0.995391	PIF induced		Unknown
AT4G13040	Integrase-type DNA-binding superfamily protein	PIF induced No Linc	18.19	15.8667	8.89333	8.93333	0.995697	0.430262	1.08349	2.72371e-07	0.00479061	0.991311	PIF induced		Nucleus
AT4G02410	Concanavalin A-like lectin protein kinase family protein	PIF induced No Linc	12.1233	10.22	5.90333	5.94333	0.993569	0.643087	1.07241	8.31096e-07	0.0156165	0.986776	PIF induced		Cell membrane
AT5G18640	alpha/beta-Hydrolases superfamily protein	PIF induced No Linc	41.62	31.2467	21.5833	21.4267	1.00782	-0.7819	1.01079	4.31279e-07	-0.0140369	0.981548	PIF induced		Extracellular
AT1G68820	Transmembrane Fragile-X-F-associated protein	PIF induced No Linc	23.89	18.3267	10.4933	10.3833	1.00821	-0.8211	1.24825	1.25456e-09	-0.00245381	0.971749	PIF induced		Nucleus
AT5G58660	2-oxoglutarate (2OG) and Fe(II)-dependent oxygenase superfamily protein	PIF induced No Linc	12.8033	15.01	6.23667	6.18333	1.00812	-0.812183	1.02652	9.33057e-07	-0.0278457	0.970794	PIF induced	PIF1PIF3PIF4PIF5	Cytoplasm
AT1G76980		PIF induced No Linc	11.2667	7.19	5.87333	5.92667	0.990111	0.988875	1.01368	9.64474e-06	0.0198407	0.96924	PIF induced		Nucleus
AT4G15470	Bax inhibitor-1 family protein	PIF induced No Linc	84.4333	66.9067	41.27	41.5	0.994671	0.53286	1.09003	1.50233e-08	0.0157943	0.967215	PIF induced		Unknown
AT3G45970	expansin-like A1	PIF induced No Linc	34.2967	24.5067	12.2067	12.27	0.997133	0.286706	1.56173	6.25172e-15	0.0256247	0.966037	PIF induced		Extracellular
AT5G02580	Plant protein 1589 of unknown function	PIF induced No Linc	90.77	55.53	11.0133	10.8933	1.0015	-0.150458	3.05048	9.11136e-56	-0.0270575	0.962703	PIF induced	PIF1PIF3PIF4PIF5	Unknown
AT3G60140	Glycosyl hydrolase superfamily protein	PIF induced No Linc	154.693	135.11	55.81	56.2067	0.995989	0.401146	1.4875	2.69479e-16	0.0160013	0.958453	PIF induced		Extracellular
AT2G32190		PIF induced No Linc	28.53	30.41	8.24	8.10667	1.00657	-0.657138	1.78641	8.04508e-20	-0.0346621	0.951024	PIF induced		Unknown
AT3G04060	NAC domain containing protein 46	PIF induced No Linc	14.5333	14.36	5.40333	5.51667	0.987587	1.24133	1.38737	1.21815e-11	-0.00427324	0.949076	PIF induced	PIF4	Nucleus
AT1G74660	mini zinc finger 1	PIF induced No Linc	26.17	21.8467	13.3767	13.1433	1.01824	-1.82387	1.01214	5.71517e-07	-0.0117671	0.942998	PIF induced	PIF1PIF4PIF5	Nucleus
AT5G61380	CCT motif -containing response regulator protein	PIF induced No Linc	18.7067	15.24	8.3	8.11667	1.01762	-1.76169	1.22714	4.53963e-09	-0.00776958	0.938173	PIF induced		Nucleus
AT3G04720	pathogenesis-related 4	PIF induced No Linc	133.05	103.4	36.63	36.04	1.00612	-0.611906	1.92573	7.85854e-25	-0.0303839	0.933997	PIF induced		Extracellular
AT3G03170		PIF induced No Linc	34.5367	36.19	13.31	13.0533	1.01209	-1.20917	1.38293	5.97086e-13	-0.0331854	0.924506	PIF induced	PIF4PIF5	Mitochondrion
AT1G62300	WRKY family transcription factor	PIF induced No Linc	9.02333	5.78	4.67333	4.52667	1.03372	-3.37165	1.00381	1.61382e-05	-0.0268652	0.919181	PIF induced		Nucleus
AT3G05165	Major facilitator superfamily protein	PIF induced No Linc	29.3967	21.7233	13.61	13.8533	0.984586	1.54139	1.17737	7.15791e-09	0.0276013	0.918927	PIF induced		Cell membrane
AT2G27010	cytochrome P450, family 705, subfamily A, polypeptide 9	PIF induced No Linc	12.86	12.3933	5.74	5.57667	1.02294	-2.29401	1.20266	3.07652e-08	-0.0310859	0.914486	PIF induced		Extracellular
AT1G12110	nitrate transporter 1.1	PIF induced No Linc	139.967	113.807	62.3333	61.1033	1.01584	-1.58437	1.18735	9.5196e-11	-0.0235261	0.912976	PIF induced	PIF1PIF3PIF4PIF5	Cell membrane	RS downregulated
AT1G34630		PIF induced No Linc	29.9667	30.55	12.4533	12.1533	1.01713	-1.71298	1.28512	4.87293e-11	-0.0366811	0.91052	PIF induced	PIF3	Nucleus
AT4G17100		PIF induced No Linc	37.4167	26.3533	18.79	18.3233	1.02505	-2.50537	1.04766	1.45842e-07	-0.0139748	0.907218	PIF induced		Extracellular
AT2G23810	tetraspanin8	PIF induced No Linc	236.24	220.627	92.68	94.6067	0.986579	1.34206	1.39266	4.16214e-14	0.0367205	0.884921	PIF induced		Extracellular
AT4G34600		PIF induced No Linc	26.1833	20.3367	13.36	12.9467	1.03223	-3.22329	1.02757	5.18141e-07	-0.0244445	0.87993	PIF induced		Extracellular
AT1G76240	Arabidopsis protein of unknown function (DUF241)	PIF induced No Linc	31.8467	22.59	7.74333	7.97667	0.990319	0.968054	2.04455	3.21463e-25	0.0368056	0.879686	PIF induced	PIF1PIF5	Nucleus
AT1G48210	Protein kinase superfamily protein	PIF induced No Linc	27.69	22.68	11.8933	12.19	0.98122	1.87803	1.28551	2.71394e-10	0.051968	0.879261	PIF induced		Cell membrane
AT4G25280	P-loop containing nucleoside triphosphate hydrolases superfamily protein	PIF induced No Linc	31.0133	23.66	12.4067	12.7233	0.982981	1.7019	1.38918	5.21136e-12	0.046232	0.874558	PIF induced	PIF1PIF5	Unknown
AT1G05000	Phosphotyrosine protein phosphatases superfamily protein	PIF induced No Linc	11.8633	10.5667	5.58	5.36333	1.03448	-3.44828	1.12679	3.01259e-07	-0.0580057	0.873955	PIF induced		Cytoplasm
AT2G39210	Major facilitator superfamily protein	PIF induced No Linc	38.6967	28.6267	11.6433	11.2833	1.01331	-1.3307	1.79764	1.002e-19	-0.0411915	0.873863	PIF induced		Chloroplast
AT1G18980	RmlC-like cupins superfamily protein	PIF induced No Linc	25.6533	17.03	8.2	8.43667	0.98644	1.356	1.72771	5.77851e-17	0.0430895	0.872179	PIF induced		Extracellular	RS downregulated
AT3G55610	delta 1-pyrroline-5-carboxylate synthase 2	PIF induced No Linc	86.85	60.34	39.19	38.0567	1.02378	-2.37795	1.17913	2.91579e-10	-0.0408441	0.865701	PIF induced	PIF1PIF3PIF4PIF5	Mitochondrion
AT2G44080	ARGOS-like	PIF induced No Linc	28.17	35.0533	11.0767	11.3967	0.981279	1.87207	1.37467	3.45743e-12	0.0490247	0.860284	PIF induced	PIF4PIF5	Mitochondrion	RS upregulated
AT3G63380	ATPase E1-E2 type family protein / haloacid dehalogenase-like hydrolase family protein	PIF induced No Linc	15.63	12.77	4.65667	4.85667	0.981774	1.8226	1.79574	7.42337e-17	0.0614577	0.857703	PIF induced	PIF1	Unknown
AT1G29510	SAUR-like auxin-responsive protein family	PIF induced No Linc	40.96	32.95	20.1233	19.44	1.03279	-3.27948	1.07375	4.47428e-08	-0.0530738	0.848524	PIF induced		Mitochondrion
AT3G11340	UDP-Glycosyltransferase superfamily protein	PIF induced No Linc	53.6433	36.0133	23.6733	22.8833	1.02636	-2.63597	1.23625	1.72941e-10	-0.0444233	0.847535	PIF induced		Nucleus
AT4G16260	Glycosyl hydrolase superfamily protein	PIF induced No Linc	44.9633	37.8633	11.76	12.1267	0.988957	1.10431	1.98093	2.98616e-24	0.0610001	0.847465	PIF induced		Unknown
AT1G05340		PIF induced No Linc	91.8867	85.16	46.02	47.3367	0.971294	2.87064	1.00476	4.49415e-08	0.0400892	0.847367	PIF induced		Nucleus	RS downregulated
AT1G18970	germin-like protein 4	PIF induced No Linc	21.22	11.86	5.9	6.11333	0.986075	1.39252	1.92388	8.03336e-20	0.0699755	0.847195	PIF induced		Extracellular
AT3G14590	Calcium-dependent lipid-binding (CaLB domain) family protein	PIF induced No Linc	10.82	9.92	5.02333	5.22667	0.964922	3.50776	1.13101	3.08768e-07	0.064555	0.846127	PIF induced	PIF1PIF3PIF5	Unknown
AT1G52910	Protein of unknown function (DUF1218)	PIF induced No Linc	18.54	13.42	6.86	6.55667	1.02597	-2.59703	1.49336	1.34118e-12	-0.0405681	0.844784	PIF induced		Extracellular
AT5G24090	chitinase A	PIF induced No Linc	27.0433	22.6233	13.0033	13.4333	0.969373	3.06268	1.05755	5.04298e-08	0.0455456	0.843761	PIF induced	PIF1	Extracellular
AT5G24530	2-oxoglutarate (2OG) and Fe(II)-dependent oxygenase superfamily protein	PIF induced No Linc	22.83	16.1633	10.1133	9.72667	1.03041	-3.04063	1.23169	2.17197e-09	-0.0589064	0.843483	PIF induced		Cytoplasm
AT4G23450	RING/U-box superfamily protein	PIF induced No Linc	9.84333	7.93333	4.84333	5.05	0.958667	4.13333	1.06946	2.8434e-06	0.067098	0.842034	PIF induced		Nucleus
AT1G08030	tyrosylprotein sulfotransferase	PIF induced No Linc	13.4267	10.1767	4.70667	4.90667	0.977064	2.29358	1.56378	8.77183e-13	0.0851651	0.837739	PIF induced		Unknown
AT4G33420	Peroxidase superfamily protein	PIF induced No Linc	39.2967	28.2767	18.2	18.8167	0.970769	2.92305	1.18643	3.61072e-09	0.0626469	0.832119	PIF induced		Extracellular	RS downregulated
AT2G40170	Stress induced protein	PIF induced No Linc	13.5633	15.94	5.97333	6.21667	0.96794	3.20597	1.13017	2.02074e-08	0.0573253	0.831974	PIF induced		Cytoplasm	RS downregulated
AT2G30210	laccase 3	PIF induced No Linc	41.7033	33.3567	17.4867	18.1167	0.973985	2.60151	1.28274	2.78156e-11	0.0472456	0.826514	PIF induced		Extracellular
AT3G28910	myb domain protein 30	PIF induced No Linc	36.8467	30.2733	18.1233	17.4133	1.03792	-3.79206	1.017	6.63092e-08	-0.0628073	0.826338	PIF induced		Nucleus
AT4G18380	F-box family protein	PIF induced No Linc	12.12	9.72	5.24	4.96	1.0407	-4.06977	1.28514	1.09994e-08	-0.0566767	0.825538	PIF induced		Nucleus
AT4G23270	cysteine-rich RLK (RECEPTOR-like protein kinase) 19	PIF induced No Linc	36.55	25.4633	18.6467	17.9133	1.04096	-4.09607	1.00407	2.9838e-07	-0.0529491	0.823929	PIF induced		Extracellular
AT5G10180	slufate transporter 2;1	PIF induced No Linc	48.0333	47.9967	8.73667	8.36	1.00959	-0.958521	2.46197	1.38963e-36	-0.0798934	0.82201	PIF induced	PIF5	Unknown
AT5G15860	prenylcysteine methylesterase	PIF induced No Linc	77.95	62.11	25.3833	26.28	0.982942	1.70577	1.63844	8.57353e-19	0.0616222	0.819146	PIF induced		Extracellular
AT1G78230	Outer arm dynein light chain 1 protein	PIF induced No Linc	22.2767	21.4	6.66333	6.98333	0.979505	2.04953	1.73473	5.6979e-18	0.0641303	0.814977	PIF induced	PIF3	Extracellular
AT2G38400	alanine:glyoxylate aminotransferase 3	PIF induced No Linc	190.427	141.467	90.16	86.8333	1.03318	-3.31782	1.14339	1.87279e-09	-0.0445878	0.814696	PIF induced	PIF1PIF4PIF5	Mitochondrion
AT2G02990	ribonuclease 1	PIF induced No Linc	20.78	22.9167	10.52	10.0333	1.04743	-4.74334	1.00746	6.90356e-07	-0.0652299	0.814574	PIF induced		Extracellular
AT3G18250	Putative membrane lipoprotein	PIF induced No Linc	22.34	19.1267	8.60667	8.97333	0.973301	2.6699	1.38749	3.76993e-12	0.0481561	0.812658	PIF induced	PIF3PIF5	Unknown
AT3G11660	NDR1/HIN1-like 1	PIF induced No Linc	11.92	9.08667	5.63667	5.91333	0.955968	4.40318	1.08646	3.93548e-07	0.0606555	0.80596	PIF induced		Cell membrane
AT3G05970	long-chain acyl-CoA synthetase 6	PIF induced No Linc	19.4933	14.4167	8.25	8.62667	0.966499	3.35013	1.28991	5.65435e-10	0.0572731	0.805881	PIF induced		Chloroplast
AT3G08710	thioredoxin H-type 9	PIF induced No Linc	18.37	14.8333	9.46333	9.88333	0.952844	4.71557	1.03148	1.63235e-06	0.0657056	0.804078	PIF induced		Cytoplasm
AT1G13590	phytosulfokine 1 precursor	PIF induced No Linc	18.4567	19.8233	8.34333	7.94667	1.03922	-3.92221	1.15551	1.21484e-08	-0.084917	0.80066	PIF induced		Extracellular
AT1G03210	Phenazine biosynthesis PhzC/PhzF protein	PIF induced No Linc	12.61	9.60667	6.3	5.97	1.0523	-5.22979	1.07879	1.53654e-06	-0.0788375	0.798637	PIF induced		Nucleus
AT2G41260	glycine-rich protein / late embryogenesis abundant protein (M17)	PIF induced No Linc	14.72	14.8867	4.08333	4.34	0.97587	2.41304	1.77448	6.89818e-18	0.0655918	0.798254	PIF induced	PIF4	Extracellular	RS downregulated
AT3G20960	cytochrome P450, family 705, subfamily A, polypeptide 33	PIF induced No Linc	9.11	7.55333	4.51333	4.77333	0.943437	5.65627	1.05539	4.57959e-06	0.0746125	0.790318	PIF induced		Unknown
AT3G26210	cytochrome P450, family 71, subfamily B, polypeptide 23	PIF induced No Linc	36.7933	30.7767	16.0967	15.3267	1.0372	-3.72041	1.20685	3.25575e-10	-0.0563448	0.789486	PIF induced	PIF1PIF3PIF4PIF5	Unknown
AT1G67810	sulfur E2	PIF induced No Linc	72.8267	70.3133	27.7367	28.89	0.974422	2.55785	1.41582	2.66674e-14	0.073474	0.785271	PIF induced		Chloroplast
AT2G41110	calmodulin 2	PIF induced No Linc	118.243	95.7733	49.89	47.6967	1.03209	-3.20882	1.29596	5.35774e-12	-0.0578797	0.78046	PIF induced		Cytoplasm
AT1G56300	Chaperone DnaJ-domain superfamily protein	PIF induced No Linc	18.5733	19.02	4.41	4.14667	1.01859	-1.85926	2.10522	3.34995e-23	-0.0943051	0.776237	PIF induced		Cytoplasm
AT3G52990	Pyruvate kinase family protein	PIF induced No Linc	28.47	20.3733	13.5067	14.13	0.958343	4.16574	1.14008	2.19783e-08	0.0852356	0.771182	PIF induced		Unknown
AT1G03790	Zinc finger C-x8-C-x5-C-x3-H type family protein	PIF induced No Linc	37.4367	37.5433	12.32	11.69	1.02508	-2.50829	1.59358	4.55079e-17	-0.0837203	0.769785	PIF induced	PIF4	Nucleus
AT4G08300	nodulin MtN21 /EamA-like transporter family protein	PIF induced No Linc	32.25	24.4533	13.4733	12.7567	1.03817	-3.81679	1.29434	4.80996e-11	-0.0598424	0.769341	PIF induced		Unknown
AT5G66390	Peroxidase superfamily protein	PIF induced No Linc	123.823	94.8867	44.1533	46.1033	0.975524	2.4476	1.52318	1.60539e-16	0.0634432	0.767394	PIF induced		Extracellular
AT3G03270	Adenine nucleotide alpha hydrolases-like superfamily protein	PIF induced No Linc	35.9867	27.7067	17.4533	18.32	0.953237	4.67626	1.09711	3.63635e-08	0.0648942	0.764778	PIF induced		Unknown
AT1G17080	Ribosomal protein L18ae family	PIF induced No Linc	132.593	83.4733	51.06	48.6	1.03017	-3.01717	1.42912	2.07478e-14	-0.0597164	0.757325	PIF induced		Unknown
AT1G62370	RING/U-box superfamily protein	PIF induced No Linc	15.4933	11.64	6.20333	6.57333	0.960172	3.98278	1.36807	1.39399e-10	0.0830155	0.754696	PIF induced		Nucleus
AT3G14840	Leucine-rich repeat transmembrane protein kinase	PIF induced No Linc	120.717	97.5967	51.8667	54.2667	0.965142	3.48584	1.26633	1.46912e-11	0.0743316	0.754402	PIF induced		Cell membrane
AT1G07985	Expressed protein	PIF induced No Linc	64.7033	44.2067	27.7333	29.0833	0.963484	3.65161	1.1831	3.14622e-11	0.0627156	0.753301	PIF induced		Mitochondrion
AT3G16410	nitrile specifier protein 4	PIF induced No Linc	45.9333	23.4367	16.75	15.83	1.03152	-3.15248	1.60969	6.5949e-15	-0.0505649	0.751041	PIF induced		Cytoplasm
AT4G01700	Chitinase family protein	PIF induced No Linc	44.6767	32.2933	21.0433	19.9067	1.0481	-4.80959	1.15082	5.56812e-09	-0.0664088	0.744693	PIF induced		Extracellular
AT4G15230	pleiotropic drug resistance 2	PIF induced No Linc	10.2867	9.35333	4.44	4.74	0.948689	5.13113	1.30118	2.27978e-08	0.10172	0.744147	PIF induced	PIF1PIF3PIF4	Nucleus
AT5G53760	Seven transmembrane MLO family protein	PIF induced No Linc	9.88	8.31333	4.41	4.72333	0.942718	5.72821	1.25779	9.38947e-08	0.109791	0.743344	PIF induced	PIF1PIF3PIF4PIF5	Nucleus
AT1G29800	RING/FYVE/PHD-type zinc finger family protein	PIF induced No Linc	10.7267	9.27333	5.11	4.75333	1.0635	-6.35015	1.12244	7.06592e-07	-0.0981323	0.73849	PIF induced		Cytoplasm
AT3G55740	proline transporter 2	PIF induced No Linc	22.2967	16.1067	10.7267	11.3767	0.94382	5.61798	1.07339	8.48908e-08	0.0865896	0.731721	PIF induced		Cell membrane
AT1G55265	Protein of unknown function, DUF538	PIF induced No Linc	21.02	15.0167	9.65	10.24	0.948109	5.18909	1.16015	1.38978e-08	0.084324	0.728005	PIF induced		Extracellular
AT4G16780	homeobox protein 2	PIF induced No Linc	32.8433	26.0967	6.74667	6.27	1.01827	-1.82654	2.34725	1.23866e-30	-0.0927261	0.724905	PIF induced	PIF1PIF3PIF4PIF5	Nucleus
AT1G76390	ARM repeat superfamily protein	PIF induced No Linc	12.67	10.3767	4.91667	5.27333	0.953998	4.60017	1.40083	1.36714e-10	0.111735	0.724763	PIF induced	PIF1	Cytoplasm
AT3G52450	plant U-box 22	PIF induced No Linc	17.8633	14.96	7.53667	8.02333	0.952873	4.71272	1.27594	7.01782e-10	0.101927	0.720951	PIF induced	PIF5	Cytoplasm
AT5G63905		PIF induced No Linc	32.0833	28.0067	15.1967	16.1433	0.94394	5.606	1.13343	1.55227e-08	0.0859715	0.710581	PIF induced		Unknown
AT5G64300	GTP cyclohydrolase II	PIF induced No Linc	92.4567	90.2367	44.8933	47.4	0.947298	5.27017	1.02285	1.08329e-08	0.0741605	0.708844	PIF induced		Chloroplast
AT1G18470	Transmembrane Fragile-X-F-associated protein	PIF induced No Linc	45.3067	32.68	20.55	21.7767	0.950451	4.95489	1.21171	8.92969e-10	0.0971908	0.70423	PIF induced		Extracellular
AT1G07135	glycine-rich protein	PIF induced No Linc	21.52	20.2467	6.07	6.54	0.969579	3.04207	1.83513	2.25008e-19	0.0987734	0.700059	PIF induced	PIF3	Unknown
AT4G04960	Concanavalin A-like lectin protein kinase family protein	PIF induced No Linc	10.96	8.33667	4.79667	5.17333	0.938886	6.11141	1.25744	2.77973e-08	0.131061	0.69784	PIF induced		Cell membrane
AT4G33950	Protein kinase superfamily protein	PIF induced No Linc	33.44	28.1867	13.25	14.12	0.956909	4.30906	1.39118	2.62542e-12	0.0866326	0.69781	PIF induced		Nucleus
AT1G57990	purine permease 18	PIF induced No Linc	351.597	266.07	174.373	164.31	1.05678	-5.67833	1.04218	1.54525e-08	-0.0769491	0.691351	PIF induced		Chloroplast
AT5G53980	homeobox protein 52	PIF induced No Linc	597.187	534.45	53.62	50.41	1.00591	-0.590544	3.49691	9.42773e-77	-0.0878044	0.687919	PIF induced	PIF3PIF5	Nucleus
AT3G20500	purple acid phosphatase 18	PIF induced No Linc	21.78	15.1333	11.1067	11.8567	0.929731	7.02686	1.02691	7.87859e-07	0.113506	0.687521	PIF induced		Extracellular
AT1G70782	conserved peptide upstream open reading frame 28	PIF induced No Linc	34.5	26.7567	16.57	17.6333	0.940695	5.93047	1.12149	2.40633e-08	0.111337	0.68177	PIF induced	PIF5	Chloroplast
AT1G21360	glycolipid transfer protein 2	PIF induced No Linc	38.9933	29.4533	17.5233	16.36	1.05418	-5.41841	1.1941	9.50726e-10	-0.0990072	0.679319	PIF induced		Cytoplasm
AT5G67520	adenosine-5'-phosphosulfate (APS) kinase 4	PIF induced No Linc	17.53	15.5533	6.65333	7.20667	0.949127	5.08734	1.42891	6.74741e-12	0.101434	0.675719	PIF induced		Chloroplast
AT4G13395	ROTUNDIFOLIA like 12	PIF induced No Linc	52.73	53.82	9.62333	8.94	1.01585	-1.58521	2.41235	7.05153e-37	-0.115815	0.674283	PIF induced		Mitochondrion
AT5G27450	mevalonate kinase	PIF induced No Linc	23.3133	16.41	11.1967	11.9933	0.93425	6.57497	1.11762	6.10428e-08	0.123761	0.670125	PIF induced		Cytoplasm
AT1G03220	Eukaryotic aspartyl protease family protein	PIF induced No Linc	114.083	68.8233	45.7833	42.8267	1.04329	-4.32894	1.38426	2.9482e-13	-0.0875626	0.664763	PIF induced		Extracellular
AT5G13550	sulfate transporter 4.1	PIF induced No Linc	14.08	11.7067	7.28333	6.72667	1.0819	-8.19029	1.00034	3.94712e-06	-0.112867	0.663042	PIF induced		Unknown
AT1G69410	eukaryotic elongation factor 5A-3	PIF induced No Linc	55.89	48.43	28.7267	30.6233	0.930175	6.98245	1.02449	2.10146e-07	0.108008	0.663042	PIF induced	PIF1	Cytoplasm
AT3G54030	Protein kinase protein with tetratricopeptide repeat domain	PIF induced No Linc	11.1533	8.61333	5.54333	6.02	0.915033	8.49673	1.04665	2.47674e-06	0.126304	0.659835	PIF induced	PIF1PIF3PIF4PIF5	Cell membrane
AT5G59540	2-oxoglutarate (2OG) and Fe(II)-dependent oxygenase superfamily protein	PIF induced No Linc	150.853	153.763	59.7967	55.88	1.04301	-4.30135	1.38381	1.08807e-13	-0.0885495	0.656517	PIF induced		Cytoplasm
AT5G38200	Class I glutamine amidotransferase-like superfamily protein	PIF induced No Linc	32.4833	28.3067	13.0733	12.1033	1.04997	-4.99742	1.30399	7.16862e-12	-0.119817	0.647379	PIF induced		Golgi body
AT5G15830	basic leucine-zipper 3	PIF induced No Linc	78.15	70.55	27.3933	25.4667	1.03796	-3.79589	1.52485	1.20337e-16	-0.0981787	0.644793	PIF induced	PIF5	Nucleus	RS downregulated
AT2G40110	Yippee family putative zinc-binding protein	PIF induced No Linc	95.05	70.4133	36.53	39.0667	0.956653	4.3347	1.43405	2.81165e-14	0.103793	0.642903	PIF induced		Nucleus
AT1G29450	SAUR-like auxin-responsive protein family	PIF induced No Linc	31.3533	24.7	15.89	17.1133	0.920888	7.91119	1.01801	2.94005e-07	0.104888	0.635013	PIF induced	PIF5	Mitochondrion
AT4G30080	auxin response factor 16	PIF induced No Linc	17.4067	12.54	9.10667	8.32667	1.09398	-9.39759	1.02634	2.89826e-06	-0.0948722	0.6279	PIF induced		Nucleus
AT5G61440	atypical CYS HIS rich thioredoxin 5	PIF induced No Linc	40.3867	31.9633	20.05	21.59	0.924275	7.57253	1.04278	7.46171e-08	0.101596	0.627119	PIF induced		Chloroplast
AT3G46640	Homeodomain-like superfamily protein	PIF induced No Linc	16.96	18.1333	8.26333	7.58	1.07857	-7.85742	1.03761	3.17288e-07	-0.121561	0.626042	PIF induced		Nucleus
AT1G22930	T-complex protein 11	PIF induced No Linc	64.3567	53.6733	29.9433	32.19	0.934715	6.52848	1.13867	1.89924e-09	0.102685	0.619877	PIF induced		Nucleus
AT5G03210		PIF induced No Linc	15.79	14.9	5.42	5.95667	0.948248	5.17518	1.54164	1.08774e-13	0.145509	0.61924	PIF induced	PIF1PIF3PIF4PIF5	Nucleus
AT1G14860	nudix hydrolase homolog 18	PIF induced No Linc	53.59	44.5133	23.3833	21.62	1.05838	-5.83756	1.23465	9.92306e-11	-0.111381	0.614853	PIF induced		Mitochondrion
AT3G24420	alpha/beta-Hydrolases superfamily protein	PIF induced No Linc	23.72	21.7533	9.34333	8.54333	1.05565	-5.56457	1.34685	8.3185e-12	-0.122031	0.612624	PIF induced		Cytoplasm
AT3G16390	nitrile specifier protein 3	PIF induced No Linc	18.39	9.84667	7.93	7.20667	1.06915	-6.91523	1.3517	1.08197e-09	-0.114101	0.609948	PIF induced		Cytoplasm
AT2G39350	ABC-2 type transporter family protein	PIF induced No Linc	44.0567	39.1467	7.74333	7.04333	1.01928	-1.92767	2.47058	2.83335e-37	-0.137685	0.604732	PIF induced	PIF1	Unknown
AT3G06420	Ubiquitin-like superfamily protein	PIF induced No Linc	69.1967	55.73	32.89	35.4567	0.929306	7.06941	1.1451	4.6848e-09	0.116535	0.602149	PIF induced		Nucleus
AT3G62860	alpha/beta-Hydrolases superfamily protein	PIF induced No Linc	41.8767	39.1967	20.5267	22.2033	0.921468	7.85324	1.08962	3.87014e-08	0.123085	0.601405	PIF induced		Cell membrane
AT1G27730	salt tolerance zinc finger	PIF induced No Linc	12.4967	11.33	4.47667	4.98667	0.936409	6.3591	1.48218	5.42498e-12	0.121442	0.600969	PIF induced	PIF5	Nucleus
AT1G54200		PIF induced No Linc	11.25	10.8133	4.42333	4.91	0.928711	7.12891	1.3284	6.24689e-10	0.135449	0.597917	PIF induced		Nucleus
AT1G70780		PIF induced No Linc	36.0567	26.3567	16.5367	17.93	0.92862	7.13798	1.18157	2.87783e-09	0.126305	0.592555	PIF induced		Unknown
AT5G43600	ureidoglycolate amidohydrolase	PIF induced No Linc	16.8533	15.08	7.24667	7.99	0.922623	7.73768	1.21897	2.40987e-09	0.114275	0.585016	PIF induced		Mitochondrion
AT4G14746		PIF induced No Linc	19.7233	12.7733	7.32	6.61	1.05724	-5.72427	1.52152	9.54066e-13	-0.124261	0.583616	PIF induced	PIF1PIF5	Unknown
AT2G41310	response regulator 3	PIF induced No Linc	43.9733	41.7667	20.9033	22.66	0.923855	7.61451	1.1069	9.28586e-09	0.131364	0.58067	PIF induced	PIF1PIF3PIF4	Nucleus
AT3G61070	peroxin 11E	PIF induced No Linc	34.8233	27.2767	16.8467	18.32	0.918042	8.19581	1.09453	3.48867e-08	0.135631	0.579477	PIF induced		Mitochondrion
AT1G06840	Leucine-rich repeat protein kinase family protein	PIF induced No Linc	21.06	17.75	10.4433	11.43	0.907064	9.29356	1.05034	3.0958e-07	0.143098	0.579265	PIF induced	PIF1PIF3PIF4PIF5	Extracellular
AT5G10695		PIF induced No Linc	27.45	19.6367	12.2933	11.2033	1.07192	-7.19155	1.1787	2.15971e-09	-0.13215	0.575524	PIF induced		Extracellular
AT2G28630	3-ketoacyl-CoA synthase 12	PIF induced No Linc	67.5333	56.0467	18.5133	20.1533	0.966544	3.34557	1.83025	1.02729e-23	0.11996	0.570903	PIF induced		Extracellular
AT2G31110	Plant protein of unknown function (DUF828)	PIF induced No Linc	13.1433	10.09	6.31667	5.66	1.09619	-9.61914	1.0903	4.43344e-07	-0.150747	0.564668	PIF induced		Unknown
AT4G17830	Peptidase M20/M25/M40 family protein	PIF induced No Linc	9.57	7.04667	5.11333	5.65667	0.878085	12.1915	1.03707	2.49113e-05	0.201554	0.563631	PIF induced	PIF5	Unknown
AT2G31980	PHYTOCYSTATIN 2	PIF induced No Linc	107.22	80.2	11.7267	12.84	0.988341	1.16588	3.26345	3.23993e-61	0.14147	0.562759	PIF induced	PIF3	Extracellular
AT1G18570	myb domain protein 51	PIF induced No Linc	15.8067	12.74	4.7	5.26333	0.94928	5.07203	1.80555	6.07557e-17	0.159458	0.556519	PIF induced		Nucleus
AT4G04972		PIF induced No Linc	23.9	15.93	9.17667	8.27333	1.06135	-6.13539	1.43196	1.97817e-12	-0.14158	0.555326	PIF induced		Nucleus
AT3G51440	Calcium-dependent phosphotriesterase superfamily protein	PIF induced No Linc	12.2867	9.46333	6.21333	6.90667	0.88584	11.416	1.04838	2.71038e-06	0.161045	0.548133	PIF induced		Extracellular
AT1G02205	Fatty acid hydroxylase superfamily	PIF induced No Linc	83.72	81.1433	9.77	10.8067	0.985982	1.40185	3.12051	4.79467e-57	0.133058	0.546861	PIF induced		Unknown
AT1G76160	SKU5 similar 5	PIF induced No Linc	48.0433	38.2333	24.8067	27.0967	0.901449	9.85511	1.00192	3.0958e-07	0.1304	0.545917	PIF induced	PIF1PIF4PIF5	Extracellular
AT3G07580		PIF induced No Linc	13.04	10.8933	5.81333	6.49667	0.905443	9.45572	1.20609	2.47544e-08	0.165211	0.541451	PIF induced		Nucleus
AT3G11780	MD-2-related lipid recognition domain-containing protein / ML domain-containing protein	PIF induced No Linc	291.583	255.653	136.98	149.173	0.921131	7.88685	1.12291	1.08427e-09	0.122639	0.532016	PIF induced		Extracellular
AT3G14090	exocyst subunit exo70 family protein D3	PIF induced No Linc	12.86	9.59	5.86667	6.58	0.897998	10.2002	1.16588	7.7593e-08	0.165303	0.529039	PIF induced		Nucleus
AT3G29035	NAC domain containing protein 3	PIF induced No Linc	89.68	75.1433	33.7367	36.9367	0.942799	5.72007	1.44635	8.25114e-15	0.129573	0.526433	PIF induced		Nucleus
AT4G02075	RING/FYVE/PHD zinc finger superfamily protein	PIF induced No Linc	45.9433	27.9267	11.6433	12.8467	0.964917	3.50826	2.05635	2.60057e-25	0.153314	0.526168	PIF induced		Cytoplasm
AT5G06570	alpha/beta-Hydrolases superfamily protein	PIF induced No Linc	36.5433	33.6833	13.19	14.5533	0.941621	5.83785	1.50481	1.08967e-14	0.134727	0.525446	PIF induced		Nucleus
AT1G02360	Chitinase family protein	PIF induced No Linc	45.15	25.16	17.3133	19.0667	0.937014	6.29865	1.46619	1.43692e-13	0.14701	0.521711	PIF induced		Extracellular
AT5G25930	Protein kinase family protein with leucine-rich repeat domain	PIF induced No Linc	14.45	10.9167	5.47333	6.13	0.926847	7.31526	1.44512	1.90507e-11	0.175955	0.521184	PIF induced		Cell membrane
AT1G15800		PIF induced No Linc	18.74	18.31	9.02333	10.0367	0.895712	10.4288	1.0907	1.32664e-07	0.162133	0.517782	PIF induced		Unknown
AT3G62270	HCO3- transporter family	PIF induced No Linc	24.59	21.3733	10.5767	11.72	0.918411	8.1589	1.25011	4.83983e-10	0.159647	0.517139	PIF induced		Unknown
AT4G20860	FAD-binding Berberine family protein	PIF induced No Linc	110.8	87.6367	41.89	45.9033	0.94176	5.82402	1.44806	8.13259e-15	0.129455	0.516396	PIF induced		Cytoplasm
AT4G20780	calmodulin like 42	PIF induced No Linc	12.0533	8.90667	6.13333	6.87667	0.874437	12.5563	1.00214	4.15027e-06	0.161045	0.515	PIF induced		Unknown
AT1G72070	Chaperone DnaJ-domain superfamily protein	PIF induced No Linc	56.9033	42	18.0033	19.8733	0.951928	4.8072	1.65637	5.56181e-19	0.143408	0.514224	PIF induced		Cytoplasm
AT5G11860	SCP1-like small phosphatase 5	PIF induced No Linc	14.4867	10.8733	7.41333	8.27	0.878888	12.1112	1.03615	2.48369e-06	0.174511	0.513554	PIF induced		Nucleus
AT5G06370	NC domain-containing protein-related	PIF induced No Linc	111.7	88.3	46.8167	51.3	0.930902	6.90984	1.30172	3.95519e-12	0.152152	0.512715	PIF induced		Unknown
AT1G26960	homeobox protein 23	PIF induced No Linc	17.37	15.17	7.60333	8.5	0.908191	9.18089	1.23665	3.54036e-09	0.16169	0.512057	PIF induced		Nucleus
AT3G15430	Regulator of chromosome condensation (RCC1) family protein	PIF induced No Linc	13.74	11.5533	6.52667	7.34	0.887246	11.2754	1.10545	2.32139e-07	0.167607	0.508776	PIF induced		Unknown
AT1G71697	choline kinase 1	PIF induced No Linc	31.3167	28.0133	13.1433	14.6233	0.918562	8.1438	1.27289	6.26558e-11	0.134821	0.501941	PIF induced		Cytoplasm
AT3G51430	Calcium-dependent phosphotriesterase superfamily protein	PIF induced No Linc	35.6533	30.23	16.9467	18.7667	0.902708	9.72915	1.12205	1.5216e-08	0.140424	0.501552	PIF induced		Chloroplast
AT3G04070	NAC domain containing protein 47	PIF induced No Linc	10.8067	9.7	4.93667	4.33	1.10335	-10.335	1.17955	1.53949e-07	-0.193247	0.495232	PIF induced	PIF4	Nucleus
AT4G13660	pinoresinol reductase 2	PIF induced No Linc	54.01	39.6333	15.35	13.73	1.0419	-4.19038	1.88992	3.69173e-22	-0.136259	0.490553	PIF induced		Cytoplasm
AT4G01950	glycerol-3-phosphate acyltransferase 3	PIF induced No Linc	68.5833	47.4833	22.7467	25.1667	0.947204	5.27962	1.61458	4.14471e-18	0.152741	0.488348	PIF induced		Mitochondrion	RS downregulated
AT1G67265	ROTUNDIFOLIA like 21	PIF induced No Linc	80.0267	70.3133	11.9067	13.2967	0.979595	2.04052	2.74035	1.05799e-46	0.132701	0.487508	PIF induced	PIF1PIF3PIF4PIF5	Unknown
AT1G07670	endomembrane-type CA-ATPase 4	PIF induced No Linc	20.98	19.1467	10.73	11.97	0.879024	12.0976	1.00524	9.87957e-07	0.178871	0.487213	PIF induced	PIF1PIF3PIF4PIF5	Nucleus
AT3G14205	Phosphoinositide phosphatase family protein	PIF induced No Linc	40.3033	36.5533	18.9433	21.0067	0.903402	9.6598	1.08467	7.60343e-09	0.136953	0.485985	PIF induced	PIF1PIF3PIF4PIF5	Nucleus
AT2G24040	Low temperature and salt responsive protein family	PIF induced No Linc	27.4933	18.7433	10.7933	12.0733	0.923353	7.66467	1.39066	3.7184e-12	0.175808	0.481394	PIF induced		Extracellular
AT1G02340	basic helix-loop-helix (bHLH) DNA-binding superfamily protein	PIF induced No Linc	96.8333	74.38	5.51667	6.28667	0.991568	0.84322	4.10815	3.5881e-89	0.170418	0.480454	PIF induced	PIF1PIF3PIF4PIF5	Nucleus
AT1G29460	SAUR-like auxin-responsive protein family	PIF induced No Linc	29.9267	23.8133	13.61	15.1733	0.904188	9.58121	1.17999	3.16966e-09	0.168633	0.479523	PIF induced	PIF5	Mitochondrion
AT2G31090		PIF induced No Linc	96.44	75.0333	40.38	44.61	0.924545	7.54549	1.32267	4.27288e-12	0.158977	0.478164	PIF induced		Unknown
AT3G48020		PIF induced No Linc	11.46	9.42333	4.55667	5.21333	0.904877	9.51231	1.30975	8.14873e-10	0.166573	0.477077	PIF induced		Nucleus
AT5G06860	polygalacturonase inhibiting protein 1	PIF induced No Linc	161.343	133.483	47.5833	52.56	0.956253	4.37471	1.79951	1.25555e-22	0.146733	0.476172	PIF induced		Extracellular
AT3G19660		PIF induced No Linc	35.3567	23.5867	14.9967	13.3667	1.08006	-8.00589	1.2968	6.98974e-11	-0.155861	0.474077	PIF induced		Mitochondrion
AT1G23380	KNOTTED1-like homeobox gene 6	PIF induced No Linc	27.1033	22.17	11.16	12.51	0.915325	8.46749	1.3157	3.95389e-11	0.167306	0.469791	PIF induced		Nucleus
AT1G01780	GATA type zinc finger transcription factor family protein	PIF induced No Linc	38.7767	37.9933	8.35667	9.42667	0.964826	3.51742	2.16539	9.6525e-30	0.156551	0.469791	PIF induced		Cytoplasm
AT1G74940	Protein of unknown function (DUF581)	PIF induced No Linc	36.6133	30.2967	16.6833	18.63	0.902325	9.76752	1.16265	2.11675e-09	0.150215	0.467939	PIF induced		Mitochondrion
AT1G71740		PIF induced No Linc	33.2433	20.3567	9.93333	8.74667	1.05091	-5.09081	1.84467	1.6096e-19	-0.148031	0.467939	PIF induced		Chloroplast
AT2G03450	purple acid phosphatase 9	PIF induced No Linc	10.22	10.92	4.89333	5.59333	0.868586	13.1414	1.09817	1.07077e-06	0.201677	0.467736	PIF induced		Extracellular
AT1G76690	12-oxophytodienoate reductase 2	PIF induced No Linc	20.2467	15.1733	9.6	8.48	1.1052	-10.5197	1.12623	5.49324e-08	-0.170597	0.46509	PIF induced		Cytoplasm
AT5G18690	arabinogalactan protein 25	PIF induced No Linc	17.7667	15.1833	6.67	7.53	0.922499	7.75008	1.47579	3.27712e-12	0.213273	0.464575	PIF induced		Cell membrane
AT4G04223	other RNA	PIF induced No Linc	15.2233	13.6467	4.39667	5.04667	0.939963	6.00369	1.83978	2.49027e-17	0.203208	0.464483	PIF induced		#N/A
AT5G44670	Domain of unknown function (DUF23)	PIF induced No Linc	27.0933	26.97	10.0133	11.2667	0.92662	7.33802	1.44934	1.8026e-13	0.164921	0.461614	PIF induced	PIF1	Unknown
AT5G49690	UDP-Glycosyltransferase superfamily protein	PIF induced No Linc	20.3167	20.76	8.21333	7.21	1.0829	-8.28973	1.31792	6.01957e-11	-0.180389	0.459826	PIF induced		Extracellular
AT5G24910	cytochrome P450, family 714, subfamily A, polypeptide 1	PIF induced No Linc	36.17	32.5867	7.68333	8.70667	0.964077	3.59232	2.27301	5.73716e-30	0.179514	0.459283	PIF induced		Unknown
AT3G49210	O-acyltransferase (WSD1-like) family protein	PIF induced No Linc	17.73	15.5733	6.7	7.60333	0.918102	8.18979	1.46074	4.77112e-12	0.207953	0.454926	PIF induced		Nucleus
AT1G56550	RhamnoGalacturonan speci&#64257;c Xylosyltransferase 1	PIF induced No Linc	12.8067	8.66	6.03	6.86	0.877521	12.2479	1.16089	2.00463e-07	0.19374	0.453908	PIF induced		Unknown
AT4G32650	potassium channel in Arabidopsis thaliana 3	PIF induced No Linc	15.8933	10.7133	5.93	6.78	0.914687	8.53128	1.46935	4.89868e-12	0.193761	0.449486	PIF induced		Unknown
AT1G79450	ALA-interacting subunit 5	PIF induced No Linc	11.0333	10.4567	5.5	6.27333	0.860241	13.9759	1.02102	2.93707e-06	0.200132	0.449167	PIF induced		Golgi body
AT5G67600		PIF induced No Linc	218.637	203.35	100.953	111.933	0.906699	9.33012	1.13379	4.98717e-10	0.159145	0.449167	PIF induced		Unknown
AT4G20890	tubulin beta-9 chain	PIF induced No Linc	311.877	279.65	132.563	146.923	0.919917	8.00833	1.26773	4.50231e-12	0.161544	0.448884	PIF induced		Cytoplasm
AT2G22680	Zinc finger (C3HC4-type RING finger) family protein	PIF induced No Linc	16.7867	14.38	6.99333	6.09	1.09224	-9.22396	1.31787	4.57213e-10	-0.193321	0.44658	PIF induced		Extracellular
AT5G18020	SAUR-like auxin-responsive protein family	PIF induced No Linc	33.21	26.3567	12.59	14.2067	0.921597	7.84028	1.42627	2.51397e-13	0.159201	0.442469	PIF induced	PIF3PIF5	Mitochondrion
AT3G42800		PIF induced No Linc	22.46	18.1333	10.8133	12.21	0.88008	11.992	1.09034	7.77175e-08	0.16978	0.441454	PIF induced		Nucleus
AT1G66400	calmodulin like 23	PIF induced No Linc	17.0433	15.4067	5.87333	6.75667	0.920919	7.90809	1.54007	8.65531e-14	0.199316	0.43243	PIF induced		Nucleus
AT5G37790	Protein kinase superfamily protein	PIF induced No Linc	50.8433	45.8333	19.1767	21.5433	0.925263	7.47368	1.41979	4.51029e-14	0.160641	0.431711	PIF induced		Cell membrane
AT1G67030	zinc finger protein 6	PIF induced No Linc	23.2	19.5333	10.8867	12.3333	0.882512	11.7488	1.13082	2.558e-08	0.197423	0.427798	PIF induced		Nucleus
AT3G15115		PIF induced No Linc	24.1467	19.21	9.94333	8.69667	1.08777	-8.77728	1.30979	6.44774e-11	-0.191355	0.426348	PIF induced		Nucleus
AT3G01970	WRKY DNA-binding protein 45	PIF induced No Linc	33.2367	32.36	8.49	9.68	0.951913	4.80873	2.00854	5.94105e-24	0.18824	0.424863	PIF induced		Nucleus
AT1G17060	cytochrome p450 72c1	PIF induced No Linc	34.0167	29.0933	14.19	16.0067	0.908373	9.16274	1.25185	4.11064e-11	0.183654	0.424795	PIF induced		Mitochondrion
AT3G55880	Alpha/beta hydrolase related protein	PIF induced No Linc	13.0967	10.7133	6.35	7.31667	0.856719	14.3281	1.03418	6.89802e-07	0.177903	0.424264	PIF induced		Mitochondrion
AT2G34070	TRICHOME BIREFRINGENCE-LIKE 37	PIF induced No Linc	117.577	105.677	51.5167	57.5633	0.908467	9.15329	1.22638	4.48676e-11	0.164298	0.423608	PIF induced		Unknown
AT5G12940	Leucine-rich repeat (LRR) family protein	PIF induced No Linc	57.9267	40.2167	14.3033	16.14	0.957897	4.21029	2.06286	8.3063e-27	0.178957	0.421463	PIF induced	PIF5	Extracellular
AT5G43520	Cysteine/Histidine-rich C1 domain family protein	PIF induced No Linc	22.1833	14.4667	7.29667	8.37667	0.927452	7.25481	1.68163	7.49768e-16	0.201756	0.418093	PIF induced		Nucleus
AT1G06850	basic leucine-zipper 52	PIF induced No Linc	13.3467	10.2633	4.79333	5.58333	0.907638	9.23617	1.50418	2.92172e-12	0.208778	0.413483	PIF induced	PIF1PIF3PIF4PIF5	Nucleus
AT3G62040	Haloacid dehalogenase-like hydrolase (HAD) superfamily protein	PIF induced No Linc	46.04	37.06	20.5133	18.08	1.09533	-9.53252	1.2255	3.68864e-10	-0.15729	0.412685	PIF induced		Nucleus	RS downregulated
AT1G16190	Rad23 UV excision repair protein family	PIF induced No Linc	16.11	11.89	7.95	9.12	0.856618	14.3382	1.06021	5.60106e-07	0.200749	0.409216	PIF induced	PIF1PIF4	Nucleus
AT1G13430	sulfotransferase 4C	PIF induced No Linc	47.4	45.1767	10.34	11.7867	0.960964	3.90358	2.25025	2.53219e-30	0.194671	0.407716	PIF induced	PIF1	Cytoplasm
AT2G40270	Protein kinase family protein	PIF induced No Linc	23.03	18.81	10.2567	11.7133	0.88596	11.404	1.18556	2.94972e-09	0.185047	0.404852	PIF induced	PIF1PIF3PIF4PIF5	Cell membrane
AT5G04770	cationic amino acid transporter 6	PIF induced No Linc	34.8567	30.8867	16.69	14.62	1.11394	-11.3945	1.09131	2.27288e-08	-0.168431	0.403091	PIF induced	PIF1	Unknown
AT1G49570	Peroxidase superfamily protein	PIF induced No Linc	85.4033	91.1367	5.63667	4.81	1.01036	-1.03636	3.95925	2.15785e-81	-0.220484	0.402354	PIF induced		Extracellular
AT5G63410	Leucine-rich repeat protein kinase family protein	PIF induced No Linc	18.8467	12.67	7.79667	6.71	1.09834	-9.83409	1.34977	2.20382e-10	-0.186513	0.396995	PIF induced		Cell membrane
AT4G17615	calcineurin B-like protein 1	PIF induced No Linc	34.87	31.7767	13.04	14.8467	0.917239	8.27607	1.43003	1.13803e-13	0.195894	0.395683	PIF induced	PIF1	Cell membrane
AT3G06810	acyl-CoA dehydrogenase-related	PIF induced No Linc	20.5267	16.11	10.63	12.1167	0.849781	15.0219	1.01487	1.48655e-06	0.216631	0.393562	PIF induced		Unknown
AT5G59530	2-oxoglutarate (2OG) and Fe(II)-dependent oxygenase superfamily protein	PIF induced No Linc	29.2	23.0133	12.3067	10.6967	1.0953	-9.53039	1.30967	8.86034e-11	-0.183823	0.391524	PIF induced		Cytoplasm
AT5G25160	zinc finger protein 3	PIF induced No Linc	11.1833	8.35	4.89333	5.68667	0.873874	12.6126	1.22537	3.03591e-08	0.234746	0.391351	PIF induced		Nucleus
AT1G60440	pantothenate kinase 1	PIF induced No Linc	17.7067	14.26	7.99667	9.19667	0.876416	12.3584	1.2079	1.2467e-08	0.204898	0.39064	PIF induced		Cytoplasm
AT5G45380	solute:sodium symporters;urea transmembrane transporters	PIF induced No Linc	11.98	9.09667	5.47333	4.66333	1.12449	-12.4488	1.17684	1.01822e-07	-0.24065	0.389104	PIF induced		Unknown
AT5G40670	PQ-loop repeat family protein / transmembrane family protein	PIF induced No Linc	70.8833	55.6033	32.33	36.5133	0.891492	10.8508	1.19813	6.02735e-10	0.178997	0.388593	PIF induced		Chloroplast
AT2G43150	Proline-rich extensin-like family protein	PIF induced No Linc	208.37	143.447	92.3933	103.987	0.900037	9.99626	1.20715	5.83962e-11	0.172018	0.383968	PIF induced		Unknown
AT5G56980		PIF induced No Linc	32.7633	33.4233	15.3467	17.5233	0.875024	12.4976	1.08862	1.03478e-08	0.17544	0.383019	PIF induced	PIF1PIF3PIF4PIF5	Chloroplast
AT5G57780		PIF induced No Linc	30.4533	17.1633	15.8033	18.0067	0.849602	15.0398	1.03528	7.50015e-07	0.198879	0.378847	PIF induced	PIF1PIF3PIF4PIF5	Mitochondrion	RS downregulated
AT4G37790	Homeobox-leucine zipper protein family	PIF induced No Linc	36.7567	36.4633	16.4467	18.77	0.885606	11.4394	1.1186	1.06438e-09	0.190285	0.37633	PIF induced	PIF1PIF3PIF4	Nucleus
AT4G30190	H(+)-ATPase 2	PIF induced No Linc	398.147	341.41	152.74	172.05	0.921314	7.86857	1.42915	7.78943e-15	0.173602	0.375939	PIF induced	PIF1	Cell membrane
AT5G37260	Homeodomain-like superfamily protein	PIF induced No Linc	24.04	17.9067	8.46333	7.29	1.07533	-7.53263	1.59259	1.78296e-14	-0.212003	0.375109	PIF induced	PIF1PIF3PIF4	Nucleus
AT1G64660	methionine gamma-lyase	PIF induced No Linc	80.3233	66.13	22.5	25.6233	0.945985	5.40151	1.86414	1.2091e-23	0.180903	0.369434	PIF induced	PIF4PIF5	Cytoplasm
AT1G63840	RING/U-box superfamily protein	PIF induced No Linc	59.6167	54.29	21.5867	24.5933	0.92094	7.90604	1.46574	1.904e-15	0.17612	0.366901	PIF induced		Unknown
AT5G40780	lysine histidine transporter 1	PIF induced No Linc	132.203	126.59	56.1733	63.6367	0.901837	9.8163	1.22254	7.45946e-12	0.16845	0.364004	PIF induced		Cell membrane
AT1G20070		PIF induced No Linc	26.3367	16.4467	9.86	11.36	0.908962	9.10378	1.41707	4.19497e-13	0.221407	0.36366	PIF induced		Mitochondrion	RS downregulated
AT5G11650	alpha/beta-Hydrolases superfamily protein	PIF induced No Linc	12.26	11.4533	5.96	6.97667	0.838624	16.1376	1.05322	8.64571e-07	0.226481	0.362311	PIF induced		Unknown
AT3G23150	Signal transduction histidine kinase, hybrid-type, ethylene sensor	PIF induced No Linc	17.0933	16.3733	5.50667	4.64667	1.07422	-7.42232	1.65765	2.42249e-15	-0.264769	0.359922	PIF induced		Unknown	RS upregulated
AT5G47940		PIF induced No Linc	8.57	7.5	4.30333	5.09667	0.814062	18.5938	1.02791	9.15626e-06	0.263573	0.358949	PIF induced		Nucleus
AT5G39580	Peroxidase superfamily protein	PIF induced No Linc	120.223	128.6	46.5967	52.96	0.913573	8.6427	1.36388	3.65622e-14	0.168515	0.355166	PIF induced		Extracellular
AT2G45220	Plant invertase/pectin methylesterase inhibitor superfamily	PIF induced No Linc	24.03	18.0333	10.3367	11.9567	0.881694	11.8306	1.27738	4.67389e-10	0.223394	0.352855	PIF induced		Extracellular
AT5G05410	DRE-binding protein 2A	PIF induced No Linc	13.3533	12.25	4.76667	5.61667	0.901009	9.89907	1.52766	2.3719e-12	0.250351	0.351902	PIF induced		Nucleus
AT2G28890	poltergeist like 4	PIF induced No Linc	69.8433	64.2533	33.02	37.6267	0.874898	12.5102	1.11961	3.70933e-09	0.204306	0.350519	PIF induced	PIF1PIF4	Nucleus
AT3G06035	Glycoprotein membrane precursor GPI-anchored	PIF induced No Linc	12.9867	13.5467	4.38667	5.21333	0.903876	9.6124	1.62718	2.34125e-13	0.255498	0.350519	PIF induced		Cell membrane
AT2G43080	P4H isoform 1	PIF induced No Linc	27.2533	26.0567	12.9733	14.94	0.862278	13.7722	1.07639	3.15072e-08	0.203491	0.35025	PIF induced		Extracellular
AT4G26940	Galactosyltransferase family protein	PIF induced No Linc	26.6833	26.39	10.0533	11.6567	0.903588	9.64121	1.44375	4.53171e-13	0.217721	0.349539	PIF induced	PIF4PIF5	Golgi body
AT5G46890	Bifunctional inhibitor/lipid-transfer protein/seed storage 2S albumin superfamily protein	PIF induced No Linc	69.2133	38.2433	29.65	33.85	0.893841	10.6159	1.31646	2.27422e-11	0.19967	0.348933	PIF induced		Extracellular
AT3G46280	protein kinase-related	PIF induced No Linc	23.94	21.23	10.5767	12.2267	0.876528	12.3472	1.25072	1.51866e-09	0.22915	0.347724	PIF induced		Extracellular
AT3G14260	Protein of unknown function (DUF567)	PIF induced No Linc	46.86	45.5267	18.4267	21.1567	0.903986	9.60141	1.35193	6.10296e-13	0.202415	0.347066	PIF induced		Unknown
AT3G01420	Peroxidase superfamily protein	PIF induced No Linc	305.33	270.7	139.54	158.37	0.886423	11.3577	1.17397	2.55087e-10	0.187406	0.345941	PIF induced		Extracellular
AT5G02260	expansin A9	PIF induced No Linc	166.667	172.89	17.45	20.06	0.982509	1.74913	3.24578	4.01412e-65	0.197701	0.344591	PIF induced	PIF1PIF5	Extracellular
AT4G14130	xyloglucan endotransglucosylase/hydrolase 15	PIF induced No Linc	719.053	569.887	33.0933	37.8167	0.993114	0.688573	4.50467	2.95802e-114	0.201461	0.34144	PIF induced	PIF1PIF3PIF4PIF5	Extracellular
AT1G13100	cytochrome P450, family 71, subfamily B, polypeptide 29	PIF induced No Linc	15.8333	12.6567	6.37333	5.36333	1.10677	-10.6765	1.37365	1.57862e-10	-0.24224	0.334933	PIF induced		Unknown
AT1G61360	S-locus lectin protein kinase family protein	PIF induced No Linc	33.4733	29.56	9.28333	10.83	0.936062	6.39383	1.921	1.37932e-21	0.237974	0.331258	PIF induced		Cell membrane
AT4G02100	Heat shock protein DnaJ with tetratricopeptide repeat	PIF induced No Linc	25.5567	25.6367	12.2833	14.3	0.848066	15.1934	1.08772	5.24875e-08	0.220209	0.321726	PIF induced		Nucleus
AT4G18280	glycine-rich cell wall protein-related	PIF induced No Linc	80.5533	79.3167	15.8867	18.4167	0.960876	3.91237	2.36423	9.99841e-36	0.215141	0.317393	PIF induced		Unknown
AT2G45210	SAUR-like auxin-responsive protein family	PIF induced No Linc	26.3633	25.49	11.0567	12.9133	0.878702	12.1298	1.25801	1.2095e-10	0.229389	0.314073	PIF induced	PIF1PIF5	Mitochondrion
AT3G20810	2-oxoglutarate (2OG) and Fe(II)-dependent oxygenase superfamily protein	PIF induced No Linc	44.5833	40.5967	7.86	9.27667	0.961423	3.85767	2.49053	2.65245e-37	0.229426	0.313591	PIF induced		Nucleus
AT4G34530	cryptochrome-interacting basic-helix-loop-helix 1	PIF induced No Linc	39.0733	37.7	11.6267	13.59	0.928467	7.15327	1.75344	5.90979e-20	0.216385	0.310319	PIF induced	PIF3	Nucleus
AT3G10410	SERINE CARBOXYPEPTIDASE-LIKE 49	PIF induced No Linc	81.8133	73.63	26.86	31.0033	0.924603	7.53973	1.68363	1.20519e-18	0.225536	0.309873	PIF induced		Extracellular
AT3G05150	Major facilitator superfamily protein	PIF induced No Linc	60.64	48.1333	20.4033	23.63	0.919808	8.01922	1.60496	1.53266e-17	0.22373	0.308579	PIF induced		Cell membrane
AT2G03480	QUASIMODO2 LIKE 2	PIF induced No Linc	9.38333	7.79667	4.34	5.24	0.821547	17.8453	1.12446	5.60409e-07	0.262032	0.307332	PIF induced		Unknown
AT4G38620	myb domain protein 4	PIF induced No Linc	27.4833	25.0567	13.14	15.3633	0.844992	15.5008	1.05086	3.89078e-08	0.222624	0.300476	PIF induced		Nucleus
AT3G02240		PIF induced No Linc	15.0833	10.08	5.7	6.76667	0.886323	11.3677	1.49107	1.04307e-11	0.285638	0.298392	PIF induced		Extracellular
AT5G48150	GRAS family transcription factor	PIF induced No Linc	40.9867	37.55	18.14	21.1167	0.869711	13.0289	1.22472	4.04363e-10	0.228172	0.297833	PIF induced		Nucleus
AT2G02370	SNARE associated Golgi protein family	PIF induced No Linc	13.4433	11.5467	6.57667	7.87	0.81165	18.835	1.03862	7.65551e-07	0.237076	0.296847	PIF induced		Cell membrane
AT1G53180		PIF induced No Linc	80.78	90.2467	34.4667	39.87	0.883331	11.6669	1.23714	1.62991e-11	0.208272	0.296348	PIF induced	PIF1PIF3PIF4	Nucleus
AT1G58030	cationic amino acid transporter 2	PIF induced No Linc	114.787	98.0233	51.0267	58.9067	0.876412	12.3588	1.19879	1.00651e-10	0.202603	0.294451	PIF induced		Unknown
AT2G30550	alpha/beta-Hydrolases superfamily protein	PIF induced No Linc	18.1167	13.5033	5.44333	6.54333	0.913204	8.67964	1.76324	3.3205e-17	0.259359	0.294373	PIF induced		Chloroplast
AT3G49050	alpha/beta-Hydrolases superfamily protein	PIF induced No Linc	7.83333	6.05667	4.03	4.93	0.763365	23.6635	1.00431	2.43114e-05	0.284723	0.292984	PIF induced		Extracellular
AT1G75750	GAST1 protein homolog 1	PIF induced No Linc	2930.68	2406.58	991.82	1139.59	0.923785	7.62148	1.60084	9.90647e-19	0.210281	0.292984	PIF induced		Extracellular
AT4G17670	Protein of unknown function (DUF581)	PIF induced No Linc	16.09	15.7633	6.80667	8.11333	0.859246	14.0754	1.14787	1.97625e-09	0.243845	0.292893	PIF induced		Nucleus
AT5G60300	Concanavalin A-like lectin protein kinase family protein	PIF induced No Linc	26.1533	26.1467	10.0067	11.7933	0.889348	11.0652	1.46261	1.02536e-12	0.247388	0.290765	PIF induced		Cell membrane
AT3G02110	serine carboxypeptidase-like 25	PIF induced No Linc	187.03	182.077	87.9733	101.453	0.863916	13.6084	1.11253	1.37623e-09	0.208871	0.289906	PIF induced	PIF1	Extracellular
AT5G61010	exocyst subunit exo70 family protein E2	PIF induced No Linc	13.13	12.4333	5.28667	6.38333	0.860178	13.9822	1.33836	4.81646e-10	0.260546	0.284424	PIF induced		Nucleus
AT4G23190	cysteine-rich RLK (RECEPTOR-like protein kinase) 11	PIF induced No Linc	12.1833	10.3233	6.20333	7.42	0.796544	20.3456	1.03448	3.7355e-06	0.282234	0.281714	PIF induced		Extracellular
AT1G01470	Late embryogenesis abundant protein	PIF induced No Linc	103.637	116.103	23.6333	27.5567	0.95096	4.90396	2.18487	2.23758e-31	0.239964	0.279191	PIF induced		Unknown
AT3G24520	heat shock transcription factor C1	PIF induced No Linc	13.1833	11.4033	5.99333	7.17667	0.83542	16.458	1.16448	6.19158e-08	0.279481	0.279025	PIF induced		Nucleus
AT5G18130		PIF induced No Linc	55.7167	42.65	24.3867	20.7433	1.11629	-11.6289	1.23788	1.08472e-10	-0.222054	0.27609	PIF induced		Nucleus
AT5G42250	Zinc-binding alcohol dehydrogenase family protein	PIF induced No Linc	53.5333	38.0767	15.9733	18.7533	0.925985	7.40149	1.80177	1.11661e-20	0.229449	0.275631	PIF induced		Cytoplasm
AT4G13930	serine hydroxymethyltransferase 4	PIF induced No Linc	53.06	41.4233	27.3533	31.8867	0.823651	17.6349	1.01709	2.52621e-07	0.237759	0.275531	PIF induced	PIF1	Cytoplasm
AT1G48490	Protein kinase superfamily protein	PIF induced No Linc	39.9233	33.7	16.58	19.4933	0.875196	12.4804	1.28109	1.90874e-11	0.223529	0.271734	PIF induced		Nucleus
AT1G54210	Ubiquitin-like superfamily protein	PIF induced No Linc	19.5667	16.5867	9.79667	11.64	0.811327	18.8673	1.06813	4.94091e-07	0.271819	0.26992	PIF induced	PIF1PIF3PIF4PIF5	Chloroplast
AT3G28345	ABC transporter family protein	PIF induced No Linc	27.8333	19.8167	12.6533	10.6067	1.13483	-13.4827	1.19616	3.60487e-09	-0.230983	0.267669	PIF induced		Unknown
AT5G37600	glutamine synthase clone R1	PIF induced No Linc	112.79	83.7967	37.7567	32.2067	1.07397	-7.39671	1.65139	2.43562e-18	-0.222204	0.267056	PIF induced		Cytoplasm
AT5G66950	Pyridoxal phosphate (PLP)-dependent transferases superfamily protein	PIF induced No Linc	27.0333	22.9867	13.5167	15.9667	0.818742	18.1258	1.0309	2.34739e-07	0.238725	0.266823	PIF induced		Chloroplast
AT3G24020	Disease resistance-responsive (dirigent-like protein) family protein	PIF induced No Linc	235.653	198.007	64.6167	75.11	0.938649	6.13514	1.9209	2.24546e-25	0.221421	0.266541	PIF induced		Chloroplast
AT5G48920	tracheary element differentiation-related 7	PIF induced No Linc	7.87333	5.58	3.60667	4.45333	0.801563	19.8437	1.22646	6.68807e-07	0.331343	0.266391	PIF induced		Nucleus
AT2G39430	Disease resistance-responsive (dirigent-like protein) family protein	PIF induced No Linc	85.7033	66.98	26.17	30.6267	0.92514	7.486	1.75139	6.4692e-21	0.228326	0.26607	PIF induced		Extracellular
AT3G18773	RING/U-box superfamily protein	PIF induced No Linc	25.37	22.1833	10.13	12.0467	0.874234	12.5766	1.36975	1.14548e-11	0.261894	0.265592	PIF induced		Unknown
AT4G31860	Protein phosphatase 2C family protein	PIF induced No Linc	53.8367	49.5967	26.85	31.4333	0.830163	16.9837	1.04232	6.05918e-08	0.225	0.264277	PIF induced	PIF5	Unknown
AT5G10750	Protein of unknown function (DUF1336)	PIF induced No Linc	32.68	27.95	14.3167	16.9	0.859321	14.0679	1.2193	4.53183e-10	0.256331	0.263902	PIF induced		Nucleus
AT1G22360	UDP-glucosyl transferase 85A2	PIF induced No Linc	39.7633	37.8767	18.2267	21.4367	0.850952	14.9048	1.12209	2.47507e-09	0.225634	0.263418	PIF induced	PIF1PIF3PIF4	Nucleus
AT3G05990	Leucine-rich repeat (LRR) family protein	PIF induced No Linc	48.3233	44.1067	20.95	24.61	0.866293	13.3707	1.24899	8.59629e-11	0.23067	0.262691	PIF induced	PIF1	Cell membrane
AT5G64660	CYS, MET, PRO, and GLY protein 2	PIF induced No Linc	30.3533	24.08	13.2033	15.6133	0.859475	14.0525	1.21105	4.20692e-10	0.241975	0.262669	PIF induced		Cytoplasm
AT2G22840	growth-regulating factor 1	PIF induced No Linc	20.0867	24.3633	9.28333	11.0667	0.834927	16.5073	1.13481	2.12153e-08	0.258089	0.26153	PIF induced	PIF5	Unknown
AT3G51130		PIF induced No Linc	27.5667	17.7	13.1467	10.9833	1.15002	-15.0023	1.15794	2.81949e-08	-0.231731	0.259372	PIF induced		Mitochondrion
AT1G21730	P-loop containing nucleoside triphosphate hydrolases superfamily protein	PIF induced No Linc	14.2167	13.08	7.29667	8.78333	0.785164	21.4836	1.00593	3.10377e-06	0.26833	0.258947	PIF induced		Mitochondrion
AT3G59010	pectin methylesterase 61	PIF induced No Linc	16.9967	13.22	4.47	5.5	0.917775	8.22246	1.97377	3.74647e-20	0.295447	0.255772	PIF induced		Extracellular
AT4G14465	AT-hook motif nuclear-localized protein 20	PIF induced No Linc	97.35	76.35	13.43	15.9333	0.97017	2.983	2.87917	1.10506e-50	0.24126	0.25556	PIF induced		Unknown
AT1G32100	pinoresinol reductase 1	PIF induced No Linc	57.1267	45.32	17.26	20.3833	0.921656	7.83445	1.77576	1.97973e-20	0.254517	0.254386	PIF induced		Cytoplasm
AT3G51460	Phosphoinositide phosphatase family protein	PIF induced No Linc	45.0233	36.6333	22.4133	26.3867	0.824267	17.5733	1.04329	7.18347e-08	0.23811	0.252772	PIF induced		Mitochondrion
AT1G04620	coenzyme F420 hydrogenase family / dehydrogenase, beta subunit family	PIF induced No Linc	11.73	12.11	5.77333	4.66	1.18691	-18.6905	1.05266	1.43519e-06	-0.287479	0.250499	PIF induced		Chloroplast
AT3G28180	Cellulose-synthase-like C4	PIF induced No Linc	77.27	58.1967	30.0533	35.2867	0.889163	11.0837	1.39516	8.28669e-14	0.240278	0.249906	PIF induced	PIF4	Golgi body
AT3G55230	Disease resistance-responsive (dirigent-like protein) family protein	PIF induced No Linc	520.88	408.853	160.03	186.527	0.926572	7.34285	1.73779	1.02042e-21	0.22637	0.248911	PIF induced		Extracellular
AT3G14370	Protein kinase superfamily protein	PIF induced No Linc	24.62	22.3767	5.29333	6.48667	0.938255	6.17454	2.24655	1.67961e-27	0.290511	0.243624	PIF induced	PIF1PIF3PIF4	Nucleus
AT2G43050	Plant invertase/pectin methylesterase inhibitor superfamily	PIF induced No Linc	1216.62	986.993	302.007	352.283	0.945029	5.49706	2.00621	1.53091e-29	0.217548	0.243614	PIF induced		Extracellular
AT1G79380	Ca(2)-dependent phospholipid-binding protein (Copine) family	PIF induced No Linc	96.3067	78.7267	42.36	49.71	0.863754	13.6246	1.2551	6.49674e-11	0.240406	0.243407	PIF induced		Cell membrane
AT1G30720	FAD-binding Berberine family protein	PIF induced No Linc	120.143	97.3567	47.8033	56.0967	0.885356	11.4644	1.36872	1.70433e-13	0.231896	0.241339	PIF induced		Unknown
AT2G36890	Duplicated homeodomain-like superfamily protein	PIF induced No Linc	20.31	18.75	4.15	5.13333	0.93915	6.08498	2.34232	8.94134e-28	0.318143	0.241173	PIF induced		Nucleus
AT5G28020	cysteine synthase D2	PIF induced No Linc	33.98	23.99	8.73667	7.18	1.06167	-6.16664	2.02163	6.96302e-24	-0.286189	0.238048	PIF induced	PIF5	Unknown
AT5G57340		PIF induced No Linc	22.6533	21.3867	9.55	11.4933	0.851692	14.8308	1.27682	2.65069e-10	0.2726	0.235619	PIF induced	PIF1PIF4PIF5	Unknown
AT1G73980	Phosphoribulokinase / Uridine kinase family	PIF induced No Linc	18.48	17.6067	9.49333	11.43	0.784496	21.5504	1.03133	1.41495e-06	0.276908	0.233497	PIF induced		Unknown
AT2G25450	2-oxoglutarate (2OG) and Fe(II)-dependent oxygenase superfamily protein	PIF induced No Linc	279.387	226.78	84.6067	99.27	0.924718	7.52815	1.73044	5.11778e-22	0.2288	0.233305	PIF induced		Cytoplasm
AT5G17330	glutamate decarboxylase	PIF induced No Linc	204.27	178.55	91.2567	107.05	0.860252	13.9748	1.1795	8.9449e-11	0.234009	0.233065	PIF induced		Unknown
AT4G24160	alpha/beta-Hydrolases superfamily protein	PIF induced No Linc	25.9033	24.5	12.4367	14.8833	0.818317	18.1683	1.0936	5.01291e-08	0.268923	0.232527	PIF induced		Unknown
AT5G47200	RAB GTPase homolog 1A	PIF induced No Linc	135.863	119.893	68.5167	80.51	0.821916	17.8084	1.02703	4.70795e-08	0.242741	0.230837	PIF induced		Unknown
AT3G14050	RELA/SPOT homolog 2	PIF induced No Linc	33.9	30.82	17.11	20.3767	0.80544	19.456	1.02037	2.16633e-07	0.24888	0.229453	PIF induced	PIF1PIF5	Chloroplast
AT3G03830	SAUR-like auxin-responsive protein family	PIF induced No Linc	14.6333	11.3	6.35333	7.74	0.832528	16.7472	1.2726	5.32568e-09	0.299526	0.229453	PIF induced	PIF5	Chloroplast
AT1G78850	D-mannose binding lectin protein with Apple-like carbohydrate-binding domain	PIF induced No Linc	660.603	532.73	197.127	231.127	0.926641	7.33586	1.77593	9.38475e-23	0.228709	0.22931	PIF induced	PIF1PIF3PIF4PIF5	Cell membrane
AT4G07820	CAP (Cysteine-rich secretory proteins, Antigen 5, and Pathogenesis-related 1 protein) superfamily protein	PIF induced No Linc	89.6833	62.36	35.9033	42.3933	0.879323	12.0677	1.41989	3.33187e-13	0.259788	0.227734	PIF induced		Extracellular
AT2G26600	Glycosyl hydrolase superfamily protein	PIF induced No Linc	20.2233	15.48	9.40333	11.3633	0.818854	18.1146	1.17331	2.33866e-08	0.288446	0.224213	PIF induced		Chloroplast
AT3G13790	Glycosyl hydrolases family 32 protein	PIF induced No Linc	85.06	66.2367	36.4667	43.1367	0.862738	13.7262	1.28697	1.86405e-11	0.250457	0.223095	PIF induced		Extracellular
AT1G51940	protein kinase family protein / peptidoglycan-binding LysM domain-containing protein	PIF induced No Linc	37.37	35.6633	16.28	19.45	0.849692	15.0308	1.24676	2.36037e-10	0.266062	0.222816	PIF induced	PIF1	Cell membrane
AT5G11260	Basic-leucine zipper (bZIP) transcription factor family protein	PIF induced No Linc	27.21	29.9	8.37667	10.1867	0.903894	9.61062	1.67368	5.98877e-18	0.267835	0.222291	PIF induced	PIF1PIF4	Nucleus
AT1G52750	alpha/beta-Hydrolases superfamily protein	PIF induced No Linc	68.5767	56.34	26.71	31.69	0.881051	11.8949	1.41474	1.08828e-13	0.264131	0.221828	PIF induced	PIF1	Unknown
AT5G49570	peptide-N-glycanase 1	PIF induced No Linc	12.3533	10.4867	6.06333	7.49333	0.772655	22.7345	1.09132	9.52791e-07	0.289477	0.221786	PIF induced		Cytoplasm
AT1G75830	low-molecular-weight cysteine-rich 67	PIF induced No Linc	16.2933	14.2667	8.08	9.83	0.786932	21.3068	1.02996	6.68501e-07	0.278991	0.221441	PIF induced	PIF1PIF5	Extracellular	RS downregulated
AT5G19860	Protein of unknown function, DUF538	PIF induced No Linc	137.7	116.683	68.6267	80.9167	0.822073	17.7927	1.06553	2.66632e-08	0.241371	0.221135	PIF induced		Chloroplast
AT1G17500	ATPase E1-E2 type family protein / haloacid dehalogenase-like hydrolase family protein	PIF induced No Linc	27.68	22.4467	10.84	13.05	0.868765	13.1235	1.40824	2.93657e-12	0.278046	0.220639	PIF induced	PIF5	Unknown
AT2G19660	Cysteine/Histidine-rich C1 domain family protein	PIF induced No Linc	49.5833	45.47	10.2567	12.3767	0.946093	5.39074	2.30882	2.53671e-32	0.285158	0.220108	PIF induced	PIF1	Nucleus
AT5G65925		PIF induced No Linc	51.7167	46.28	24.6333	29.31	0.827323	17.2677	1.08976	8.03719e-09	0.248432	0.218049	PIF induced	PIF4	Unknown
AT2G47800	multidrug resistance-associated protein 4	PIF induced No Linc	8.59	8.79333	3.99667	5.02333	0.776488	22.3512	1.10521	9.59729e-07	0.32168	0.217737	PIF induced		Cell membrane
AT5G15970	stress-responsive protein (KIN2) / stress-induced protein (KIN2) / cold-responsive protein (COR6.6) / cold-regulated protein (COR6.6)	PIF induced No Linc	65.23	48.6333	21.3533	17.7833	1.08136	-8.13644	1.62784	2.00957e-18	-0.251682	0.217372	PIF induced	PIF5	Unknown
AT4G30240	Syntaxin/t-SNARE family protein	PIF induced No Linc	28.9533	25.3167	13.7233	16.53	0.815715	18.4285	1.11942	2.12319e-08	0.252184	0.217281	PIF induced		Unknown
AT2G27920	serine carboxypeptidase-like 51	PIF induced No Linc	13.61	12.92	4.62667	5.76667	0.873098	12.6902	1.58849	2.04725e-13	0.324189	0.216279	PIF induced		Extracellular
AT5G61250	glucuronidase 1	PIF induced No Linc	20.2067	17.1867	9.86333	11.9767	0.795682	20.4318	1.08317	1.69989e-07	0.263563	0.215446	PIF induced		Extracellular
AT2G21100	Disease resistance-responsive (dirigent-like protein) family protein	PIF induced No Linc	17.26	13.9267	5.02667	6.25	0.9	10	1.85849	7.99145e-18	0.309653	0.214407	PIF induced		Unknown
AT3G02460	Ypt/Rab-GAP domain of gyp1p superfamily protein	PIF induced No Linc	21.41	17.8933	9.14333	11.1133	0.839402	16.0598	1.252	5.74649e-10	0.289414	0.214254	PIF induced		Cytoplasm
AT5G15640	Mitochondrial substrate carrier family protein	PIF induced No Linc	9.74333	7.67333	4.74333	5.91333	0.766	23.4	1.09293	2.0428e-06	0.315873	0.214013	PIF induced		Mitochondrion
AT1G08010	GATA transcription factor 11	PIF induced No Linc	14.8567	11.91	6.57333	8.08333	0.817706	18.2294	1.19869	1.31701e-08	0.300461	0.213096	PIF induced	PIF1PIF4	Nucleus
AT1G71400	receptor like protein 12	PIF induced No Linc	15.4633	14.0633	6.04	7.44	0.851433	14.8567	1.3909	4.88449e-11	0.293452	0.212647	PIF induced		Unknown
AT2G34500	cytochrome P450, family 710, subfamily A, polypeptide 1	PIF induced No Linc	32.1733	23.7833	8.15667	9.97	0.924497	7.55031	1.99534	5.30853e-24	0.278254	0.212635	PIF induced		Extracellular
AT4G11210	Disease resistance-responsive (dirigent-like protein) family protein	PIF induced No Linc	5.52333	3.95333	3.05	3.9	0.656334	34.3666	1.00944	0.000273886	0.387333	0.210757	PIF induced		Extracellular
AT1G21200	sequence-specific DNA binding transcription factors	PIF induced No Linc	21.01	18.4133	10.6	12.8433	0.784502	21.5498	1.00837	6.46235e-07	0.287961	0.207976	PIF induced		Nucleus
AT1G70990	proline-rich family protein	PIF induced No Linc	20.61	19.62	5.02	6.28667	0.918751	8.12487	2.05827	4.65755e-23	0.301992	0.207227	PIF induced		Mitochondrion
AT2G47440	Tetratricopeptide repeat (TPR)-like superfamily protein	PIF induced No Linc	102.63	71.54	45.35	53.8733	0.851199	14.8801	1.2073	8.06811e-11	0.254152	0.206589	PIF induced	PIF3PIF4PIF5	Nucleus	RS downregulated
AT1G27670		PIF induced No Linc	72.87	65.9367	21.35	25.5633	0.918219	8.17805	1.78681	5.15683e-22	0.253169	0.206133	PIF induced		Unknown
AT5G18030	SAUR-like auxin-responsive protein family	PIF induced No Linc	50.8133	38.27	21.1767	25.3533	0.859071	14.0929	1.29614	9.56668e-12	0.268847	0.205357	PIF induced	PIF3PIF5	Mitochondrion
AT5G66400	Dehydrin family protein	PIF induced No Linc	15.1	12.8433	5.11333	6.4	0.871162	12.8838	1.55619	8.3101e-14	0.304503	0.205196	PIF induced		Unknown
AT3G07650	CONSTANS-like 9	PIF induced No Linc	27.44	27.4467	9.7	11.8133	0.880872	11.9128	1.51622	1.53484e-14	0.287057	0.20486	PIF induced		Nucleus
AT2G39518	Uncharacterised protein family (UPF0497)	PIF induced No Linc	17.2767	16.2067	8	9.77667	0.80848	19.152	1.16498	3.57869e-08	0.303954	0.204846	PIF induced		Chloroplast
AT2G41760		PIF induced No Linc	14.02	16.0067	5.11	6.38333	0.857089	14.2911	1.48726	5.10895e-12	0.338026	0.203571	PIF induced		Unknown
AT5G57910		PIF induced No Linc	32.0533	29.7733	14.53	17.5567	0.827278	17.2722	1.17785	2.30196e-09	0.263747	0.202596	PIF induced		Nucleus
AT5G54490	pinoid-binding protein 1	PIF induced No Linc	27.6733	31.3933	9.6	11.7433	0.881409	11.8591	1.52362	4.71192e-15	0.264252	0.201021	PIF induced		Nucleus
AT5G49710		PIF induced No Linc	66.1367	56.97	30.08	35.9367	0.83757	16.243	1.18468	5.81388e-10	0.259233	0.200631	PIF induced		Cytoplasm
AT1G20620	catalase 3	PIF induced No Linc	3926.08	3409.83	1604.1	1897.23	0.873756	12.6244	1.35509	2.90029e-13	0.254967	0.200149	PIF induced	PIF1PIF5	Unknown
AT5G37740	Calcium-dependent lipid-binding (CaLB domain) family protein	PIF induced No Linc	146.897	114.17	53.11	63.19	0.892522	10.7478	1.51369	3.22681e-16	0.267661	0.199164	PIF induced		Unknown
AT5G10580	Protein of unknown function, DUF599	PIF induced No Linc	53.9567	49.46	22.64	27.1467	0.856094	14.3906	1.29396	1.20965e-11	0.277918	0.198485	PIF induced		Unknown
AT2G32990	glycosyl hydrolase 9B8	PIF induced No Linc	18.83	18.0133	4.65	5.82	0.917489	8.25106	2.05094	2.70787e-22	0.336419	0.197912	PIF induced		Extracellular
AT5G39610	NAC domain containing protein 6	PIF induced No Linc	33.61	29.7767	17.1233	20.66	0.785483	21.4517	1.01861	3.18169e-07	0.276423	0.195374	PIF induced	PIF1	Nucleus
AT2G47160	HCO3- transporter family	PIF induced No Linc	76.49	90.3833	26.64	31.9533	0.893414	10.6586	1.52913	8.44366e-17	0.26293	0.194368	PIF induced	PIF1PIF3PIF4PIF5	Unknown
AT4G01750	rhamnogalacturonan xylosyltransferase 2	PIF induced No Linc	11.4267	9.82667	5.09	6.37333	0.797475	20.2525	1.2208	4.9091e-08	0.331461	0.19352	PIF induced		Chloroplast
AT1G30280	Chaperone DnaJ-domain superfamily protein	PIF induced No Linc	35.01	34.16	14.7	17.79	0.847858	15.2142	1.29595	4.48372e-11	0.295495	0.192625	PIF induced		Cytoplasm
AT1G11380	PLAC8 family protein	PIF induced No Linc	12.9233	10.5233	5.95333	7.40333	0.791966	20.8034	1.16617	8.82348e-08	0.327614	0.191878	PIF induced		Cell membrane
AT5G66650	Protein of unknown function (DUF607)	PIF induced No Linc	101.607	85.52	43.7933	52.37	0.851649	14.8351	1.21739	2.15459e-11	0.256506	0.189819	PIF induced	PIF1	Chloroplast
AT5G45280	Pectinacetylesterase family protein	PIF induced No Linc	55.1133	37.1333	12.78	15.5333	0.934961	6.50394	2.16851	8.4036e-29	0.296648	0.189369	PIF induced		Extracellular
AT4G11650	osmotin 34	PIF induced No Linc	93.5267	70.4867	20.26	24.4833	0.942357	5.76433	2.25771	3.47295e-33	0.261641	0.187622	PIF induced		Extracellular
AT2G41220	glutamate synthase 2	PIF induced No Linc	13.6467	11.8533	5.74333	7.21	0.814424	18.5576	1.27523	2.54113e-09	0.321324	0.187619	PIF induced		Chloroplast
AT1G50630	Protein of unknown function (DUF3537)	PIF induced No Linc	25.4933	21.3267	9.36667	11.52	0.866474	13.3526	1.47413	1.44346e-13	0.286795	0.186361	PIF induced	PIF1PIF3	Nucleus
AT1G04960	Protein of unknown function (DUF1664)	PIF induced No Linc	24.3367	21.46	10.9033	13.3567	0.81737	18.263	1.20426	2.75999e-09	0.297094	0.182136	PIF induced		Unknown
AT3G08720	serine/threonine protein kinase 2	PIF induced No Linc	23.8233	20.5967	11.3867	13.9333	0.795229	20.4771	1.11144	4.70795e-08	0.289707	0.181786	PIF induced	PIF1	Unknown
AT2G07671	ATP synthase subunit C family protein	PIF induced No Linc	11.2533	7.65667	3.55333	4.57667	0.8671	13.29	1.67305	4.33839e-14	0.350696	0.180664	PIF induced		Mitochondrion
AT1G70230	TRICHOME BIREFRINGENCE-LIKE 27	PIF induced No Linc	44.21	40.3433	18.5567	22.5033	0.846154	15.3846	1.26252	2.49299e-11	0.286392	0.178985	PIF induced		Nucleus
AT1G52200	PLAC8 family protein	PIF induced No Linc	80.1667	59.39	30.5633	36.8533	0.873194	12.6806	1.43886	2.28527e-14	0.272833	0.177179	PIF induced		Cell membrane
AT2G47485		PIF induced No Linc	32.4	25.3033	14.9133	18.18	0.813191	18.6809	1.15976	4.50159e-09	0.297555	0.175462	PIF induced		Mitochondrion
AT3G17050	transposable element gene	PIF induced No Linc	145.41	108.497	43.12	51.8867	0.914296	8.5704	1.7433	2.40901e-22	0.252994	0.175081	PIF induced		#N/A
AT3G28340	galacturonosyltransferase-like 10	PIF induced No Linc	30.1133	34.5733	8.27333	10.2767	0.908272	9.17277	1.84155	2.20548e-21	0.313691	0.173292	PIF induced	PIF1PIF5	Golgi body
AT4G23885		PIF induced No Linc	17.1567	11.8333	6.83	8.53333	0.835055	16.4945	1.38994	5.67247e-11	0.342062	0.172996	PIF induced		Chloroplast
AT5G64220	Calmodulin-binding transcription activator protein with CG-1 and Ankyrin domains	PIF induced No Linc	18.2233	16.42	8.75667	10.8367	0.780282	21.9718	1.04723	1.61054e-07	0.310266	0.172362	PIF induced	PIF1PIF3PIF5	Nucleus
AT1G10550	xyloglucan:xyloglucosyl transferase 33	PIF induced No Linc	39.5833	33.3967	5.48667	6.89333	0.958745	4.12553	2.909	5.00197e-45	0.355217	0.171962	PIF induced	PIF1PIF3PIF4PIF5	Extracellular
AT2G36090	F-box family protein	PIF induced No Linc	10.2467	14.0833	4.72	6.01333	0.765983	23.4017	1.08617	3.42922e-07	0.338604	0.170871	PIF induced	PIF3PIF4	Unknown
AT1G42470	Patched family protein	PIF induced No Linc	15.4733	13.3733	4.50667	5.75	0.886626	11.3374	1.82915	2.59202e-17	0.362801	0.170368	PIF induced		Unknown
AT4G25810	xyloglucan endotransglycosylase 6	PIF induced No Linc	18.8633	12.06	7.29333	5.76	1.13253	-13.2527	1.44723	8.43626e-12	-0.333149	0.168295	PIF induced		Extracellular
AT2G05510	Glycine-rich protein family	PIF induced No Linc	19.1233	19.54	5.85667	7.38333	0.884925	11.5075	1.74675	5.98148e-17	0.34402	0.165746	PIF induced		Unknown
AT5G23210	serine carboxypeptidase-like 34	PIF induced No Linc	56.4333	46.2	28.2367	34.2633	0.786263	21.3737	1.01537	6.81056e-08	0.270191	0.164927	PIF induced		Extracellular
AT5G13810	Glutaredoxin family protein	PIF induced No Linc	87.7133	81.9967	41.95	50.7033	0.808726	19.1274	1.10088	5.15759e-09	0.274076	0.164319	PIF induced		Nucleus
AT5G11030	aberrant lateral root formation 4	PIF induced No Linc	8.03	6.81667	4.06333	5.20667	0.711765	28.8235	1.03747	1.49556e-05	0.388758	0.163961	PIF induced		Nucleus
AT1G21080	DNAJ heat shock N-terminal domain-containing protein	PIF induced No Linc	39.7733	29.39	17.0867	20.9067	0.831619	16.8381	1.25872	9.74201e-11	0.287551	0.163875	PIF induced		Cytoplasm
AT3G14830		PIF induced No Linc	27.6067	23.1633	13.0833	16.11	0.7916	20.84	1.10647	2.35351e-08	0.300021	0.163626	PIF induced		Mitochondrion
AT1G21520		PIF induced No Linc	37.5933	31.57	9.36333	11.6067	0.920534	7.94663	2.03854	3.39654e-25	0.320194	0.162726	PIF induced		Unknown
AT1G71360	Galactose-binding protein	PIF induced No Linc	8.86	8.07333	4.37	5.62	0.721604	27.8396	1.02841	5.18314e-06	0.359533	0.161964	PIF induced		Unknown
AT3G48970	Heavy metal transport/detoxification superfamily protein	PIF induced No Linc	340.77	347.113	81.1067	97.77	0.935827	6.41728	2.08322	7.90199e-31	0.262998	0.161586	PIF induced		Golgi body
AT1G44100	amino acid permease 5	PIF induced No Linc	29.36	29.9167	14.1667	17.4367	0.784774	21.5226	1.08549	4.46385e-08	0.287479	0.16039	PIF induced		Cell membrane
AT4G05200	cysteine-rich RLK (RECEPTOR-like protein kinase) 25	PIF induced No Linc	25.2133	16.1233	6.9	8.65	0.904441	9.55588	1.9684	5.44256e-21	0.3542	0.15816	PIF induced		Extracellular
AT3G10640	SNF7 family protein	PIF induced No Linc	34.4033	29.3767	15.4733	19.04	0.811587	18.8413	1.16636	1.38224e-09	0.285376	0.157041	PIF induced		Nucleus
AT3G08030	Protein of unknown function, DUF642	PIF induced No Linc	595.327	570.307	196.97	237.333	0.898675	10.1325	1.62904	2.52715e-19	0.274678	0.156439	PIF induced	PIF1PIF3PIF5	Chloroplast
AT5G09440	EXORDIUM like 4	PIF induced No Linc	1210.82	1113.66	447.94	539.947	0.879396	12.0604	1.42606	5.44293e-16	0.266074	0.153044	PIF induced		Chloroplast
AT3G51890	Clathrin light chain protein	PIF induced No Linc	11.5567	11.18	4.81333	6.17333	0.798319	20.1681	1.2973	3.68915e-09	0.363242	0.152859	PIF induced		Nucleus
AT2G17500	Auxin efflux carrier family protein	PIF induced No Linc	99.3433	70.77	32.14	39.13	0.895987	10.4013	1.70726	2.7511e-19	0.293212	0.152815	PIF induced	PIF3	Chloroplast
AT5G12010		PIF induced No Linc	9.17	6.54333	4.47667	5.75333	0.727983	27.2017	1.08901	2.88658e-06	0.389855	0.152694	PIF induced		Nucleus
AT4G11655	Uncharacterised protein family (UPF0497)	PIF induced No Linc	15.9567	14.85	7.66	9.63333	0.762153	23.7847	1.04807	2.24305e-07	0.322535	0.15246	PIF induced		Unknown
AT2G16710	Iron-sulphur cluster biosynthesis family protein	PIF induced No Linc	29.79	27.26	14.99	18.4767	0.764414	23.5586	1.03825	2.38758e-07	0.305785	0.150858	PIF induced		Mitochondrion
AT1G62610	NAD(P)-binding Rossmann-fold superfamily protein	PIF induced No Linc	27.7067	22.0333	6.27667	7.96	0.92145	7.85503	2.22268	9.67702e-27	0.354998	0.150575	PIF induced		Unknown
AT1G08315	ARM repeat superfamily protein	PIF induced No Linc	51.95	48.7067	22.8067	27.94	0.823859	17.6141	1.21104	1.46133e-10	0.287544	0.149384	PIF induced		Mitochondrion
AT4G13580	Disease resistance-responsive (dirigent-like protein) family protein	PIF induced No Linc	429.59	396.943	124.05	150.18	0.914479	8.55207	1.79419	8.57621e-24	0.259147	0.147928	PIF induced		Chloroplast
AT1G14540	Peroxidase superfamily protein	PIF induced No Linc	22	12.2533	4.37333	5.66667	0.926626	7.33737	2.38124	3.55175e-29	0.351165	0.146077	PIF induced		Extracellular
AT3G30390	Transmembrane amino acid transporter family protein	PIF induced No Linc	545.267	468.823	258.66	313.097	0.810065	18.9935	1.10169	1.54963e-09	0.279712	0.145022	PIF induced		Cell membrane
AT2G04240	RING/U-box superfamily protein	PIF induced No Linc	68.64	65.3967	27.0233	33.1467	0.852863	14.7137	1.37907	2.10436e-13	0.301516	0.141462	PIF induced	PIF1PIF4PIF5	Unknown
AT3G50210	2-oxoglutarate (2OG) and Fe(II)-dependent oxygenase superfamily protein	PIF induced No Linc	14.29	11.4767	6.3	8.03667	0.782645	21.7355	1.21431	1.19274e-08	0.34324	0.140819	PIF induced		Cytoplasm
AT1G07650	Leucine-rich repeat transmembrane protein kinase	PIF induced No Linc	45.5833	43.2967	22.19	27.34	0.779852	22.0148	1.03194	2.76991e-08	0.279837	0.140279	PIF induced		Cell membrane
AT4G36380	Cytochrome P450 superfamily protein	PIF induced No Linc	11.3433	9.71333	3.84	5.03333	0.84096	15.904	1.56198	1.19707e-12	0.380482	0.139138	PIF induced		Chloroplast
AT3G50810	Uncharacterised protein family (UPF0497)	PIF induced No Linc	12.21	10.97	4.36333	5.72	0.827103	17.2897	1.50971	4.85298e-12	0.357853	0.138905	PIF induced		Unknown
AT1G70810	Calcium-dependent lipid-binding (CaLB domain) family protein	PIF induced No Linc	14.5667	11.3567	5.78667	7.42333	0.813591	18.6409	1.37507	1.36568e-10	0.360497	0.138521	PIF induced		Unknown
AT5G14920	Gibberellin-regulated family protein	PIF induced No Linc	220.903	275.25	98.44	119.85	0.825172	17.4828	1.16508	7.54077e-11	0.280249	0.137429	PIF induced		Unknown	RS upregulated
AT5G54585		PIF induced No Linc	17.02	14.7533	6.75	8.60667	0.819215	18.0785	1.35299	5.75283e-11	0.331335	0.136362	PIF induced	PIF1PIF4PIF5	Unknown
AT1G67330	Protein of unknown function (DUF579)	PIF induced No Linc	10.0467	10.24	4.63333	6.03333	0.741379	25.8621	1.13595	3.25264e-07	0.367268	0.135109	PIF induced		Mitochondrion
AT2G40113	Pollen Ole e 1 allergen and extensin family protein	PIF induced No Linc	37.11	34.9	11.85	14.8167	0.882555	11.7445	1.68641	6.76914e-18	0.326992	0.135109	PIF induced		Extracellular
AT1G23800	aldehyde dehydrogenase 2B7	PIF induced No Linc	22.24	19.3933	10.3833	13.03	0.776778	22.3222	1.1292	2.3492e-08	0.321932	0.134657	PIF induced		Chloroplast
AT1G04220	3-ketoacyl-CoA synthase 2	PIF induced No Linc	23.93	22.4433	4.91667	6.38	0.923036	7.69635	2.29611	1.03056e-28	0.365362	0.131683	PIF induced		Nucleus	RS downregulated
AT1G03740	Protein kinase superfamily protein	PIF induced No Linc	23.2233	20.74	11.5	14.42	0.750924	24.9076	1.03604	2.42211e-07	0.32754	0.131631	PIF induced		Nucleus
AT1G23440	Peptidase C15, pyroglutamyl peptidase I-like	PIF induced No Linc	151.607	146.937	72.76	88.95	0.794665	20.5335	1.06679	4.24483e-09	0.29264	0.13135	PIF induced		Unknown
AT1G55840	Sec14p-like phosphatidylinositol transfer family protein	PIF induced No Linc	69.71	70.7367	30.82	37.9333	0.817091	18.2909	1.20179	1.33771e-10	0.307525	0.130994	PIF induced		Golgi body
AT5G48800	Phototropic-responsive NPH3 family protein	PIF induced No Linc	16.5133	20.8767	4.03	5.27	0.900668	9.93324	2.04813	9.37419e-22	0.400831	0.130043	PIF induced		Cell membrane
AT3G51330	Eukaryotic aspartyl protease family protein	PIF induced No Linc	12.0067	9.98333	4.66333	6.09333	0.805266	19.4734	1.43151	1.51897e-10	0.388613	0.129926	PIF induced		Unknown
AT2G24300	Calmodulin-binding protein	PIF induced No Linc	31.95	33.8533	9.78	12.33	0.88498	11.502	1.70745	1.22187e-18	0.341529	0.129926	PIF induced		Nucleus
AT1G09540	myb domain protein 61	PIF induced No Linc	10.7167	10.76	4.75333	6.21333	0.75517	24.483	1.15505	7.58939e-08	0.356364	0.129388	PIF induced	PIF1PIF4	Nucleus
AT5G11950	Putative lysine decarboxylase family protein	PIF induced No Linc	46.4633	33.46	16.6167	20.67	0.864195	13.5805	1.54874	2.42544e-15	0.321526	0.128992	PIF induced	PIF1PIF4PIF5	Cytoplasm
AT4G39070	B-box zinc finger family protein	PIF induced No Linc	28.0233	26.6033	7.45333	9.48667	0.901151	9.88495	1.88627	5.18103e-22	0.355082	0.128986	PIF induced	PIF1PIF4	Nucleus	RS upregulated
AT3G44300	nitrilase 2	PIF induced No Linc	17.5067	11.25	8.33333	6.47667	1.2024	-20.2398	1.14335	1.02687e-07	-0.356327	0.128941	PIF induced		Cell membrane
AT3G57630	exostosin family protein	PIF induced No Linc	14.0833	11.97	4.96333	6.45333	0.836623	16.3377	1.53529	8.98526e-13	0.38812	0.128367	PIF induced		Unknown
AT1G74450	Protein of unknown function (DUF793)	PIF induced No Linc	19.7867	20.1033	9.07333	11.4767	0.775669	22.4331	1.1265	1.72906e-08	0.332559	0.128215	PIF induced	PIF3	Nucleus
AT3G49120	peroxidase CB	PIF induced No Linc	396.753	265.08	33.3067	41.0133	0.978796	2.12044	3.64778	6.9273e-80	0.316511	0.12792	PIF induced	PIF3PIF4	Extracellular
AT2G16630	Pollen Ole e 1 allergen and extensin family protein	PIF induced No Linc	25.8667	22.9067	10.6133	13.33	0.821897	17.8103	1.34422	3.67594e-11	0.352135	0.127807	PIF induced		Extracellular
AT5G25110	CBL-interacting protein kinase 25	PIF induced No Linc	32.19	35.0533	9.35333	11.84	0.891111	10.8889	1.75699	4.87314e-20	0.327903	0.127173	PIF induced		Cell membrane
AT1G70900		PIF induced No Linc	61.1467	50.6133	22.23	27.58	0.862527	13.7473	1.551	1.96247e-15	0.31571	0.124802	PIF induced		Unknown	RS downregulated
AT4G32810	carotenoid cleavage dioxygenase 8	PIF induced No Linc	10.1167	10.2833	4.45	5.87	0.749412	25.0588	1.17871	7.20098e-08	0.380558	0.12448	PIF induced		Chloroplast
AT5G38610	Plant invertase/pectin methylesterase inhibitor superfamily protein	PIF induced No Linc	8.17667	6.54667	4.03667	5.3	0.694847	30.5153	1.03002	8.259e-06	0.424341	0.123116	PIF induced		Extracellular
AT3G21090	ABC-2 type transporter family protein	PIF induced No Linc	37.1767	34.9867	10.4367	13.1833	0.897282	10.2718	1.873	1.48763e-21	0.333188	0.122764	PIF induced		Cell membrane
AT5G51640	Plant protein of unknown function (DUF828)	PIF induced No Linc	29.87	26.4433	15.29	19.1267	0.736854	26.3146	1.0009	4.94102e-07	0.334599	0.122762	PIF induced		Unknown
AT1G22550	Major facilitator superfamily protein	PIF induced No Linc	29.0967	26.6733	13.5333	16.9967	0.777468	22.2532	1.14566	8.78141e-09	0.328185	0.122116	PIF induced		Cell membrane
AT4G14380		PIF induced No Linc	16.3333	16.4833	7.68333	9.84	0.750674	24.9326	1.06119	1.06167e-07	0.332526	0.121727	PIF induced		Nucleus
AT5G38530	tryptophan synthase beta type 2	PIF induced No Linc	29.94	27.08	15.1133	18.9233	0.743031	25.6969	1.01317	2.82416e-07	0.326151	0.120904	PIF induced		Chloroplast
AT1G26945	basic helix-loop-helix (bHLH) DNA-binding superfamily protein	PIF induced No Linc	21.7433	17.3733	6.08333	7.87333	0.885696	11.4304	1.86277	1.03782e-19	0.357369	0.12085	PIF induced		Nucleus
AT4G15800	ralf-like 33	PIF induced No Linc	107.147	77.94	52.4033	64.5467	0.778177	22.1823	1.08556	1.27464e-08	0.319467	0.120278	PIF induced		Extracellular
AT3G53200	myb domain protein 27	PIF induced No Linc	40.31	36.1867	8.72	6.75333	1.06226	-6.2256	2.21847	7.31769e-30	-0.381303	0.119653	PIF induced	PIF1PIF4	Nucleus
AT1G11000	Seven transmembrane MLO family protein	PIF induced No Linc	15.79	14.8533	5.52	7.18	0.838364	16.1636	1.53593	2.54518e-13	0.373868	0.119169	PIF induced	PIF4	Unknown
AT1G07090	Protein of unknown function (DUF640)	PIF induced No Linc	26.4067	26.38	7.4	9.5	0.889512	11.0488	1.84468	2.2742e-20	0.352086	0.118722	PIF induced	PIF1PIF3PIF4PIF5	Nucleus
AT4G13860	RNA-binding (RRM/RBD/RNP motifs) family protein	PIF induced No Linc	7.71333	7.07333	3.28	4.38667	0.750376	24.9624	1.35643	5.75673e-08	0.445426	0.118503	PIF induced		Unknown
AT1G12530		PIF induced No Linc	43.0067	34.35	21.43	26.68	0.756682	24.3318	1.06868	7.58312e-08	0.333861	0.118461	PIF induced		Nucleus
AT5G02550		PIF induced No Linc	15.77	14.37	7.6	9.73667	0.738474	26.1526	1.05139	2.69452e-07	0.364315	0.118198	PIF induced		Nucleus
AT5G44130	FASCICLIN-like arabinogalactan protein 13 precursor	PIF induced No Linc	220.837	199.98	40.7867	50.4533	0.946311	5.36888	2.44442	7.37799e-41	0.303556	0.116839	PIF induced	PIF1	Cell membrane
AT5G58700	phosphatidylinositol-speciwc phospholipase C4	PIF induced No Linc	10.3167	9.36	4.54333	6.01	0.745958	25.4042	1.18644	6.54039e-08	0.377846	0.116743	PIF induced		Unknown
AT1G36160	acetyl-CoA carboxylase 1	PIF induced No Linc	56.86	54.33	26.9367	33.4833	0.781219	21.8781	1.11644	5.35574e-09	0.315175	0.116463	PIF induced	PIF4	Cytoplasm
AT2G22860	phytosulfokine 2 precursor	PIF induced No Linc	221.44	224.557	109.83	135.13	0.773318	22.6682	1.02054	1.77198e-08	0.296378	0.115992	PIF induced		Extracellular
AT2G43040	tetratricopeptide repeat (TPR)-containing protein	PIF induced No Linc	12.57	12.1733	5.03	6.59	0.793103	20.6897	1.33283	5.14377e-10	0.383879	0.115391	PIF induced		Nucleus
AT1G73680	alpha dioxygenase	PIF induced No Linc	14.07	11.3	5.32667	6.95	0.814335	18.5665	1.44245	2.45467e-11	0.402303	0.114651	PIF induced		Extracellular
AT1G72830	nuclear factor Y, subunit A3	PIF induced No Linc	12.7467	10.76	6.03667	7.83333	0.73224	26.776	1.1374	2.4616e-07	0.383421	0.114091	PIF induced		Nucleus
AT2G35710	Nucleotide-diphospho-sugar transferases superfamily protein	PIF induced No Linc	20.6667	18.91	9.22667	11.79	0.775932	22.4068	1.15149	5.04439e-09	0.343372	0.112444	PIF induced	PIF1PIF3PIF5	Mitochondrion
AT5G64120	Peroxidase superfamily protein	PIF induced No Linc	892.913	648.52	151.16	186.203	0.952756	4.72439	2.61547	1.57684e-45	0.311522	0.11218	PIF induced		Extracellular
AT5G64370	beta-ureidopropionase	PIF induced No Linc	169.64	157.133	75.3933	93.1633	0.811452	18.8548	1.19882	7.39216e-11	0.305305	0.111182	PIF induced		Cytoplasm
AT3G27990	other RNA	PIF induced No Linc	10.4633	11.1933	5.17	6.76333	0.698992	30.1008	1.05709	2.5055e-06	0.392681	0.111163	PIF induced		#N/A
AT2G32300	uclacyanin 1	PIF induced No Linc	57.2033	51.12	24.5	30.6267	0.812659	18.7341	1.22057	3.53222e-11	0.300373	0.110441	PIF induced		Cell membrane
AT4G35560	Transducin/WD40 repeat-like superfamily protein	PIF induced No Linc	20.3067	16.01	7.82667	10.06	0.821047	17.8953	1.41205	5.60301e-12	0.372703	0.110042	PIF induced		Nucleus
AT5G57620	myb domain protein 36	PIF induced No Linc	24.3167	26.8	11.1167	14.1167	0.772727	22.7273	1.14838	7.57937e-09	0.351481	0.109655	PIF induced		Nucleus
AT1G70330	equilibrative nucleotide transporter 1	PIF induced No Linc	186.863	170.923	71.57	88.6467	0.851885	14.8115	1.40321	1.09184e-14	0.309136	0.107431	PIF induced		Unknown
AT5G06610	Protein of unknown function (DUF620)	PIF induced No Linc	8.18333	7.82333	3.99333	5.31	0.68576	31.424	1.06325	4.98797e-06	0.431354	0.107154	PIF induced		Nucleus
AT5G16360	NC domain-containing protein-related	PIF induced No Linc	90.71	90.4133	28.2867	35.3567	0.886741	11.3259	1.68968	2.62027e-20	0.317788	0.105638	PIF induced		Unknown
AT2G35810		PIF induced No Linc	26.0367	19.8933	8.24333	10.67	0.863619	13.6381	1.73714	3.07901e-17	0.359854	0.103803	PIF induced		Unknown
AT1G62660	Glycosyl hydrolases family 32 protein	PIF induced No Linc	269.72	225.463	115.7	143.327	0.820629	17.9371	1.24631	8.07007e-12	0.309094	0.10356	PIF induced	PIF1PIF4	Unknown
AT1G52330	Late embryogenesis abundant (LEA) hydroxyproline-rich glycoprotein family	PIF induced No Linc	21.1867	19.86	7.84	10.12	0.829171	17.0829	1.4827	5.52366e-13	0.374907	0.10344	PIF induced		Nucleus
AT2G26170	cytochrome P450, family 711, subfamily A, polypeptide 1	PIF induced No Linc	22.74	19.6667	6.31333	8.22667	0.883523	11.6477	1.87143	4.87314e-20	0.383299	0.103336	PIF induced		Unknown
AT1G02920	glutathione S-transferase 7	PIF induced No Linc	184.02	82.9033	31.9633	39.9867	0.947235	5.27654	2.5947	2.51706e-43	0.30865	0.102634	PIF induced		Cytoplasm	RS upregulated
AT2G16790	P-loop containing nucleoside triphosphate hydrolases superfamily protein	PIF induced No Linc	10.15	8.35333	4.19667	5.62	0.760918	23.9082	1.30134	5.99404e-09	0.413611	0.102611	PIF induced		Cytoplasm
AT1G78000	sulfate transporter 1;2	PIF induced No Linc	75.96	60.2533	31.8533	39.89	0.81779	18.221	1.24075	6.91533e-12	0.31299	0.10043	PIF induced		Unknown	RS downregulated
AT5G62480	glutathione S-transferase tau 9	PIF induced No Linc	43.3967	38.26	17.9667	22.7067	0.813606	18.6394	1.29447	1.17689e-11	0.332396	0.100299	PIF induced		Nucleus
AT3G01100	hypothetical protein 1	PIF induced No Linc	10.8967	9.96667	4.51667	6.04667	0.760188	23.9812	1.31832	4.29717e-09	0.412374	0.0984347	PIF induced		Cell membrane
AT3G45240	geminivirus rep interacting kinase 1	PIF induced No Linc	49.3367	44.99	22.88	28.8367	0.774852	22.5148	1.12323	2.47507e-09	0.334055	0.0971281	PIF induced		Nucleus
AT5G22310		PIF induced No Linc	18.1067	18.33	8.82667	11.3933	0.72342	27.658	1.04349	2.76493e-07	0.377041	0.0967924	PIF induced		Unknown
AT5G64260	EXORDIUM like 2	PIF induced No Linc	1478.95	1437.99	682.98	847.82	0.792907	20.7093	1.06926	3.47879e-10	0.304157	0.0951979	PIF induced	PIF1PIF3PIF5	Chloroplast
AT1G79590	syntaxin of plants 52	PIF induced No Linc	61.7733	50.61	25.99	32.73	0.811644	18.8356	1.3112	1.05369e-11	0.342604	0.0949659	PIF induced	PIF1PIF3PIF5	Golgi body
AT5G52310	low-temperature-responsive protein 78 (LTI78) / desiccation-responsive protein 29A (RD29A)	PIF induced No Linc	28.5233	56	7.86667	10.24	0.885106	11.4894	1.83634	4.77958e-21	0.368199	0.094793	PIF induced		Nucleus
AT1G29050	TRICHOME BIREFRINGENCE-LIKE 38	PIF induced No Linc	20.81	16.53	4.83	6.45	0.898623	10.1377	2.1573	2.14277e-24	0.411289	0.0934169	PIF induced	PIF1	Unknown
AT1G80240	Protein of unknown function, DUF642	PIF induced No Linc	50.0633	38.35	25.2733	31.8833	0.73336	26.664	1.04012	1.09728e-07	0.339375	0.0931489	PIF induced	PIF5	Extracellular
AT5G48380	BAK1-interacting receptor-like kinase 1	PIF induced No Linc	45.7733	40.8667	21.3967	27.0667	0.767401	23.2599	1.12704	3.97779e-09	0.352497	0.0927141	PIF induced		Cell membrane
AT1G19380	Protein of unknown function (DUF1195)	PIF induced No Linc	16.6067	17.07	4.95667	6.64	0.855508	14.4492	1.7952	4.3502e-17	0.385554	0.0911117	PIF induced		Unknown
AT2G06050	oxophytodienoate-reductase 3	PIF induced No Linc	12.04	8.97	4.59	6.16	0.789262	21.0738	1.47023	6.96507e-11	0.4238	0.090604	PIF induced		Unknown
AT5G20730	Transcriptional factor B3 family protein / auxin-responsive factor AUX/IAA-related	PIF induced No Linc	42.0933	38.81	21.03	26.6833	0.731603	26.8397	1.02878	9.26975e-08	0.334313	0.0903374	PIF induced		Nucleus
AT3G16530	Legume lectin family protein	PIF induced No Linc	20.3133	10.9667	7.65667	5.75333	1.15038	-15.0382	1.44553	1.8854e-12	-0.413596	0.0897298	PIF induced		Cell membrane
AT2G27000	cytochrome P450, family 705, subfamily A, polypeptide 8	PIF induced No Linc	10.65	10.4833	5.29667	7.06667	0.669365	33.0635	1.03526	3.09397e-06	0.413923	0.0892759	PIF induced		Unknown
AT1G26560	beta glucosidase 40	PIF induced No Linc	9.52667	12.1167	3.89333	5.27	0.755621	24.4379	1.31326	7.26196e-09	0.429446	0.0892759	PIF induced		Extracellular	RS downregulated
AT3G14280		PIF induced No Linc	22.9733	25.5433	10.3167	13.3233	0.762444	23.7556	1.13619	4.89492e-09	0.369681	0.0888153	PIF induced		Nucleus
AT5G46900	Bifunctional inhibitor/lipid-transfer protein/seed storage 2S albumin superfamily protein	PIF induced No Linc	227.93	151.693	30.62	38.64	0.959353	4.06467	2.95535	2.41905e-55	0.345884	0.0884693	PIF induced		Extracellular
AT5G57970	DNA glycosylase superfamily protein	PIF induced No Linc	8.61667	9.02667	3.96333	5.37	0.697708	30.2292	1.15805	6.72197e-07	0.448007	0.0881859	PIF induced		Nucleus
AT5G20280	sucrose phosphate synthase 1F	PIF induced No Linc	22.1767	16.05	7.59333	9.92	0.840457	15.9543	1.61156	7.42605e-15	0.412993	0.0881859	PIF induced		Nucleus
AT2G27200	P-loop containing nucleoside triphosphate hydrolases superfamily protein	PIF induced No Linc	9.15667	8.16333	4.03	5.46333	0.720416	27.9584	1.22359	1.09032e-07	0.437022	0.0871167	PIF induced		Nucleus
AT1G10410	Protein of unknown function (DUF1336)	PIF induced No Linc	67.4233	57.0467	21.4267	27.24	0.873614	12.6386	1.7034	2.14485e-19	0.346944	0.0865498	PIF induced	PIF4PIF5	Nucleus
AT3G50830	cold-regulated 413-plasma membrane 2	PIF induced No Linc	81.0433	58.8833	41.33	52.07	0.729562	27.0438	1.00421	1.09032e-07	0.338081	0.0864282	PIF induced		Mitochondrion
AT5G51630	Disease resistance protein (TIR-NBS-LRR class) family	PIF induced No Linc	9.84333	9.89333	3.73333	5.11667	0.773595	22.6405	1.43817	2.83436e-10	0.447797	0.086258	PIF induced		Unknown
AT4G30060	Core-2/I-branching beta-1,6-N-acetylglucosaminyltransferase family protein	PIF induced No Linc	27.44	24.7767	6.67333	8.77667	0.898716	10.1284	2.10693	1.38926e-24	0.411146	0.0858905	PIF induced		Mitochondrion
AT4G23700	cation/H+ exchanger 17	PIF induced No Linc	25.0733	23.1933	6.73333	5.00333	1.09433	-9.43293	1.93161	2.4814e-21	-0.431144	0.0857679	PIF induced		Nucleus	RS downregulated
AT4G20362	other RNA	PIF induced No Linc	45.0967	39.3767	7.66333	10.0567	0.936064	6.39359	2.56182	1.04743e-38	0.388237	0.085228	PIF induced		#N/A
AT3G26100	Regulator of chromosome condensation (RCC1) family protein	PIF induced No Linc	32.8833	25.8033	13.8233	17.7667	0.793109	20.6891	1.27841	6.15752e-11	0.362145	0.0848594	PIF induced		Cytoplasm
AT3G30180	brassinosteroid-6-oxidase 2	PIF induced No Linc	43.7233	39.2733	20.0033	25.5133	0.767707	23.2293	1.09648	1.71082e-09	0.336693	0.0848397	PIF induced		Extracellular
AT1G20510	OPC-8:0 CoA ligase1	PIF induced No Linc	10.3967	10.39	4.56333	6.13667	0.730286	26.9714	1.24145	4.6131e-08	0.442317	0.0847939	PIF induced		Chloroplast
AT5G20270	heptahelical transmembrane protein1	PIF induced No Linc	102.743	85.0867	47.8933	60.34	0.773078	22.6922	1.12848	1.28551e-09	0.337763	0.084548	PIF induced		Nucleus	RS downregulated
AT5G11000	Plant protein of unknown function (DUF868)	PIF induced No Linc	49.8733	40.0333	18.2	23.26	0.840244	15.9756	1.45837	7.12303e-15	0.354978	0.0837656	PIF induced		Chloroplast
AT1G29195		PIF induced No Linc	25.1133	17.4467	4.83667	6.52	0.916982	8.30182	2.39716	6.96368e-31	0.433649	0.0809459	PIF induced		Unknown
AT1G73640	RAB GTPase homolog A6A	PIF induced No Linc	30.1567	29.2033	13.2433	17.0767	0.773354	22.6646	1.18811	7.04468e-10	0.368058	0.0807959	PIF induced		Cytoplasm
AT1G30750		PIF induced No Linc	271.02	271.29	107.387	135.04	0.831004	16.8996	1.34745	7.20287e-14	0.334113	0.0804799	PIF induced		Unknown
AT2G36310	uridine-ribohydrolase 1	PIF induced No Linc	58.0633	44.3633	24.1967	30.8367	0.803937	19.6063	1.31979	7.04805e-12	0.360967	0.0794933	PIF induced		Cytoplasm
AT3G18820	RAB GTPase homolog G3F	PIF induced No Linc	122.253	104.783	58.2133	73.5167	0.761035	23.8965	1.06925	3.31589e-09	0.339266	0.0790713	PIF induced		Unknown
AT5G25810	Integrase-type DNA-binding superfamily protein	PIF induced No Linc	26.2133	31.7933	5.43667	7.27667	0.911439	8.85609	2.29577	5.82104e-29	0.429426	0.0784978	PIF induced		Nucleus
AT4G23690	Disease resistance-responsive (dirigent-like protein) family protein	PIF induced No Linc	157.473	122.253	52.4667	66.41	0.867215	13.2785	1.62596	1.09963e-18	0.344694	0.0770352	PIF induced		Extracellular
AT4G27720	Major facilitator superfamily protein	PIF induced No Linc	109.297	110.78	52.9167	66.9867	0.750443	24.9557	1.06832	7.98164e-09	0.338706	0.0769727	PIF induced		Unknown
AT3G12920	SBP (S-ribonuclease binding protein) family protein	PIF induced No Linc	38.9267	33.33	18.7267	24.06	0.735974	26.4026	1.07218	2.21059e-08	0.357407	0.0762189	PIF induced	PIF1PIF3PIF4PIF5	Cytoplasm
AT1G61590	Protein kinase superfamily protein	PIF induced No Linc	73.1467	69.8267	31.3433	39.9133	0.794992	20.5008	1.23117	2.3622e-11	0.345342	0.0762189	PIF induced		Unknown
AT2G21130	Cyclophilin-like peptidyl-prolyl cis-trans isomerase family protein	PIF induced No Linc	15.59	18.3033	5.53667	7.44667	0.810013	18.9987	1.46755	7.29005e-13	0.423024	0.0760443	PIF induced		Cytoplasm
AT1G55730	cation exchanger 5	PIF induced No Linc	14.1033	15.21	7.01667	9.32	0.674976	32.5024	1.03129	1.24254e-06	0.415167	0.0759893	PIF induced		Unknown
AT4G16770	2-oxoglutarate (2OG) and Fe(II)-dependent oxygenase superfamily protein	PIF induced No Linc	13.5167	14.23	5.99667	8.03333	0.729167	27.0833	1.2193	2.02247e-08	0.409597	0.0754438	PIF induced	PIF1PIF3PIF4PIF5	Cytoplasm
AT1G18720	Protein of unknown function (DUF962)	PIF induced No Linc	161.54	138.137	83.2933	105.287	0.718923	28.1077	1.01733	1.18313e-07	0.34276	0.0751182	PIF induced		Chloroplast
AT1G01120	3-ketoacyl-CoA synthase 1	PIF induced No Linc	476.587	448.86	132.693	167.423	0.899009	10.0991	1.82352	4.32048e-25	0.323169	0.0751079	PIF induced	PIF5	Unknown	RS downregulated
AT3G09020	alpha 1,4-glycosyltransferase family protein	PIF induced No Linc	28.31	21.98	11.68	15.22	0.787132	21.2868	1.2789	4.16616e-11	0.376984	0.0746204	PIF induced		Golgi body
AT3G45242	conserved peptide upstream open reading frame 61	PIF induced No Linc	16.39	15.0867	7.24333	9.61333	0.740889	25.9111	1.19087	7.61773e-09	0.412418	0.0742465	PIF induced		Unknown
AT2G28110	Exostosin family protein	PIF induced No Linc	36.9367	30.3767	16.1267	20.81	0.774948	22.5052	1.19497	2.98349e-10	0.366772	0.0739311	PIF induced		Cell membrane
AT1G73220	organic cation/carnitine transporter1	PIF induced No Linc	26.56	18.5533	7.24667	5.35667	1.09786	-9.78599	1.88526	3.83691e-21	-0.437587	0.0738727	PIF induced		Cell membrane
AT5G47240	nudix hydrolase homolog 8	PIF induced No Linc	53.5067	53.92	18.89	24.3233	0.843043	15.6957	1.518	7.40895e-16	0.349281	0.0734922	PIF induced		Unknown
AT3G44190	FAD/NAD(P)-binding oxidoreductase family protein	PIF induced No Linc	63.02	65.66	31.77	40.5367	0.719467	28.0533	1.01832	8.29274e-08	0.360093	0.0730554	PIF induced		Cytoplasm
AT1G70710	glycosyl hydrolase 9B1	PIF induced No Linc	52.2167	59.6533	11.6333	15.1867	0.912444	8.75565	2.20348	5.88699e-30	0.399033	0.071209	PIF induced		Extracellular
AT2G24330	Protein of unknown function (DUF2296)	PIF induced No Linc	13.1367	14.43	5.87667	7.89667	0.721763	27.8237	1.19467	3.07746e-08	0.448142	0.0709759	PIF induced		Nucleus
AT5G44120	RmlC-like cupins superfamily protein	PIF induced No Linc	73.04	73.5067	13.5633	10.31	1.0547	-5.46993	2.47217	1.14906e-37	-0.398862	0.0709457	PIF induced	PIF1	Unknown	RS downregulated
AT4G26140	beta-galactosidase 12	PIF induced No Linc	19.8833	13.8033	7.08	9.46	0.814111	18.5889	1.55037	1.12549e-13	0.424382	0.0696316	PIF induced		Extracellular
AT3G57230	AGAMOUS-like 16	PIF induced No Linc	18.55	17.15	7.91	10.5067	0.755952	24.4048	1.31182	8.11567e-10	0.412301	0.0694681	PIF induced		Nucleus
AT3G46690	UDP-Glycosyltransferase superfamily protein	PIF induced No Linc	12.2067	8.05333	4.73333	6.45	0.770294	22.9706	1.40829	1.63976e-10	0.461358	0.0687025	PIF induced		Unknown
AT2G35760	Uncharacterised protein family (UPF0497)	PIF induced No Linc	34.91	36.7367	8.31333	11.0333	0.897732	10.2268	2.11794	2.8258e-26	0.406496	0.0684723	PIF induced	PIF5	Unknown
AT5G66930		PIF induced No Linc	22.66	20.6467	10.3267	13.5467	0.738919	26.1081	1.19975	7.32846e-09	0.402618	0.0682861	PIF induced		Cytoplasm
AT4G22130	STRUBBELIG-receptor family 8	PIF induced No Linc	50.7333	43.2667	22.9933	29.57	0.762918	23.7082	1.23393	6.83913e-10	0.395609	0.0682541	PIF induced		Extracellular
AT3G49845		PIF induced No Linc	10.2633	7.62667	3.94	5.46333	0.759093	24.0907	1.41369	3.86719e-10	0.470329	0.0678181	PIF induced		Unknown
AT1G73260	kunitz trypsin inhibitor 1	PIF induced No Linc	977.163	763.193	439.553	556.63	0.782228	21.7772	1.17802	8.60007e-11	0.351816	0.0675343	PIF induced		Extracellular
AT2G34840	Coatomer epsilon subunit	PIF induced No Linc	8.30667	6.12	3.83667	5.31333	0.66965	33.035	1.16201	7.88814e-07	0.476441	0.0672946	PIF induced		Unknown
AT5G50350		PIF induced No Linc	23.56	21.0233	9.37	12.3567	0.789523	21.0477	1.37991	1.26425e-11	0.416135	0.0671876	PIF induced		Nucleus
AT1G06980		PIF induced No Linc	28.87	28.4867	9.78667	12.89	0.83738	16.262	1.5739	1.09342e-15	0.409096	0.0669839	PIF induced		Unknown
AT1G65320	Cystathionine beta-synthase (CBS) family protein	PIF induced No Linc	16.36	15.8433	8.13667	10.8367	0.671666	32.8334	1.01596	7.65551e-07	0.39483	0.0664046	PIF induced		Unknown
AT5G23870	Pectinacetylesterase family protein	PIF induced No Linc	18.2567	17.18	5.82	7.87	0.835165	16.4835	1.67808	8.17399e-16	0.449084	0.0660749	PIF induced		Extracellular
AT2G37170	plasma membrane intrinsic protein 2	PIF induced No Linc	1032.79	878.587	513.89	651.593	0.734623	26.5377	1.03563	1.56525e-08	0.346594	0.0658691	PIF induced	PIF5	Cell membrane
AT1G49660	carboxyesterase 5	PIF induced No Linc	39.1067	41.56	14.9633	19.4567	0.813889	18.6111	1.38786	2.48328e-13	0.396598	0.0658307	PIF induced		Nucleus	RS upregulated
AT1G17430	alpha/beta-Hydrolases superfamily protein	PIF induced No Linc	26.9667	24.4533	11.33	14.8733	0.773396	22.6604	1.25693	1.18984e-10	0.407227	0.0654823	PIF induced		Cytoplasm
AT4G23870		PIF induced No Linc	125.56	119.493	48.02	61.4433	0.826885	17.3115	1.32975	1.57282e-14	0.324184	0.0652276	PIF induced		Unknown
AT3G13330	proteasome activating protein 200	PIF induced No Linc	9.38333	8.34	4.73667	6.53333	0.613343	38.6657	1.03965	7.35766e-06	0.443887	0.065212	PIF induced		Nucleus
AT4G09890	Protein of unknown function (DUF3511)	PIF induced No Linc	139.88	148.667	67.2667	85.9067	0.743298	25.6702	1.06725	4.89466e-09	0.34551	0.064119	PIF induced	PIF1PIF4PIF5	Nucleus
AT4G20830	FAD-binding Berberine family protein	PIF induced No Linc	218.577	194.933	55.6367	71.1367	0.904873	9.5127	2.00867	5.07225e-28	0.355285	0.0640393	PIF induced		Unknown
AT1G76500	Predicted AT-hook DNA-binding family protein	PIF induced No Linc	13.77	13.54	5.22667	7.12333	0.777995	22.2005	1.39923	3.27681e-11	0.44047	0.0639032	PIF induced	PIF1PIF3PIF4PIF5	Unknown
AT1G47480	alpha/beta-Hydrolases superfamily protein	PIF induced No Linc	17.6967	15.0867	7.45333	10.01	0.750407	24.9593	1.18815	8.66973e-10	0.396264	0.063027	PIF induced		Nucleus
AT3G54200	Late embryogenesis abundant (LEA) hydroxyproline-rich glycoprotein family	PIF induced No Linc	150.39	126.217	63.5233	81.2233	0.796239	20.3761	1.26836	4.72101e-12	0.360752	0.0628787	PIF induced	PIF1PIF3PIF4PIF5	Nucleus
AT2G31680	RAB GTPase homolog A5D	PIF induced No Linc	42.2633	40.3433	18.07	23.46	0.777211	22.2789	1.27454	6.78026e-11	0.398249	0.062866	PIF induced		Golgi body
AT3G21240	4-coumarate:CoA ligase 2	PIF induced No Linc	14.5933	11.6267	6.77667	9.11333	0.701066	29.8934	1.15084	7.93778e-08	0.431301	0.062861	PIF induced		Nucleus
AT5G15580	longifolia1	PIF induced No Linc	73.33	72.5767	33.5633	43.1867	0.758005	24.1995	1.13439	7.40526e-10	0.366737	0.0626715	PIF induced	PIF1PIF3PIF5	Nucleus
AT2G30460	Nucleotide/sugar transporter family protein	PIF induced No Linc	10.4367	9.31667	4.90333	6.74	0.668072	33.1928	1.12321	4.83273e-07	0.458791	0.0617095	PIF induced		Cell membrane
AT3G10910	RING/U-box superfamily protein	PIF induced No Linc	25.0367	27.5133	12.0633	15.8933	0.704779	29.5221	1.02162	7.23467e-08	0.376484	0.0613985	PIF induced	PIF5	Nucleus
AT2G22900	Galactosyl transferase GMA12/MNN10 family protein	PIF induced No Linc	16.7133	17.27	7.84667	10.5133	0.699248	30.0752	1.09612	7.90011e-08	0.424864	0.0612403	PIF induced		Golgi body
AT5G16910	cellulose-synthase like D2	PIF induced No Linc	25.13	25.8433	12.1333	15.97	0.704796	29.5204	1.05352	7.48551e-08	0.392656	0.0607834	PIF induced		Golgi body
AT5G04750	F1F0-ATPase inhibitor protein, putative	PIF induced No Linc	106.72	92.68	50.0467	64.26	0.749206	25.0794	1.13086	1.65364e-09	0.357739	0.0605155	PIF induced		Chloroplast
AT5G18050	SAUR-like auxin-responsive protein family	PIF induced No Linc	69.79	53.9967	14.4233	18.89	0.919326	8.06743	2.32614	1.28946e-33	0.400667	0.0605155	PIF induced	PIF1PIF5	Mitochondrion
AT4G33740		PIF induced No Linc	214.297	205.777	83.7733	107.207	0.820466	17.9534	1.36157	3.60428e-14	0.342656	0.0604955	PIF induced		Nucleus
AT3G23175	HR-like lesion-inducing protein-related	PIF induced No Linc	17.6733	16.8	5.15333	7.07	0.846912	15.3088	1.85891	7.65365e-18	0.461812	0.060456	PIF induced		Chloroplast
AT4G39320	microtubule-associated protein-related	PIF induced No Linc	19.1733	16.7833	5.97333	8.1	0.838889	16.1111	1.70998	1.53907e-16	0.455618	0.0595642	PIF induced		Unknown
AT1G70690	Receptor-like protein kinase-related family protein	PIF induced No Linc	39.2367	34.8867	19.7	25.6667	0.694591	30.5409	1.01303	1.44637e-07	0.371687	0.0593532	PIF induced		Extracellular
AT4G38400	expansin-like A2	PIF induced No Linc	80.43	60.3133	21.08	27.43	0.893008	10.6992	1.99111	6.24807e-26	0.38997	0.0590201	PIF induced		Extracellular	RS downregulated
AT3G27580	Protein kinase superfamily protein	PIF induced No Linc	20.06	23.2667	9.38	12.51	0.706929	29.3071	1.07613	4.17784e-08	0.415032	0.0586682	PIF induced		Unknown
AT5G42180	Peroxidase superfamily protein	PIF induced No Linc	91.29	68.9533	23.6667	30.7367	0.89545	10.455	1.98884	1.73997e-26	0.377586	0.0585791	PIF induced		Extracellular
AT5G40690		PIF induced No Linc	71.86	57.7067	31.8567	41.1867	0.766769	23.3231	1.19311	1.47014e-10	0.375754	0.058256	PIF induced		Nucleus
AT3G54950	patatin-like protein 6	PIF induced No Linc	10.1967	6.96333	4.05667	5.66333	0.738328	26.1672	1.36109	1.48461e-09	0.488323	0.0581688	PIF induced		Unknown
AT1G56660		PIF induced No Linc	37.4033	31.6967	7.06333	9.56	0.91771	8.22896	2.4062	5.48982e-34	0.419725	0.0567556	PIF induced		Unknown
AT5G66690	UDP-Glycosyltransferase superfamily protein	PIF induced No Linc	10.0567	9.92667	4.10333	5.74667	0.723964	27.6036	1.31541	4.37155e-09	0.485298	0.0567343	PIF induced		Unknown
AT4G32940	gamma vacuolar processing enzyme	PIF induced No Linc	218.25	214.39	100.513	128.98	0.758217	24.1783	1.10967	4.40099e-10	0.340222	0.0567343	PIF induced		Extracellular
AT5G03960	IQ-domain 12	PIF induced No Linc	15.15	13.1167	7	9.43667	0.701022	29.8978	1.16973	5.69196e-08	0.451058	0.0564449	PIF induced		Nucleus
AT3G18040	MAP kinase 9	PIF induced No Linc	50.98	38.6067	21.88	28.5067	0.772279	22.7721	1.27763	4.45647e-11	0.393698	0.0564325	PIF induced	PIF1PIF5	Nucleus
AT1G22440	Zinc-binding alcohol dehydrogenase family protein	PIF induced No Linc	15.0067	11.87	6.95667	9.39333	0.697308	30.2692	1.15539	6.4664e-08	0.44868	0.0557858	PIF induced		Cytoplasm
AT3G16400	nitrile specifier protein 1	PIF induced No Linc	797.397	704.47	351.93	450.59	0.778524	22.1476	1.2498	3.08135e-11	0.370637	0.0557858	PIF induced		Cytoplasm
AT1G20440	cold-regulated 47	PIF induced No Linc	1283.69	1413.34	511.89	655.173	0.814351	18.5649	1.29445	7.05984e-14	0.342865	0.0556029	PIF induced	PIF5	Nucleus
AT5G03670		PIF induced No Linc	15.0967	17.4133	6.07	8.32	0.750739	24.9261	1.30387	2.23778e-10	0.440176	0.0555509	PIF induced		Nucleus	RS upregulated
AT2G16720	myb domain protein 7	PIF induced No Linc	66.1067	58.07	24.98	32.5133	0.816826	18.3174	1.41219	2.03472e-14	0.375657	0.0554957	PIF induced	PIF5	Nucleus
AT4G31750	HOPW1-1-interacting 2	PIF induced No Linc	26.03	26.6933	10.5267	14.0133	0.775102	22.4898	1.31785	2.14042e-11	0.405629	0.0553335	PIF induced	PIF1	Unknown
AT1G44608		PIF induced No Linc	8.80667	7.25667	4.05667	5.69333	0.655439	34.4561	1.13605	5.85129e-07	0.486803	0.0548006	PIF induced		Nucleus
AT4G31450	RING/U-box superfamily protein	PIF induced No Linc	41.75	40.2867	20.1267	26.3167	0.713735	28.6265	1.07663	1.97175e-08	0.393615	0.0547018	PIF induced		Nucleus
AT3G11850	Protein of unknown function, DUF593	PIF induced No Linc	7.62333	6.66	3.72	5.22333	0.614859	38.5141	1.05133	6.96703e-06	0.497164	0.0541802	PIF induced		Nucleus
AT3G22600	Bifunctional inhibitor/lipid-transfer protein/seed storage 2S albumin superfamily protein	PIF induced No Linc	116.28	119.72	53.34	68.9	0.75278	24.722	1.1293	5.21478e-10	0.363312	0.0540569	PIF induced		Cell membrane	RS downregulated
AT5G49890	chloride channel C	PIF induced No Linc	44.58	43.27	20.71	27.1467	0.730345	26.9655	1.12715	3.12676e-09	0.388448	0.0519596	PIF induced		Unknown
AT4G35630	phosphoserine aminotransferase	PIF induced No Linc	9.71667	7.7	3.43333	4.90667	0.765517	23.4483	1.5918	1.56409e-11	0.546781	0.0518665	PIF induced		Chloroplast
AT4G34230	cinnamyl alcohol dehydrogenase 5	PIF induced No Linc	71.1867	65.8367	26.4833	34.5933	0.818582	18.1418	1.47132	6.40811e-15	0.387068	0.0512076	PIF induced	PIF1PIF5	Cytoplasm
AT1G27030		PIF induced No Linc	66.8867	52.3	25.53	33.3933	0.809865	19.0135	1.45267	3.35932e-14	0.391058	0.0503784	PIF induced		Unknown	RS upregulated
AT5G05320	FAD/NAD(P)-binding oxidoreductase family protein	PIF induced No Linc	9.38667	8.93667	4.1	5.80333	0.677806	32.2194	1.25015	6.78556e-08	0.486803	0.0502043	PIF induced		Unknown
AT4G17420	Tryptophan RNA-binding attenuator protein-like	PIF induced No Linc	9.37667	6.68667	3.87333	5.46667	0.710478	28.9522	1.34757	7.89132e-09	0.513075	0.0501074	PIF induced	PIF1PIF3PIF4	Chloroplast
AT2G36330	Uncharacterised protein family (UPF0497)	PIF induced No Linc	4.27667	3.47667	2.26	2.68333	0.790083	20.9917	1.02127	0.000321568			PIF induced		Nucleus
AT4G34800	SAUR-like auxin-responsive protein family	PIF induced No Linc	5.7	2.66333	3.08667	2.31333	1.29592	-29.5918	1.00664	0.000188159			PIF induced	PIF1PIF4PIF5	Mitochondrion
AT1G28190		PIF induced No Linc	4.85333	4.27333	2.5	2.03	1.19972	-19.9717	1.00049	0.000141387			PIF induced		Unknown
AT1G49310		PIF induced No Linc	5.35	2.83333	2.77	2.02667	1.28811	-28.8114	1.02088	0.000111545			PIF induced		Unknown
AT4G10550	Subtilase family protein	PIF induced No Linc	5.12	3.63	2.58333	4.93	0.0749014	92.5099	1.03388	8.50177e-05			PIF induced		Extracellular
AT3G12977	NAC (No Apical Meristem) domain transcriptional regulator superfamily protein	PIF induced No Linc	4.86333	3.16	2.46667	2.35	1.04868	-4.86787	1.0922	8.40953e-05			PIF induced		Nucleus
AT1G14230	GDA1/CD39 nucleoside phosphatase family protein	PIF induced No Linc	5.80667	4.86333	2.97333	3.41	0.845882	15.4118	1.00248	6.99668e-05			PIF induced		Chloroplast
AT5G66440		PIF induced No Linc	5.07333	4.14667	2.55333	1.81	1.29497	-29.4974	1.07167	6.41287e-05			PIF induced		Nucleus
AT2G23970	Class I glutamine amidotransferase-like superfamily protein	PIF induced No Linc	6.54	4.77	3.39667	2.37333	1.32556	-32.5557	1.01693	5.72124e-05			PIF induced		Cytoplasm
AT5G03890		PIF induced No Linc	5.94667	4.54667	3.08	2.12667	1.33256	-33.2558	1.07553	5.53721e-05			PIF induced	PIF1PIF4	Nucleus
AT4G08470	MAPK/ERK kinase kinase 3	PIF induced No Linc	4.8	4.33667	2.32667	3.29333	0.609164	39.0836	1.08994	4.25908e-05			PIF induced		Nucleus
AT1G68340	Protein of unknown function (DUF1639)	PIF induced No Linc	6.02667	4.95	3.06333	2.53667	1.17773	-17.7728	1.03657	4.15927e-05			PIF induced		Nucleus
AT5G38700		PIF induced No Linc	5.79667	6.12667	2.87333	2.80333	1.02395	-2.39453	1.0361	3.36537e-05			PIF induced		Unknown
AT4G18550	alpha/beta-Hydrolases superfamily protein	PIF induced No Linc	6.55333	5.54333	3.30667	4.27	0.703285	29.6715	1.01782	2.91848e-05			PIF induced		Unknown
AT1G02990		PIF induced No Linc	5.36333	5.61	2.60333	4.16667	0.433575	56.6425	1.08934	2.85769e-05			PIF induced	PIF1PIF3PIF4	Unknown
AT5G40980	Protein of unknown function (DUF 3339)	PIF induced No Linc	6.92667	4.76667	3.53333	5.18	0.514735	48.5265	1.03237	2.69982e-05			PIF induced		Unknown
AT2G35387	snoRNA	PIF induced No Linc	5.34667	3.14333	2.61333	2.79	0.935366	6.46341	1.17522	2.25453e-05			PIF induced		#N/A
AT1G09480	NAD(P)-binding Rossmann-fold superfamily protein	PIF induced No Linc	4.59	3.58333	2.15667	1.98667	1.06986	-6.9863	1.1824	2.25225e-05			PIF induced		Unknown
AT3G21100	RNA-binding (RRM/RBD/RNP motifs) family protein	PIF induced No Linc	6.08667	4.54667	2.98667	4.19333	0.610753	38.9247	1.05005	2.15916e-05			PIF induced		Nucleus
AT3G20830	AGC (cAMP-dependent, cGMP-dependent and protein kinase C) kinase family protein	PIF induced No Linc	5.76333	3.91	2.82	2.59	1.07814	-7.81427	1.11594	2.11659e-05			PIF induced		Nucleus
AT2G01980	sodium proton exchanger, putative (NHX7) (SOS1)	PIF induced No Linc	5.91333	3.55333	2.91667	2.58333	1.11123	-11.1235	1.13714	2.10891e-05			PIF induced		Cell membrane
AT2G40100	light harvesting complex photosystem II	PIF induced No Linc	5.39	2.03333	2.58667	1.69667	1.31748	-31.7479	1.07255	2.06807e-05			PIF induced		Chloroplast	RS downregulated
AT3G61930		PIF induced No Linc	7.54667	5.45667	3.81333	3.86667	0.985714	1.42857	1.00129	1.94481e-05			PIF induced		Mitochondrion
AT3G23200	Uncharacterised protein family (UPF0497)	PIF induced No Linc	5.25667	3.04333	2.52333	2.08667	1.15976	-15.9756	1.12842	1.77174e-05			PIF induced		Unknown
AT5G35370	S-locus lectin protein kinase family protein	PIF induced No Linc	6.64667	4.44333	3.32	3.16333	1.04709	-4.70942	1.05465	1.77001e-05			PIF induced		Cell membrane
AT4G26470	Calcium-binding EF-hand family protein	PIF induced No Linc	6.32667	5.54667	3.08333	3.95667	0.73073	26.927	1.05483	1.51419e-05			PIF induced		Nucleus
AT1G53490	RING/U-box superfamily protein	PIF induced No Linc	6.71333	6.2	3.29333	4.26667	0.7154	28.46	1.02875	1.47894e-05			PIF induced		Nucleus
AT5G40240	nodulin MtN21 /EamA-like transporter family protein	PIF induced No Linc	6.50333	5.02	3.19	3.87333	0.793763	20.6237	1.06962	1.47805e-05			PIF induced	PIF4	Unknown
AT1G23330	alpha/beta-Hydrolases superfamily protein	PIF induced No Linc	5.09667	6.13333	2.41	4.56333	0.198511	80.1489	1.16223	1.40984e-05			PIF induced		Extracellular
AT5G46910	Transcription factor jumonji (jmj) family protein / zinc finger (C5HC2 type) family protein	PIF induced No Linc	5.50667	4.57333	2.6	2.26	1.11697	-11.6972	1.12777	1.23864e-05			PIF induced	PIF1	Nucleus
AT4G02640	bZIP transcription factor family protein	PIF induced No Linc	7.82333	6.28	3.92667	4.47667	0.858854	14.1146	1.05228	1.2e-05			PIF induced		Nucleus
AT3G48180		PIF induced No Linc	6.00667	5.89333	2.86333	3.83333	0.69141	30.859	1.07273	1.1354e-05			PIF induced		Unknown
AT4G04460	Saposin-like aspartyl protease family protein	PIF induced No Linc	9.40333	6.16	4.83667	3.59667	1.27153	-27.1533	1.04515	1.0881e-05			PIF induced		Extracellular
AT3G56840	FAD-dependent oxidoreductase family protein	PIF induced No Linc	5.54	4.12667	2.62667	3.35333	0.750572	24.9428	1.145	1.06967e-05			PIF induced		Mitochondrion
AT3G11490	rac GTPase activating protein	PIF induced No Linc	8.73333	5.52333	4.41667	4.32	1.02239	-2.23938	1.03035	9.77911e-06			PIF induced	PIF1PIF4PIF5	Chloroplast
AT1G68330		PIF induced No Linc	7.46333	5.79667	3.65	4.75	0.711538	28.8462	1.02119	8.98398e-06			PIF induced		Nucleus
AT1G64610	Transducin/WD40 repeat-like superfamily protein	PIF induced No Linc	7.18667	6.20667	3.47333	3.38	1.02513	-2.51346	1.06818	7.24713e-06			PIF induced		Cytoplasm
AT3G17790	purple acid phosphatase 17	PIF induced No Linc	5.79	4.38667	2.73667	2.59333	1.04694	-4.69432	1.19421	6.76846e-06			PIF induced		Extracellular
AT1G68710	ATPase E1-E2 type family protein / haloacid dehalogenase-like hydrolase family protein	PIF induced No Linc	6.13333	5.49	2.88667	2.63	1.07906	-7.90554	1.14784	6.30206e-06			PIF induced		Unknown
AT5G24210	alpha/beta-Hydrolases superfamily protein	PIF induced No Linc	5.19	3.26	2.36	1.16	1.42403	-42.4028	1.20436	6.0486e-06			PIF induced		Nucleus
AT4G31650	Transcriptional factor B3 family protein	PIF induced No Linc	5.82333	2.96	2.72	2.56667	1.04941	-4.94092	1.19667	6.00508e-06			PIF induced		Nucleus
AT1G14360	UDP-galactose transporter 3	PIF induced No Linc	7.59	7.71667	3.69667	4.61	0.765411	23.4589	1.06626	6.00158e-06			PIF induced		Unknown
AT4G17695	Homeodomain-like superfamily protein	PIF induced No Linc	8.02	5.97	3.91667	4.25667	0.917141	8.28595	1.06353	4.90868e-06			PIF induced		Nucleus
AT2G20500		PIF induced No Linc	6.17333	4.75	2.86333	3.4	0.837865	16.2135	1.15178	4.54838e-06			PIF induced		Mitochondrion
AT3G61020		PIF induced No Linc	5.7	4.17667	2.60333	3.22333	0.799785	20.0215	1.18096	4.12593e-06			PIF induced		#N/A
AT4G12840	Protein of unknown function (DUF707)	PIF induced No Linc	6.16333	5.55333	2.86333	4.01667	0.650505	34.9495	1.13636	4.05917e-06			PIF induced	PIF4	Unknown
AT3G11720	Polyketide cyclase/dehydrase and lipid transport superfamily protein	PIF induced No Linc	7.41	6.18667	3.53333	4.28667	0.805675	19.4325	1.1027	3.81573e-06			PIF induced		Extracellular
AT3G57720	Protein kinase superfamily protein	PIF induced No Linc	5.62333	2.69	2.56333	2.24333	1.10458	-10.4575	1.19388	3.80508e-06			PIF induced		Unknown
AT5G02680		PIF induced No Linc	4.83	4.49667	2.08333	3.58667	0.45267	54.733	1.19505	3.50874e-06			PIF induced		Cytoplasm
AT3G47200	Plant protein of unknown function (DUF247)	PIF induced No Linc	5.46667	4.55333	2.43667	3.91	0.513751	48.6249	1.17168	3.27467e-06			PIF induced		Chloroplast
AT5G04250	Cysteine proteinases superfamily protein	PIF induced No Linc	5.41	5.5	2.4	3.31	0.697674	30.2326	1.18484	3.00376e-06			PIF induced		Cytoplasm
AT3G26300	cytochrome P450, family 71, subfamily B, polypeptide 34	PIF induced No Linc	11.0667	8.06333	5.55667	3.64667	1.34664	-34.6642	1.08025	2.86113e-06			PIF induced		Unknown
AT5G58940	calmodulin-binding receptor-like cytoplasmic kinase 1	PIF induced No Linc	6.32667	4.61333	2.91	3.47333	0.835122	16.4878	1.17672	2.46646e-06			PIF induced		Cell membrane
AT4G19810	Glycosyl hydrolase family protein with chitinase insertion domain	PIF induced No Linc	6.74667	5.15667	3.10667	2.61667	1.13462	-13.4615	1.1236	2.34321e-06			PIF induced		Extracellular
AT4G01430	nodulin MtN21 /EamA-like transporter family protein	PIF induced No Linc	7.24333	6.03	3.35333	3.66667	0.919452	8.05484	1.13335	1.9399e-06			PIF induced		Unknown
AT1G31470	Major facilitator superfamily protein	PIF induced No Linc	6.94667	5.86	3.23667	2.81	1.115	-11.5004	1.20412	1.92552e-06			PIF induced		Nucleus
AT4G27595	Plant protein of unknown function (DUF827)	PIF induced No Linc	6.25	4.05333	2.82667	4.72667	0.444985	55.5015	1.21616	1.85899e-06			PIF induced		Nucleus
AT5G54240	Protein of unknown function (DUF1223)	PIF induced No Linc	6.3	7.12	2.78333	4.13	0.617062	38.2938	1.12236	1.68077e-06			PIF induced		Unknown
AT5G51290	Diacylglycerol kinase family protein	PIF induced No Linc	5.99	4.82	2.66667	2.83333	0.94985	5.01505	1.20673	1.64609e-06			PIF induced		Nucleus
AT1G20490	AMP-dependent synthetase and ligase family protein	PIF induced No Linc	5.13333	6.31667	2.17	3.73	0.473566	52.6434	1.1865	1.60527e-06			PIF induced		Unknown
AT2G41705	camphor resistance CrcB family protein	PIF induced No Linc	8.37667	7.43	3.95333	4.6	0.853806	14.6194	1.12435	1.56512e-06			PIF induced		Unknown
AT2G32660	receptor like protein 22	PIF induced No Linc	6.01	4.24333	2.67333	2.61333	1.01798	-1.7982	1.22182	1.45949e-06			PIF induced	PIF4PIF5	Cell membrane
AT2G45680	TCP family transcription factor	PIF induced No Linc	6.13	5.21	2.71667	4.27667	0.542969	45.7031	1.18211	1.41527e-06			PIF induced		Nucleus
AT3G50140	Plant protein of unknown function (DUF247)	PIF induced No Linc	5.62667	3.91333	2.47	3.03	0.822598	17.7402	1.24671	1.30733e-06			PIF induced		Cell membrane
AT4G18210	purine permease 10	PIF induced No Linc	7.00333	6.16	3.16333	4.19667	0.730903	26.9097	1.14666	1.29396e-06			PIF induced		Cytoplasm
AT2G30395	ovate family protein 17	PIF induced No Linc	7.70667	5.90667	3.57667	4.34333	0.814366	18.5634	1.16095	1.23098e-06			PIF induced		Unknown
AT2G22620	Rhamnogalacturonate lyase family protein	PIF induced No Linc	7.48	6.63667	3.40333	4.07	0.836468	16.3532	1.13526	1.10615e-06			PIF induced		Extracellular
AT3G26500	plant intracellular ras group-related LRR 2	PIF induced No Linc	5.84667	4.88333	2.55333	3.82667	0.61336	38.664	1.22721	1.08366e-06			PIF induced		Unknown
AT1G23830		PIF induced No Linc	7.19	4.97	3.25	4.02667	0.802876	19.7124	1.18162	9.85609e-07			PIF induced		Mitochondrion
AT5G44480	NAD(P)-binding Rossmann-fold superfamily protein	PIF induced No Linc	5.39667	3.55	2.31333	2.72667	0.865946	13.4054	1.30537	9.72744e-07			PIF induced		Golgi body
AT2G20650	RING/U-box superfamily protein	PIF induced No Linc	4.79333	3.61333	1.98333	2.29333	0.88968	11.032	1.33386	8.89526e-07			PIF induced		Cell membrane
AT2G31085	CLAVATA3/ESR-RELATED 6	PIF induced No Linc	6.52	7.03333	2.91	4.37333	0.594645	40.5355	1.26999	8.70299e-07			PIF induced		Extracellular
AT4G14230	CBS domain-containing protein with a domain of unknown function (DUF21)	PIF induced No Linc	6.64667	5.26	2.92	3.85333	0.749553	25.0447	1.18593	8.58953e-07			PIF induced		Cell membrane
AT5G01500	thylakoid ATP/ADP carrier	PIF induced No Linc	5.60667	5.45333	2.40333	3.71	0.592092	40.7908	1.24752	8.08048e-07			PIF induced		Mitochondrion
AT2G28490	RmlC-like cupins superfamily protein	PIF induced No Linc	6.15	6.17	2.67	3.9	0.646552	35.3448	1.21423	7.8994e-07			PIF induced	PIF5	Extracellular	RS downregulated
AT3G22160	VQ motif-containing protein	PIF induced No Linc	7.30667	6.41	3.28333	4.32	0.742336	25.7664	1.14325	7.87317e-07			PIF induced		Nucleus
AT1G72330	alanine aminotransferase 2	PIF induced No Linc	5.29667	4.36	2.22	2.64333	0.862405	13.7595	1.30385	7.80799e-07			PIF induced		Mitochondrion
AT1G54575		PIF induced No Linc	6.54333	3.84	2.89667	2.14333	1.20658	-20.6581	1.25662	6.22191e-07			PIF induced	PIF4	Nucleus
AT5G06230	TRICHOME BIREFRINGENCE-LIKE 9	PIF induced No Linc	5.34333	4.42	2.24667	2.94	0.776103	22.3897	1.3129	5.828e-07			PIF induced		Unknown
AT2G13650	golgi nucleotide sugar transporter 1	PIF induced No Linc	7.43333	6.29333	3.32667	4.37	0.745942	25.4058	1.19808	5.56914e-07			PIF induced		Cell membrane
AT5G39865	Glutaredoxin family protein	PIF induced No Linc	5.59	6.33333	2.36333	3.36333	0.690083	30.9917	1.26452	5.53386e-07			PIF induced		Nucleus
AT1G67940	non-intrinsic ABC protein 3	PIF induced No Linc	7.9	6.89333	3.58	4.51333	0.783951	21.6049	1.18911	5.51037e-07			PIF induced		Cell membrane
AT2G47180	galactinol synthase 1	PIF induced No Linc	6.88667	7.94333	3.04	3.71667	0.82409	17.591	1.22563	5.12942e-07			PIF induced		Unknown	RS upregulated
AT2G38090	Duplicated homeodomain-like superfamily protein	PIF induced No Linc	7.1	6.16333	3.10667	3.80667	0.824708	17.5292	1.19986	4.45161e-07			PIF induced		Nucleus
AT4G27657		PIF induced No Linc	8.94	8.86667	4.08333	3.89	1.03981	-3.98078	1.13812	4.40255e-07			PIF induced	PIF1PIF4	Mitochondrion
AT1G17810	beta-tonoplast intrinsic protein	PIF induced No Linc	8.29333	6.49333	3.72667	0.626667	1.67883	-67.8832	1.15888	4.21242e-07			PIF induced		Cytoplasm
AT3G12040	DNA-3-methyladenine glycosylase (MAG)	PIF induced No Linc	8.45333	7.04	3.83333	4.80667	0.789322	21.0678	1.19709	4.01935e-07			PIF induced		Nucleus
AT4G24350	Phosphorylase superfamily protein	PIF induced No Linc	7.93667	5.18667	3.54667	3.96667	0.904328	9.5672	1.19843	3.68716e-07			PIF induced		Extracellular
AT2G05632		PIF induced No Linc	7.73333	7.03	3.41333	4.45667	0.758488	24.1512	1.20213	3.50507e-07			PIF induced		Unknown
AT4G39270	Leucine-rich repeat protein kinase family protein	PIF induced No Linc	8.95333	6.79	4.06667	4.62667	0.885402	11.4598	1.16919	3.35188e-07			PIF induced	PIF1	Cell membrane
AT3G46970	alpha-glucan phosphorylase 2	PIF induced No Linc	6.21667	6.81	2.62333	3.79333	0.674397	32.5603	1.23887	3.35131e-07			PIF induced		Cytoplasm
AT3G02990	heat shock transcription factor A1E	PIF induced No Linc	8.57667	9.19333	3.86667	4.80333	0.801132	19.8868	1.19709	2.98574e-07			PIF induced	PIF1PIF3PIF4	Nucleus
AT2G37950	RING/FYVE/PHD zinc finger superfamily protein	PIF induced No Linc	4.8	4.40667	1.88333	2.07333	0.934857	6.51429	1.37935	2.69692e-07			PIF induced		Nucleus
AT2G02930	glutathione S-transferase F3	PIF induced No Linc	8.08	5.53	3.59667	4.20667	0.863941	13.6059	1.21136	2.67303e-07			PIF induced		Cytoplasm
AT4G05010	F-box family protein	PIF induced No Linc	6.42	4.65667	2.71	2.53333	1.04762	-4.7619	1.24712	2.52836e-07			PIF induced	PIF3PIF4PIF5	Nucleus
AT4G05120	Major facilitator superfamily protein	PIF induced No Linc	6.43	5.68667	2.73333	4.40333	0.548242	45.1758	1.31178	2.51326e-07			PIF induced		Unknown
AT4G03140	NAD(P)-binding Rossmann-fold superfamily protein	PIF induced No Linc	7.23667	7.03	3.14333	3.98333	0.794788	20.5212	1.23139	2.5071e-07			PIF induced		Unknown
AT5G04340	zinc finger of Arabidopsis thaliana 6	PIF induced No Linc	10.0133	8.17	4.53667	3.43333	1.20146	-20.1461	1.11632	2.38723e-07			PIF induced		Nucleus
AT2G41830	Uncharacterized protein	PIF induced No Linc	5.08667	3.85333	2.05333	2.46	0.865934	13.4066	1.41338	2.26483e-07			PIF induced		Unknown
AT1G03106		PIF induced No Linc	8.75	7.88667	3.89667	3.31	1.12088	-12.0879	1.19373	2.20166e-07			PIF induced		Mitochondrion
AT1G16540	molybdenum cofactor sulfurase (LOS5) (ABA3)	PIF induced No Linc	8.76	7.63	3.90333	5.28667	0.715168	28.4832	1.22274	1.998e-07			PIF induced		Cytoplasm
AT3G05360	receptor like protein 30	PIF induced No Linc	8.62667	7.81	3.80667	3.98	0.964039	3.59613	1.204	1.6815e-07			PIF induced		Cell membrane
AT3G55150	exocyst subunit exo70 family protein H1	PIF induced No Linc	5.61667	4.12333	2.24667	3.31667	0.682493	31.7507	1.34554	1.42559e-07			PIF induced		Nucleus
AT1G31120	K+ uptake permease 10	PIF induced No Linc	5.41	4.48333	2.13333	2.97333	0.743642	25.6358	1.34151	1.23905e-07			PIF induced		Cytoplasm
AT4G38850	SAUR-like auxin-responsive protein family	PIF induced No Linc	7.74333	4.65	3.32333	4.92	0.638763	36.1237	1.26861	1.2288e-07			PIF induced	PIF4PIF5	Mitochondrion
AT2G42900	Plant basic secretory protein (BSP) family protein	PIF induced No Linc	6.96	4.23	2.92667	3.32667	0.900826	9.91736	1.30906	1.16182e-07			PIF induced		Unknown
AT3G10320	Glycosyltransferase family 61 protein	PIF induced No Linc	6.26	4.86667	2.55667	3.03	0.872187	12.7813	1.29634	1.06493e-07			PIF induced		Extracellular
AT3G54000		PIF induced No Linc	6.18667	6.26	2.51667	3.92	0.61762	38.238	1.3126	9.34832e-08			PIF induced	PIF1PIF4PIF5	Nucleus
AT4G20840	FAD-binding Berberine family protein	PIF induced No Linc	5.76667	3.73	2.31667	2.12667	1.05507	-5.50725	1.40544	8.12925e-08			PIF induced		Chloroplast
AT2G29070	Ubiquitin fusion degradation UFD1 family protein	PIF induced No Linc	5.71	5.94333	2.27667	3.70667	0.583495	41.6505	1.36896	8.10784e-08			PIF induced		Nucleus
AT2G23680	Cold acclimation protein WCOR413 family	PIF induced No Linc	7.57	6.74333	3.19333	3.94333	0.828637	17.1363	1.29769	8.04434e-08			PIF induced		Mitochondrion
AT5G24030	SLAC1 homologue 3	PIF induced No Linc	10.27	7.45	4.57667	3.87667	1.12295	-12.2951	1.21407	7.7593e-08			PIF induced		Cell membrane
AT1G29280	WRKY DNA-binding protein 65	PIF induced No Linc	4.97667	4.01667	1.92333	1.86333	1.01965	-1.96507	1.49279	6.58274e-08			PIF induced		Nucleus
AT2G07795		PIF induced No Linc	4.34	2.57	1.58	1.47	1.03986	-3.98551	1.51793	5.7595e-08			PIF induced		Mitochondrion
AT3G14440	nine-cis-epoxycarotenoid dioxygenase 3	PIF induced No Linc	4.87	4.67333	1.79333	2.52	0.763814	23.6186	1.43253	5.39981e-08			PIF induced	PIF1PIF3	Chloroplast
AT2G40160	Plant protein of unknown function (DUF828)	PIF induced No Linc	5.98	5.68667	2.34	3.40333	0.707875	29.2125	1.35051	5.38586e-08			PIF induced		Unknown
AT4G39670	Glycolipid transfer protein (GLTP) family protein	PIF induced No Linc	4.59667	3.01	1.68	1.44	1.08229	-8.22857	1.50241	5.13872e-08			PIF induced		Cytoplasm
AT1G28240	Protein of unknown function (DUF616)	PIF induced No Linc	6.51333	6.10333	2.57	3.75333	0.699915	30.0085	1.32629	3.76549e-08			PIF induced		Unknown
AT5G03552	MIR822a; miRNA	PIF induced No Linc	4.91667	3.48667	1.82667	2.24	0.866235	13.3765	1.51805	3.34128e-08			PIF induced		#N/A
AT4G06676		PIF induced No Linc	6.94667	4.97333	2.78667	3.32333	0.870994	12.9006	1.34138	3.06632e-08			PIF induced		Mitochondrion
AT4G38230	calcium-dependent protein kinase 26	PIF induced No Linc	6.62	5.84333	2.62333	2.87667	0.936614	6.33862	1.39418	2.5771e-08			PIF induced		Nucleus
AT1G50890	ARM repeat superfamily protein	PIF induced No Linc	8.71667	6.66333	3.66333	3.04667	1.12203	-12.2032	1.33961	2.52354e-08			PIF induced		Chloroplast
AT5G58350	with no lysine (K) kinase 4	PIF induced No Linc	7.89	5.47	3.23667	3.26	0.994986	0.501433	1.33295	2.35353e-08			PIF induced		Cytoplasm
AT1G22470		PIF induced No Linc	7.69	6.74	3.12333	3.05	1.01606	-1.60584	1.31725	2.3037e-08			PIF induced		Unknown
AT4G15340	pentacyclic triterpene synthase 1	PIF induced No Linc	5.89	6.01333	2.20667	2.71	0.863348	13.6652	1.37317	2.2263e-08			PIF induced		Unknown
AT1G25220	anthranilate synthase beta subunit 1	PIF induced No Linc	7.54333	5.76	3.04	4.6	0.65359	34.641	1.31771	2.01207e-08			PIF induced	PIF1	Mitochondrion
AT5G01830	ARM repeat superfamily protein	PIF induced No Linc	9.83333	8.83667	4.15333	4.47	0.944249	5.57512	1.24785	1.83348e-08			PIF induced		Unknown
AT5G23220	nicotinamidase 3	PIF induced No Linc	9.67	8.51333	4.07	3.91333	1.02798	-2.79762	1.26574	1.81547e-08			PIF induced		Unknown
AT2G22000	elicitor peptide 6 precursor	PIF induced No Linc	6.48667	4.82667	2.50667	3.88333	0.654104	34.5896	1.38824	1.46494e-08			PIF induced		Nucleus
AT5G54960	pyruvate decarboxylase-2	PIF induced No Linc	7.37	6.4	2.92667	3.1	0.96099	3.90098	1.39038	1.35584e-08			PIF induced	PIF1PIF3PIF4	Unknown
AT1G61560	Seven transmembrane MLO family protein	PIF induced No Linc	5.60333	3.40667	2.06667	2.77667	0.799246	20.0754	1.47449	9.65599e-09			PIF induced		Mitochondrion
AT4G30370	RING/U-box superfamily protein	PIF induced No Linc	5.92667	8.76667	2.16	2.96333	0.786726	21.3274	1.41381	7.80282e-09			PIF induced		Nucleus
AT1G13830	Carbohydrate-binding X8 domain superfamily protein	PIF induced No Linc	6.89333	6.69333	2.66667	4.01333	0.681388	31.8612	1.4022	7.25491e-09			PIF induced		Cell membrane
AT3G05320	O-fucosyltransferase family protein	PIF induced No Linc	6.05333	5.75	2.21333	3.05	0.782118	21.7882	1.43923	6.9987e-09			PIF induced		Unknown
AT1G10090	Early-responsive to dehydration stress protein (ERD4)	PIF induced No Linc	8.71667	7.84333	3.51	4.00333	0.90525	9.47503	1.36012	5.54623e-09			PIF induced	PIF1PIF5	Extracellular
AT5G25440	Protein kinase superfamily protein	PIF induced No Linc	7.06	5.94667	2.71333	3.8	0.75	25	1.44391	5.05761e-09			PIF induced		Nucleus
AT2G39380	exocyst subunit exo70 family protein H2	PIF induced No Linc	7.67333	4.27667	2.99	3.99	0.786477	21.3523	1.39721	4.75801e-09			PIF induced		Nucleus
AT4G36945	PLC-like phosphodiesterases superfamily protein	PIF induced No Linc	7.38	7.58667	2.82333	5.22667	0.472568	52.7432	1.43634	4.24483e-09			PIF induced		Cell membrane
AT4G31240	protein kinase C-like zinc finger protein	PIF induced No Linc	7.71667	7.35	2.96	4.08667	0.763139	23.6861	1.37004	4.17137e-09			PIF induced		Nucleus
AT1G48370	YELLOW STRIPE like 8	PIF induced No Linc	5.78	6.23333	2.04	3.06333	0.726381	27.3619	1.45869	3.76852e-09			PIF induced		Unknown
AT5G48250	B-box type zinc finger protein with CCT domain	PIF induced No Linc	7.39	7.26667	2.79333	3.71	0.80058	19.942	1.40746	3.68571e-09			PIF induced	PIF1PIF3	Nucleus
AT3G44610	Protein kinase superfamily protein	PIF induced No Linc	6.61333	5.32333	2.43667	3.25	0.805267	19.4733	1.44616	3.61297e-09			PIF induced		Nucleus
AT5G23230	nicotinamidase 2	PIF induced No Linc	7.04333	7.01667	2.64	2.96667	0.925814	7.41862	1.43074	3.2733e-09			PIF induced		Unknown
AT2G42060	Cysteine/Histidine-rich C1 domain family protein	PIF induced No Linc	8.78333	7.01333	3.49	5.21667	0.673804	32.6196	1.38373	3.22389e-09			PIF induced		Unknown
AT1G18280	Bifunctional inhibitor/lipid-transfer protein/seed storage 2S albumin superfamily protein	PIF induced No Linc	6.58	5.37	2.44333	2.19333	1.06044	-6.04351	1.48708	3.15084e-09			PIF induced		Cell membrane
AT3G50300	HXXXD-type acyl-transferase family protein	PIF induced No Linc	6.42	6.11	2.36	4.26667	0.530378	46.9622	1.48288	2.89625e-09			PIF induced		Cytoplasm
AT1G04100	indoleacetic acid-induced protein 10	PIF induced No Linc	9.42667	8.23333	3.78667	4.2	0.926714	7.32861	1.40492	2.81047e-09			PIF induced		Nucleus
AT1G43160	related to AP2 6	PIF induced No Linc	7.34333	7.49333	2.76	3.92667	0.745455	25.4545	1.44063	2.48296e-09			PIF induced		Nucleus
AT5G38940	RmlC-like cupins superfamily protein	PIF induced No Linc	6.05667	3.87	2.18333	1.56667	1.15921	-15.9208	1.53398	2.39969e-09			PIF induced		Extracellular
AT4G11280	1-aminocyclopropane-1-carboxylic acid (acc) synthase 6	PIF induced No Linc	6.66667	5.41333	2.44667	2.74333	0.9297	7.03002	1.49135	2.08737e-09			PIF induced		Cytoplasm
AT2G20562		PIF induced No Linc	5.90333	4.76333	2.06333	4.29333	0.419271	58.0729	1.47449	1.79612e-09			PIF induced	PIF1PIF5	Unknown
AT3G18710	plant U-box 29	PIF induced No Linc	7.74	6.42667	2.92333	3.9	0.797232	20.2768	1.4494	1.72093e-09			PIF induced	PIF1PIF3PIF4PIF5	Cytoplasm
AT1G65540	LETM1-like protein	PIF induced No Linc	5.76	4.48333	2.02667	3.09	0.715179	28.4821	1.61405	1.69351e-09			PIF induced		Mitochondrion
AT2G46400	WRKY DNA-binding protein 46	PIF induced No Linc	6.37333	6.24333	2.24667	1.94333	1.07351	-7.35057	1.45452	1.4429e-09			PIF induced		Nucleus
AT5G48175		PIF induced No Linc	8.37667	7.85	3.19333	4.46	0.755627	24.4373	1.39866	1.34801e-09			PIF induced		Unknown
AT1G30755	Protein of unknown function (DUF668)	PIF induced No Linc	7.99667	6.19	3.03	4.25333	0.753691	24.6309	1.4648	1.32442e-09			PIF induced		Nucleus
AT1G01900	subtilase family protein	PIF induced No Linc	4.99667	3.36333	1.65	2.61667	0.711155	28.8845	1.63536	1.29774e-09			PIF induced		Extracellular
AT4G18610	Protein of unknown function (DUF640)	PIF induced No Linc	6.61333	5.29667	2.37333	2.66333	0.931604	6.83962	1.49182	1.27715e-09			PIF induced		Nucleus
AT5G25240		PIF induced No Linc	8.19	5.28	3.10667	3.33333	0.95541	4.45902	1.41817	1.25221e-09			PIF induced		Unknown	RS downregulated
AT1G12880	nudix hydrolase homolog 12	PIF induced No Linc	5.34667	5.59	1.76667	3.53333	0.506518	49.3482	1.55898	1.16918e-09			PIF induced		Mitochondrion
AT3G09940	monodehydroascorbate reductase	PIF induced No Linc	6.9	4.68667	2.51667	3.63667	0.744487	25.5513	1.49499	1.13313e-09			PIF induced		Cytoplasm
AT2G18210		PIF induced No Linc	7.33667	5.78667	2.69	4.10333	0.695839	30.4161	1.44823	1.06186e-09			PIF induced		Mitochondrion
AT4G00900	ER-type Ca2+-ATPase 2	PIF induced No Linc	9.62667	6.09667	3.77667	4.59	0.860969	13.9031	1.42907	1.00242e-09			PIF induced		Unknown
AT4G28890	RING/U-box superfamily protein	PIF induced No Linc	6.81333	5.45333	2.43333	2.62667	0.95586	4.414	1.51828	9.12869e-10			PIF induced		Unknown
AT4G26090	NB-ARC domain-containing disease resistance protein	PIF induced No Linc	6.40333	4.64333	2.26333	2.14667	1.02818	-2.81804	1.54989	8.30125e-10			PIF induced		Unknown
AT4G17215	Pollen Ole e 1 allergen and extensin family protein	PIF induced No Linc	8.67	6.14	3.25333	3.65667	0.925538	7.44615	1.38549	8.08598e-10			PIF induced		Mitochondrion
AT3G09490	Tetratricopeptide repeat (TPR)-like superfamily protein	PIF induced No Linc	7.3	6.63	2.65667	3.75667	0.763101	23.6899	1.48093	7.97622e-10			PIF induced		Unknown
AT5G22355	Cysteine/Histidine-rich C1 domain family protein	PIF induced No Linc	6.92	7.38667	2.46667	3.40667	0.788922	21.1078	1.46446	7.11997e-10			PIF induced		Nucleus
AT1G61050	alpha 1,4-glycosyltransferase family protein	PIF induced No Linc	5.16667	4.35667	1.68667	2.06667	0.890805	10.9195	1.66	7.0449e-10			PIF induced		Golgi body
AT5G16600	myb domain protein 43	PIF induced No Linc	7.26	5.46667	2.63667	3.37333	0.840663	15.9337	1.51426	6.82688e-10			PIF induced	PIF1PIF4PIF5	Nucleus
AT1G17300		PIF induced No Linc	7.27	5.5	2.64	1.98	1.14255	-14.2549	1.53507	6.82688e-10			PIF induced		Nucleus
AT4G36988	conserved peptide upstream open reading frame 49	PIF induced No Linc	7.95667	6.95333	2.95	4.00667	0.788948	21.1052	1.46479	5.91767e-10			PIF induced		Mitochondrion
AT4G39366	snoRNA	PIF induced No Linc	5.54667	3.27	1.85	3.89333	0.44725	55.275	1.70438	4.89291e-10			PIF induced		#N/A
AT3G47420	phosphate starvation-induced gene 3	PIF induced No Linc	11.9267	10.8667	4.71	3.98333	1.10069	-10.0693	1.36288	4.53183e-10			PIF induced	PIF1PIF3PIF4PIF5	Unknown
ATMG01080	mitochondrial F0-ATPase subunit 9	PIF induced No Linc	8.4	5.45667	3.14667	3.64333	0.905457	9.45431	1.48956	4.48765e-10			PIF induced		Mitochondrion
AT1G48260	CBL-interacting protein kinase 17	PIF induced No Linc	6.02	5.45667	2.00333	2.25667	0.936929	6.30705	1.55392	3.47879e-10			PIF induced		Cell membrane
AT3G10450	serine carboxypeptidase-like 7	PIF induced No Linc	5.40667	6.88	1.73667	1.72667	1.00272	-0.27248	1.63406	3.47844e-10			PIF induced		Extracellular
AT5G40540	Protein kinase superfamily protein	PIF induced No Linc	11.6067	9.82667	4.53	4.56667	0.994819	0.518135	1.38593	3.05309e-10			PIF induced		Cytoplasm
AT1G58190	receptor like protein 9	PIF induced No Linc	6.92333	6.34667	2.40667	4.39667	0.55941	44.059	1.53517	2.95022e-10			PIF induced		Extracellular
AT4G01575	serine protease inhibitor, Kazal-type family protein	PIF induced No Linc	6.53333	4.57333	2.23667	2.73333	0.884407	11.5593	1.56825	2.9362e-10			PIF induced		Chloroplast
AT1G53450		PIF induced No Linc	6.30667	5.46333	2.16667	3.63667	0.644928	35.5072	1.62062	2.91783e-10			PIF induced		Mitochondrion
AT5G42530		PIF induced No Linc	4.88333	2.41	1.47667	3.05333	0.537182	46.2818	1.70096	2.61676e-10			PIF induced		Mitochondrion
AT2G07698	ATPase, F1 complex, alpha subunit protein	PIF induced No Linc	8.26	6.96333	2.98333	3.95667	0.81554	18.446	1.46481	2.38659e-10			PIF induced		Cell membrane
AT4G36990	heat shock factor 4	PIF induced No Linc	8.14333	7.55	2.93667	3.74667	0.84443	15.557	1.50912	2.25101e-10			PIF induced		Nucleus
AT5G48430	Eukaryotic aspartyl protease family protein	PIF induced No Linc	7.52667	5.23	2.65333	3.31667	0.863885	13.6115	1.54581	2.1867e-10			PIF induced		Extracellular	RS upregulated
AT1G28050	B-box type zinc finger protein with CCT domain	PIF induced No Linc	10.1733	10.1567	3.85667	4.31	0.928232	7.17678	1.45644	2.15904e-10			PIF induced		Nucleus
AT5G49520	WRKY DNA-binding protein 48	PIF induced No Linc	8.20667	8.23667	2.93333	4.57667	0.688369	31.1631	1.47591	1.99015e-10			PIF induced	PIF5	Nucleus
AT4G14290	alpha/beta-Hydrolases superfamily protein	PIF induced No Linc	5.13667	4.74333	1.59333	2.36	0.783631	21.6369	1.73528	1.68829e-10			PIF induced	PIF1	Cytoplasm
AT5G65790	myb domain protein 68	PIF induced No Linc	7.70333	7.52667	2.70667	4.15667	0.709807	29.0193	1.50024	1.58589e-10			PIF induced		Nucleus
AT5G46040	Major facilitator superfamily protein	PIF induced No Linc	7.64667	5.61333	2.71333	3.54333	0.831757	16.8243	1.58861	1.58589e-10			PIF induced		Cell membrane
AT3G49370	Calcium-dependent protein kinase (CDPK) family protein	PIF induced No Linc	5.68667	4.63667	1.81667	2.99	0.696813	30.3187	1.68325	1.24805e-10			PIF induced		Cell membrane
AT1G67920		PIF induced No Linc	5.87	4.19	1.89667	2.29	0.901007	9.89933	1.63808	1.23974e-10			PIF induced	PIF5	Nucleus
AT4G25250	Plant invertase/pectin methylesterase inhibitor superfamily protein	PIF induced No Linc	7.58667	7.06667	2.64	4.6	0.603774	39.6226	1.56626	1.0927e-10			PIF induced		Chloroplast
AT4G15960	alpha/beta-Hydrolases superfamily protein	PIF induced No Linc	6.38333	5.46667	2.11333	2.31333	0.953162	4.68384	1.69989	6.81716e-11			PIF induced		Unknown
AT4G02710	Kinase interacting (KIP1-like) family protein	PIF induced No Linc	5.72667	5.10667	1.80667	2.03667	0.941327	5.86735	1.72745	6.01957e-11			PIF induced		Cytoplasm
AT2G19590	ACC oxidase 1	PIF induced No Linc	10.27	10.4433	3.73667	4.1	0.944388	5.56122	1.45345	5.53297e-11			PIF induced		Cytoplasm	RS upregulated
AT4G01350	Cysteine/Histidine-rich C1 domain family protein	PIF induced No Linc	8.84333	7.21333	3.12	4.13	0.823529	17.6471	1.49953	5.44129e-11			PIF induced		Nucleus
AT3G15890	Protein kinase superfamily protein	PIF induced No Linc	7.51333	7.58333	2.55667	4.16	0.67653	32.347	1.59677	4.77703e-11			PIF induced		Cell membrane
AT3G22540	Protein of unknown function (DUF1677)	PIF induced No Linc	7.62667	7.44	2.56667	4.52	0.613966	38.6034	1.57594	4.35687e-11			PIF induced	PIF1PIF4	Unknown
AT1G18590	sulfotransferase 17	PIF induced No Linc	6.37333	4.48	2.04	3.87	0.577692	42.2308	1.67924	3.68161e-11			PIF induced		Cytoplasm
AT5G26670	Pectinacetylesterase family protein	PIF induced No Linc	6.52	7.07333	2.08667	3.13667	0.763158	23.6842	1.64726	3.53222e-11			PIF induced		Extracellular
AT5G65870	phytosulfokine 5 precursor	PIF induced No Linc	8.91	8.10667	3.13	3.22333	0.983852	1.61476	1.59506	2.68198e-11			PIF induced		Extracellular
AT1G76220	Arabidopsis protein of unknown function (DUF241)	PIF induced No Linc	8.78	6.32333	3.03333	2.69	1.05974	-5.97448	1.54904	2.27757e-11			PIF induced		Unknown
AT2G41380	S-adenosyl-L-methionine-dependent methyltransferases superfamily protein	PIF induced No Linc	7.12	6.60667	2.33	2.34667	0.996521	0.347947	1.61902	2.22939e-11			PIF induced	PIF1PIF5	Unknown	RS downregulated
AT3G25740	methionine aminopeptidase 1C	PIF induced No Linc	6.14333	6.35	1.9	4.11	0.479183	52.0817	1.70816	2.18085e-11			PIF induced		Mitochondrion
AT3G55890	Yippee family putative zinc-binding protein	PIF induced No Linc	5.21667	4.09333	1.52	2.06333	0.853021	14.6979	1.80044	1.40876e-11			PIF induced		Nucleus
AT1G29640	Protein of unknown function, DUF584	PIF induced No Linc	10.0167	7.31667	3.49333	4.43	0.856413	14.3587	1.56283	9.39982e-12			PIF induced		Nucleus
AT1G01010	NAC domain containing protein 1	PIF induced No Linc	12.3367	11.7833	4.44	4.52667	0.989025	1.09751	1.49478	7.28905e-12			PIF induced	PIF1	Nucleus
AT2G07811		PIF induced No Linc	9.11	7.03333	3.07	5.18667	0.649558	35.0442	1.59649	5.84858e-12			PIF induced		#N/A
AT4G24480	Protein kinase superfamily protein	PIF induced No Linc	8.74	8.52	2.91	2.70667	1.03488	-3.48771	1.59837	5.73588e-12			PIF induced		Nucleus
AT1G16130	wall associated kinase-like 2	PIF induced No Linc	10.7967	6.35	3.8	3.32	1.0686	-6.86041	1.59823	5.4346e-12			PIF induced		Unknown
AT5G02170	Transmembrane amino acid transporter family protein	PIF induced No Linc	6.8	6.26	2.10333	2.76333	0.859475	14.0525	1.74175	5.03131e-12			PIF induced		Cell membrane
AT3G42658	transposable element gene	PIF induced No Linc	8.10333	10.3267	2.61333	4.39	0.676381	32.3619	1.62144	4.28601e-12			PIF induced		#N/A
AT1G02220	NAC domain containing protein 3	PIF induced No Linc	7.43	3.71667	2.35667	1.34667	1.19908	-19.908	1.7666	3.18263e-12			PIF induced		Nucleus	RS downregulated
AT5G19240	Glycoprotein membrane precursor GPI-anchored	PIF induced No Linc	9.97667	5.88667	3.37667	5.30667	0.707576	29.2424	1.61887	2.41153e-12			PIF induced		Cell membrane	RS downregulated
AT4G08160	glycosyl hydrolase family 10 protein / carbohydrate-binding domain-containing protein	PIF induced No Linc	8.02	6.30667	2.54333	3.51333	0.822885	17.7115	1.68296	2.40475e-12			PIF induced		Unknown
AT1G68620	alpha/beta-Hydrolases superfamily protein	PIF induced No Linc	9.12333	6.79	3	2.98333	1.00272	-0.272183	1.65365	1.62117e-12			PIF induced	PIF3PIF5	Nucleus
AT3G54510	Early-responsive to dehydration stress protein (ERD4)	PIF induced No Linc	10.3767	9.70667	3.48	4.45333	0.858869	14.1131	1.56162	1.57088e-12			PIF induced	PIF1PIF3PIF4	Unknown
AT3G58710	WRKY DNA-binding protein 69	PIF induced No Linc	10.6133	7.64	3.58333	4.17667	0.9156	8.44002	1.6207	1.44005e-12			PIF induced		Nucleus
AT5G50915	basic helix-loop-helix (bHLH) DNA-binding superfamily protein	PIF induced No Linc	7.43333	5.80333	2.25667	2.29333	0.992917	0.708307	1.72141	1.16694e-12			PIF induced	PIF4	Nucleus	RS downregulated
AT5G51680	hydroxyproline-rich glycoprotein family protein	PIF induced No Linc	6.55333	5.22667	1.88667	2.34	0.902857	9.71429	1.83781	6.47941e-13			PIF induced		Nucleus
AT1G34040	Pyridoxal phosphate (PLP)-dependent transferases superfamily protein	PIF induced No Linc	7.79	6.14	2.37667	3.10333	0.865764	13.4236	1.75108	6.06362e-13			PIF induced		Extracellular
AT2G01900	DNAse I-like superfamily protein	PIF induced No Linc	6.08333	4.41333	1.70333	1.68	1.00533	-0.532725	1.89266	6.05936e-13			PIF induced		Nucleus
AT3G23930		PIF induced No Linc	7.97333	6.42333	2.43667	4.48667	0.629741	37.0259	1.70184	5.69051e-13			PIF induced	PIF1PIF3PIF4	Cytoplasm
AT2G32280	Protein of unknown function (DUF1218)	PIF induced No Linc	6.08667	4.94333	1.67333	2.17	0.887462	11.2538	1.88302	4.15783e-13			PIF induced		Unknown
AT1G60680	NAD(P)-linked oxidoreductase superfamily protein	PIF induced No Linc	10.5933	8.49333	3.49	4.28	0.888785	11.1215	1.67626	3.72156e-13			PIF induced		Cytoplasm
AT5G49850	Mannose-binding lectin superfamily protein	PIF induced No Linc	11.8467	9.89333	3.93333	4.13333	0.974726	2.52738	1.57545	3.47003e-13			PIF induced		Nucleus
AT3G56400	WRKY DNA-binding protein 70	PIF induced No Linc	5.46	5.22	1.42333	2.64	0.698596	30.1404	1.9281	3.08425e-13			PIF induced		Nucleus
AT2G36270	Basic-leucine zipper (bZIP) transcription factor family protein	PIF induced No Linc	5.89	6.93333	1.56667	1.83	0.93909	6.09098	1.92986	2.70856e-13			PIF induced	PIF1	Nucleus
AT2G18950	homogentisate phytyltransferase 1	PIF induced No Linc	7.59667	6.68667	2.23	3.87667	0.693168	30.6832	1.77211	2.46095e-13			PIF induced		Cell membrane
AT3G47210	Plant protein of unknown function (DUF247)	PIF induced No Linc	7.10333	5.72333	2.04333	3.05	0.801054	19.8946	1.84552	2.08696e-13			PIF induced		Cell membrane
AT1G14370	protein kinase 2A	PIF induced No Linc	8.61333	6.00333	2.62333	2.85667	0.961046	3.89538	1.72951	1.97067e-13			PIF induced		Chloroplast
AT3G47540	Chitinase family protein	PIF induced No Linc	6.52333	4.57667	1.82667	1.89333	0.985806	1.41945	1.89647	1.8026e-13			PIF induced		Extracellular
AT5G49900	Beta-glucosidase, GBA2 type family protein	PIF induced No Linc	6.45	5.47	1.78333	3.36667	0.660714	33.9286	1.92027	1.47281e-13			PIF induced		Cell membrane
AT1G72120	Major facilitator superfamily protein	PIF induced No Linc	8.48333	7.52	2.54667	3.58333	0.825379	17.4621	1.79758	1.20404e-13			PIF induced		Cell membrane
AT5G41900	alpha/beta-Hydrolases superfamily protein	PIF induced No Linc	8.34	4.81333	2.49667	3.27333	0.867085	13.2915	1.8347	1.02989e-13			PIF induced		Cytoplasm
AT5G67340	ARM repeat superfamily protein	PIF induced No Linc	10.7	8.79333	3.38	4.39	0.862022	13.7978	1.65795	9.81217e-14			PIF induced		Unknown
AT1G65920	Regulator of chromosome condensation (RCC1) family with FYVE zinc finger domain	PIF induced No Linc	5.50667	5.11333	1.37333	2.33667	0.766935	23.3065	2.03884	7.56077e-14			PIF induced		Golgi body
AT1G06050	Protein of unknown function (DUF1336)	PIF induced No Linc	6.34667	3.52	1.71333	1.51667	1.04245	-4.2446	2.0455	5.36543e-14			PIF induced		Nucleus
AT1G19300	Nucleotide-diphospho-sugar transferases superfamily protein	PIF induced No Linc	10.8267	8.91333	3.38	4.48667	0.851388	14.8612	1.68035	5.03616e-14			PIF induced	PIF1PIF3PIF4PIF5	Unknown
AT3G55950	CRINKLY4 related 3	PIF induced No Linc	9.22333	8.81333	2.73	4.23333	0.76848	23.152	1.71556	4.36046e-14			PIF induced		Cell membrane
AT1G19830	SAUR-like auxin-responsive protein family	PIF induced No Linc	5.33333	4.98	1.27333	4.71	0.15353	84.647	2.03274	4.29921e-14			PIF induced		Unknown
AT5G65640	beta HLH protein 93	PIF induced No Linc	8.03333	4.98667	2.31667	2.55	0.959184	4.08163	1.8425	3.61076e-14			PIF induced	PIF1PIF3PIF4PIF5	Nucleus
AT4G16146	cAMP-regulated phosphoprotein 19-related protein	PIF induced No Linc	7.05333	9.05333	1.93	2.17	0.953155	4.68445	1.89982	3.61076e-14			PIF induced		Nucleus
AT5G18080	SAUR-like auxin-responsive protein family	PIF induced No Linc	6.98333	3.92333	1.92667	1.86	1.01318	-1.31839	1.98143	2.75236e-14			PIF induced		Chloroplast
AT2G16740	ubiquitin-conjugating enzyme 29	PIF induced No Linc	9.74667	7.20667	2.91333	3.54333	0.907805	9.21951	1.74579	2.60711e-14			PIF induced		Cytoplasm
AT1G77500	Protein of unknown function (DUF630 and DUF632)	PIF induced No Linc	7.45333	6.57333	2.05333	2.36	0.94321	5.67901	1.91506	1.72348e-14			PIF induced		Nucleus
AT2G44570	glycosyl hydrolase 9B12	PIF induced No Linc	6.32	8.81667	1.59	2.15333	0.880902	11.9098	1.98842	1.70952e-14			PIF induced		Extracellular
AT1G65690	Late embryogenesis abundant (LEA) hydroxyproline-rich glycoprotein family	PIF induced No Linc	9.55333	5.72667	2.83	2.85333	0.996529	0.34705	1.78414	1.67544e-14			PIF induced		Cell membrane
AT5G35735	Auxin-responsive family protein	PIF induced No Linc	11.91	11.1033	3.69333	4.41667	0.911968	8.80325	1.70258	1.16088e-14			PIF induced		Unknown
AT4G10160	RING/U-box superfamily protein	PIF induced No Linc	8.39333	7.56667	2.36667	3.42667	0.824115	17.5885	1.88954	9.86406e-15			PIF induced		Nucleus
AT5G42655	Disease resistance-responsive (dirigent-like protein) family protein	PIF induced No Linc	12.9133	8.8	4.05333	3.36	1.07825	-7.82543	1.74324	7.16733e-15			PIF induced		Unknown
AT1G59940	response regulator 3	PIF induced No Linc	6.48667	7.31333	1.61333	2.94667	0.726402	27.3598	2.0477	4.6435e-15			PIF induced		Unknown
AT4G23030	MATE efflux family protein	PIF induced No Linc	7.83667	4.70667	2.14667	1.91667	1.04042	-4.04218	1.99293	3.5902e-15			PIF induced		Cell membrane
AT5G13700	polyamine oxidase 1	PIF induced No Linc	8.88333	6.88	2.47333	4.19	0.732189	26.7811	1.86578	3.44795e-15			PIF induced		Mitochondrion
AT5G39970	catalytics	PIF induced No Linc	7.33667	6.45667	1.91	3.59333	0.689803	31.0197	1.94968	3.30459e-15			PIF induced		Cell membrane
AT3G59220	pirin	PIF induced No Linc	11.88	15.89	3.56	5.02	0.824519	17.5481	1.73826	2.91673e-15			PIF induced		Nucleus
AT1G01390	UDP-Glycosyltransferase superfamily protein	PIF induced No Linc	5.49667	3.93	1.25667	1.31	0.987421	1.25786	2.21458	2.18257e-15			PIF induced		Chloroplast
AT3G50900		PIF induced No Linc	9.31667	7.41	2.58667	2.95667	0.945022	5.49777	1.86309	1.92251e-15			PIF induced	PIF5	Mitochondrion
AT5G24270	Calcium-binding EF-hand family protein	PIF induced No Linc	8.49667	6.56667	2.31	3.14667	0.864763	13.5237	1.92162	1.72627e-15			PIF induced		Cell membrane
AT1G70420	Protein of unknown function (DUF1645)	PIF induced No Linc	11.39	9.84667	3.34333	4.53	0.852527	14.7473	1.75523	1.67448e-15			PIF induced	PIF3PIF5	Nucleus
AT1G36640		PIF induced No Linc	7.70667	3.52	2.02333	2.69	0.882698	11.7302	1.98901	1.47296e-15			PIF induced		Extracellular
AT5G59490	Haloacid dehalogenase-like hydrolase (HAD) superfamily protein	PIF induced No Linc	6.92667	4.76333	1.73333	1.63	1.0199	-1.98973	2.07126	1.14756e-15			PIF induced		Nucleus
AT4G14365	XB3 ortholog 4 in Arabidopsis thaliana	PIF induced No Linc	7.30333	8.26	1.84333	2.50667	0.87851	12.149	2.01986	9.89621e-16			PIF induced		Nucleus
AT3G07900	O-fucosyltransferase family protein	PIF induced No Linc	7.02	7.59333	1.74667	3.45667	0.675727	32.4273	2.05654	9.68812e-16			PIF induced		Golgi body
AT5G09300	Thiamin diphosphate-binding fold (THDP-binding) superfamily protein	PIF induced No Linc	8.07667	8.44	2.12	5.16	0.489647	51.0353	2.0065	8.12541e-16			PIF induced		Mitochondrion
AT5G51670	Protein of unknown function (DUF668)	PIF induced No Linc	5.61	4.60333	1.24333	1.07	1.03969	-3.96947	2.27255	6.35995e-16			PIF induced		Mitochondrion
AT1G74650	myb domain protein 31	PIF induced No Linc	7.92	6.18333	2.03	2.41	0.935484	6.45161	1.99533	5.56759e-16			PIF induced		Nucleus
AT5G18470	Curculin-like (mannose-binding) lectin family protein	PIF induced No Linc	7.70333	7.46667	1.95	2.72333	0.865585	13.4415	1.967	5.3074e-16			PIF induced	PIF1PIF4	Cell membrane
AT2G34650	Protein kinase superfamily protein	PIF induced No Linc	8.35333	9.70667	2.15	3.44667	0.790973	20.9027	1.90519	4.90348e-16			PIF induced	PIF1PIF3PIF5	Nucleus
AT1G18200	RAB GTPase homolog A6B	PIF induced No Linc	6.66333	3.93667	1.59667	1.46	1.02697	-2.69737	2.13981	4.70575e-16			PIF induced		Nucleus
AT5G14550	Core-2/I-branching beta-1,6-N-acetylglucosaminyltransferase family protein	PIF induced No Linc	8.61	8.80333	2.29	3.32333	0.836498	16.3502	1.98997	3.61889e-16			PIF induced		Mitochondrion
AT1G07740	Tetratricopeptide repeat (TPR)-like superfamily protein	PIF induced No Linc	12.48	11.1	3.57667	4.61	0.883939	11.6061	1.76107	2.40301e-16			PIF induced		Mitochondrion
AT1G65985	Plant protein of unknown function (DUF247)	PIF induced No Linc	10.5967	8.00667	2.93667	2.83	1.01393	-1.39252	1.9215	2.03696e-16			PIF induced		Cell membrane
AT3G61680	alpha/beta-Hydrolases superfamily protein	PIF induced No Linc	6.76333	7.00667	1.57333	2.37	0.8465	15.35	2.109	1.93347e-16			PIF induced		Unknown
AT4G40010	SNF1-related protein kinase 2.7	PIF induced No Linc	5.86333	4.46	1.26333	1.17667	1.01884	-1.88406	2.22414	1.51353e-16			PIF induced		Nucleus
AT3G13437		PIF induced No Linc	9.02333	8.55333	2.32	3.86667	0.769269	23.0731	1.95812	1.09246e-16			PIF induced		Extracellular
AT4G28840		PIF induced No Linc	13.7967	13.8667	4.02	3.71667	1.03103	-3.10263	1.813	1.07493e-16			PIF induced		Nucleus
AT4G01335		PIF induced No Linc	8.69667	7.02667	2.20333	2.41333	0.967659	3.23409	1.97939	1.03166e-16			PIF induced	PIF5	Nucleus
AT1G30620	NAD(P)-binding Rossmann-fold superfamily protein	PIF induced No Linc	12.12	11.5533	3.40333	4.88667	0.829828	17.0172	1.83344	9.49591e-17			PIF induced		Golgi body
AT3G43270	Plant invertase/pectin methylesterase inhibitor superfamily	PIF induced No Linc	12.44	11.7933	3.50667	4.34	0.906716	9.32836	1.86292	7.13626e-17			PIF induced	PIF4PIF5	Unknown
AT1G66855	Carbohydrate-binding X8 domain superfamily protein	PIF induced No Linc	5.64667	3.06333	1.12333	0.53	1.13117	-13.1172	2.30897	3.44244e-17			PIF induced		Extracellular
AT4G19960	K+ uptake permease 9	PIF induced No Linc	11.8567	10.5367	3.23667	4.34333	0.871616	12.8384	1.92597	2.80677e-17			PIF induced		Unknown	RS downregulated
AT1G16370	organic cation/carnitine transporter 6	PIF induced No Linc	12.6733	8.47333	3.52333	3.60667	0.990893	0.910747	1.88932	2.68321e-17			PIF induced		Cell membrane
AT1G43910	P-loop containing nucleoside triphosphate hydrolases superfamily protein	PIF induced No Linc	13.5567	12.3667	3.79667	2.91667	1.09016	-9.01639	1.81416	2.55981e-17			PIF induced		Cell membrane	RS upregulated
AT1G16490	myb domain protein 58	PIF induced No Linc	8.59667	6.43	2.13	3.20667	0.833505	16.6495	2.09533	2.48102e-17			PIF induced		Nucleus
AT5G25140	cytochrome P450, family 71, subfamily B, polypeptide 13	PIF induced No Linc	13.13	10.6767	3.66667	4.24333	0.939063	6.09369	1.88445	2.23196e-17			PIF induced		Chloroplast
AT2G35585		PIF induced No Linc	12.7267	11.1533	3.51333	4.45667	0.897612	10.2388	1.91732	1.74615e-17			PIF induced		Nucleus
AT2G22880	VQ motif-containing protein	PIF induced No Linc	10.69	5.71333	2.82333	1.08333	1.22119	-22.1186	2.04249	1.29915e-17			PIF induced		Nucleus
AT3G52460	hydroxyproline-rich glycoprotein family protein	PIF induced No Linc	8.92333	7.62667	2.15667	2.99333	0.876355	12.3645	2.06044	8.58057e-18			PIF induced	PIF5	Nucleus
AT4G29110		PIF induced No Linc	12.0967	10.8433	3.22667	3.40333	0.980083	1.99173	1.95056	7.13166e-18			PIF induced		Unknown
AT2G46750	D-arabinono-1,4-lactone oxidase family protein	PIF induced No Linc	8.15667	5.83	1.90667	2.50667	0.904	9.6	2.16455	6.18113e-18			PIF induced		Extracellular
AT3G08860	PYRIMIDINE 4	PIF induced No Linc	9.24	8.77667	2.24667	1.47333	1.11058	-11.0582	2.06649	5.57242e-18			PIF induced		Unknown
AT2G40470	LOB domain-containing protein 15	PIF induced No Linc	8.99667	6.88333	2.14667	2.51667	0.945985	5.40146	2.04537	4.10021e-18			PIF induced	PIF5	Nucleus
AT1G31173	MIR167D; miRNA	PIF induced No Linc	8.19333	6.56	1.88	1.8	1.01267	-1.26716	2.16407	3.79414e-18			PIF induced		#N/A
AT3G62090	phytochrome interacting factor 3-like 2	PIF induced No Linc	5.48	5.95	1.00667	1.31333	0.931446	6.85544	2.48758	2.53631e-18			PIF induced	PIF1PIF3PIF4PIF5	Nucleus
AT5G66080	Protein phosphatase 2C family protein	PIF induced No Linc	7.73333	6.02333	1.71333	2.63333	0.847176	15.2824	2.21144	1.75858e-18			PIF induced	PIF1PIF4PIF5	Chloroplast	RS downregulated
AT5G11540	D-arabinono-1,4-lactone oxidase family protein	PIF induced No Linc	7.07	5.52333	1.50667	2.05667	0.901138	9.88616	2.30612	1.7322e-18			PIF induced		Mitochondrion
AT2G28780		PIF induced No Linc	6.75	4.88	1.38333	0.21	1.21863	-21.8634	2.32757	9.95168e-19			PIF induced		Cell membrane
AT5G35660	Glycine-rich protein family	PIF induced No Linc	11.2233	13.5133	2.77333	3	0.973176	2.68245	1.9526	9.35544e-19			PIF induced		Unknown
AT1G78860	D-mannose binding lectin protein with Apple-like carbohydrate-binding domain	PIF induced No Linc	6.10333	2.32667	1.19667	0.68	1.1053	-10.5299	2.49814	8.84002e-19			PIF induced		Cell membrane
AT2G34315	Avirulence induced gene (AIG1) family protein	PIF induced No Linc	8.8	8.44333	2	3.22	0.820588	17.9412	2.12389	8.53236e-19			PIF induced		Nucleus
AT5G57480	P-loop containing nucleoside triphosphate hydrolases superfamily protein	PIF induced No Linc	12.42	13.27	3.18	3.76667	0.936508	6.34921	1.99434	6.49476e-19			PIF induced		Cell membrane
AT4G29140	MATE efflux family protein	PIF induced No Linc	11.96	8.43667	3.02667	2.84333	1.02052	-2.05224	2.03456	6.20333e-19			PIF induced		Cell membrane
AT3G08040	MATE efflux family protein	PIF induced No Linc	9.22667	7.25	2.11667	2.83667	0.898734	10.1266	2.15594	4.33906e-19			PIF induced		Cell membrane
AT5G38010	UDP-Glycosyltransferase superfamily protein	PIF induced No Linc	6.97	6.37333	1.39333	2.37	0.824866	17.5134	2.34284	3.30504e-19			PIF induced		Unknown
AT1G11960	ERD (early-responsive to dehydration stress) family protein	PIF induced No Linc	7.48333	6.68667	1.52333	2.5	0.83613	16.387	2.31273	2.03292e-19			PIF induced	PIF3	Extracellular
AT1G68725	arabinogalactan protein 19	PIF induced No Linc	13.01	7.24333	3.33	3.91667	0.939394	6.06061	2.08217	1.97553e-19			PIF induced		Cell membrane
AT3G24715	Protein kinase superfamily protein with octicosapeptide/Phox/Bem1p domain	PIF induced No Linc	8.15	4.5	1.76333	2.08333	0.949896	5.01044	2.28928	1.75488e-19			PIF induced	PIF1	Cytoplasm
AT1G08050	Zinc finger (C3HC4-type RING finger) family protein	PIF induced No Linc	8.73667	7.59333	1.91333	3.28	0.799707	20.0293	2.20712	1.34629e-19			PIF induced		Extracellular
AT5G61340		PIF induced No Linc	12.44	8.12	3.08333	3.61667	0.943	5.70004	2.07692	8.5979e-20			PIF induced		Mitochondrion
AT2G29460	glutathione S-transferase tau 4	PIF induced No Linc	6.67667	4.29	1.21333	0.63	1.10677	-10.6772	2.52432	1.97973e-20			PIF induced		Unknown
AT4G14640	calmodulin 8	PIF induced No Linc	7.05333	4.64333	1.33	1.36	0.994758	0.52417	2.47411	1.9434e-20			PIF induced		Nucleus
AT4G03330	syntaxin of plants 123	PIF induced No Linc	6.73	7.25667	1.22	3.31667	0.61948	38.052	2.45679	1.63499e-20			PIF induced		Unknown
AT3G23790	AMP-dependent synthetase and ligase family protein	PIF induced No Linc	14.8933	22.65	3.70667	4.12	0.963051	3.69487	2.0508	9.82467e-21			PIF induced		Chloroplast
AT5G38005	other RNA	PIF induced No Linc	13.29	9.86667	3.19	3.46	0.973267	2.67327	2.11246	7.78943e-21			PIF induced		#N/A
AT1G52830	indole-3-acetic acid 6	PIF induced No Linc	12.18	7.49	2.85333	4.76333	0.795211	20.4789	2.17283	7.15641e-21			PIF induced	PIF4PIF5	Nucleus
AT1G01600	cytochrome P450, family 86, subfamily A, polypeptide 4	PIF induced No Linc	6.48	5.28	1.11333	1.08667	1.00497	-0.496894	2.53245	5.71373e-21			PIF induced		Unknown
AT1G53700	WAG 1	PIF induced No Linc	7.59	7.28333	1.43667	2.09	0.893824	10.6176	2.43116	5.28036e-21			PIF induced		Nucleus
AT1G58410	Disease resistance protein (CC-NBS-LRR class) family	PIF induced No Linc	12.1	12.0033	2.73333	2.74667	0.998577	0.142349	2.13167	2.92959e-21			PIF induced	PIF1PIF4	Nucleus
AT3G50770	calmodulin-like 41	PIF induced No Linc	15.6633	12.1867	3.79667	1.19667	1.2191	-21.9101	1.98152	2.50838e-21			PIF induced		Unknown
AT2G07807		PIF induced No Linc	11.7567	4.64	2.68333	2.09667	1.06466	-6.46583	2.23042	2.30546e-21			PIF induced		#N/A
AT4G21340	basic helix-loop-helix (bHLH) DNA-binding superfamily protein	PIF induced No Linc	12.5167	10.3267	2.87667	5.08333	0.771093	22.8907	2.152	2.25051e-21			PIF induced		Nucleus
AT1G52855		PIF induced No Linc	15.9433	12.65	3.85667	3.88667	0.997518	0.248207	2.03093	1.36915e-21			PIF induced	PIF1PIF5	Extracellular
AT3G54830	Transmembrane amino acid transporter family protein	PIF induced No Linc	14.0733	8.90333	3.31333	0.98	1.21685	-21.6853	2.21382	5.75399e-22			PIF induced		Nucleus
AT2G06200	growth-regulating factor 6	PIF induced No Linc	5.32	6.65667	0.713333	2.76	0.555716	44.4284	2.84952	3.65188e-22			PIF induced		Nucleus
AT1G73300	serine carboxypeptidase-like 2	PIF induced No Linc	6.80333	3.43667	1.13667	1.53333	0.93	7	2.7041	2.37023e-22			PIF induced		Extracellular
AT1G78970	lupeol synthase 1	PIF induced No Linc	11.88	10.4767	2.56667	3.99333	0.846815	15.3185	2.27259	2.08828e-22			PIF induced		Nucleus
AT3G49930	C2H2 and C2HC zinc fingers superfamily protein	PIF induced No Linc	10.9633	7.97333	2.25667	3.25	0.885911	11.4089	2.30466	8.90614e-23			PIF induced		Nucleus
AT4G28520	cruciferin 3	PIF induced No Linc	13.9967	15.1867	3.11333	2.38	1.06738	-6.73813	2.20787	6.92997e-23			PIF induced		Unknown
AT5G19875		PIF induced No Linc	10.15	7.60667	1.98333	2.58333	0.926531	7.34694	2.3679	5.71951e-23			PIF induced	PIF4	Mitochondrion
AT3G54770	RNA-binding (RRM/RBD/RNP motifs) family protein	PIF induced No Linc	7.64667	6.60333	1.27333	2.49667	0.808054	19.1946	2.56888	5.29955e-23			PIF induced		Chloroplast
AT5G39410	Saccharopine dehydrogenase	PIF induced No Linc	11.7067	12.3533	2.43	5.53667	0.66511	33.489	2.32563	4.49567e-23			PIF induced		Cell membrane	RS upregulated
AT1G01200	RAB GTPase homolog A3	PIF induced No Linc	8.98333	8.17333	1.63	3.6	0.732094	26.7906	2.47932	2.58236e-23			PIF induced		Nucleus
AT1G75388	conserved peptide upstream open reading frame 5	PIF induced No Linc	6.92333	7.66	1.07	1.86	0.865034	13.4966	2.69141	1.98544e-23			PIF induced	PIF1PIF3PIF4PIF5	Unknown
AT1G21525		PIF induced No Linc	12.0667	7.74667	2.45	1.19667	1.13033	-13.0329	2.29651	9.94348e-24			PIF induced		#N/A
AT5G57220	cytochrome P450, family 81, subfamily F, polypeptide 2	PIF induced No Linc	5.84333	2.06	0.783333	1.29	0.899868	10.0132	2.97008	8.51452e-24			PIF induced		Unknown
AT5G38550	Mannose-binding lectin superfamily protein	PIF induced No Linc	9.22333	6.26667	1.67	2.04667	0.950132	4.98676	2.53188	6.48878e-24			PIF induced		Unknown
AT5G58750	NAD(P)-binding Rossmann-fold superfamily protein	PIF induced No Linc	10.39	8.04	1.94333	2.50667	0.933307	6.6693	2.42926	2.84221e-24			PIF induced		Unknown
AT5G28080	Protein kinase superfamily protein	PIF induced No Linc	14.7033	12.4733	3.13667	4.38	0.892507	10.7493	2.2992	2.66427e-24			PIF induced		Cell membrane
AT4G25390	Protein kinase superfamily protein	PIF induced No Linc	10.94	9.23	2.07	2.12333	0.993987	0.601278	2.37729	2.46038e-24			PIF induced	PIF3	Cell membrane
AT2G15220	Plant basic secretory protein (BSP) family protein	PIF induced No Linc	9.56667	4.66	1.72667	2.75667	0.868622	13.1378	2.50585	2.14573e-24			PIF induced		Extracellular
AT5G37300	O-acyltransferase (WSD1-like) family protein	PIF induced No Linc	5.85333	6.19	0.723333	2.81667	0.591943	40.8057	3.01163	2.10603e-24			PIF induced		Nucleus
AT4G34419		PIF induced No Linc	7.64667	12.62	1.17667	5.03	0.404431	59.5569	2.66333	1.79394e-24			PIF induced		Nucleus
AT2G38500	2-oxoglutarate (2OG) and Fe(II)-dependent oxygenase superfamily protein	PIF induced No Linc	16.0733	14.58	3.44	3.87	0.965963	3.40369	2.26043	8.82847e-25			PIF induced	PIF1PIF4	Nucleus
AT5G20820	SAUR-like auxin-responsive protein family	PIF induced No Linc	7.74667	6.05333	1.2	1.06667	1.02037	-2.03666	2.794	8.03606e-25			PIF induced		Nucleus	RS upregulated
AT2G43510	trypsin inhibitor protein 1	PIF induced No Linc	17.1067	11.99	3.71667	3.91667	0.985063	1.49365	2.27512	4.66255e-25			PIF induced		Extracellular
AT5G44568		PIF induced No Linc	11.2833	9.17667	2.06	2.86	0.913263	8.67365	2.4739	1.11133e-25			PIF induced		Unknown
AT1G48690	Auxin-responsive GH3 family protein	PIF induced No Linc	16.1733	15.9467	3.28	4.71333	0.888831	11.1169	2.34918	2.42359e-26			PIF induced		Cytoplasm
AT5G19890	Peroxidase superfamily protein	PIF induced No Linc	4.95	8.39	0.426667	0.893333	0.896831	10.3169	3.5119	1.54517e-26			PIF induced		Extracellular
AT2G42610	Protein of unknown function (DUF640)	PIF induced No Linc	5.83333	6.06333	0.63	1.3	0.871236	12.8764	3.25476	1.25243e-26			PIF induced	PIF1PIF5	Nucleus
AT5G60760	P-loop containing nucleoside triphosphate hydrolases superfamily protein	PIF induced No Linc	9.85667	12.17	1.56	3.89667	0.718361	28.1639	2.629	8.98344e-27			PIF induced		Nucleus
AT4G13210	Pectin lyase-like superfamily protein	PIF induced No Linc	5.48	6.30667	0.486667	0.706667	0.955941	4.40587	3.50217	1.26456e-27			PIF induced		Extracellular
AT1G62280	SLAC1 homologue 1	PIF induced No Linc	12.35	9.30667	2.12333	0.953333	1.11441	-11.4407	2.57158	8.35729e-28			PIF induced		Cell membrane
AT1G72490		PIF induced No Linc	6.55	5.14	0.71	0.62	1.01541	-1.5411	3.19819	5.08739e-28			PIF induced	PIF1PIF3PIF4PIF5	Unknown
AT4G35190	Putative lysine decarboxylase family protein	PIF induced No Linc	13.2833	15.0433	2.29333	1.94	1.03215	-3.21504	2.51051	2.99587e-28			PIF induced		Unknown
AT3G04010	O-Glycosyl hydrolases family 17 protein	PIF induced No Linc	14.2767	11.9667	2.54	3.69333	0.901732	9.82675	2.54257	1.72483e-28			PIF induced		Extracellular
AT5G14360	Ubiquitin-like superfamily protein	PIF induced No Linc	15.6	12.4033	2.82667	3.94333	0.912578	8.74217	2.53205	7.50782e-29			PIF induced	PIF1PIF4	Mitochondrion
AT5G13320	Auxin-responsive GH3 family protein	PIF induced No Linc	7.94667	6.48	0.953333	1.24333	0.958532	4.14681	2.98982	4.40804e-29			PIF induced		Cytoplasm
AT1G75390	basic leucine-zipper 44	PIF induced No Linc	12.5867	13.6767	2.00667	3.71333	0.838689	16.1311	2.62894	1.23591e-29			PIF induced	PIF3	Nucleus
AT3G17580		PIF induced No Linc	17.58	18.3633	3.2	4.43	0.914465	8.55355	2.46445	1.17725e-29			PIF induced	PIF1PIF3PIF4PIF5	Unknown
AT3G10290	Nucleotide-sugar transporter family protein	PIF induced No Linc	5.64	4.75333	0.436667	0.63	0.962844	3.71557	3.72015	6.68703e-30			PIF induced		Cell membrane
AT5G50175		PIF induced No Linc	7.77	6.22667	0.876667	0.73	1.02128	-2.12766	3.20679	2.372e-30			PIF induced	PIF1PIF4	Mitochondrion
AT5G42900	cold regulated gene 27	PIF induced No Linc	8.9	8.01667	1.08333	1.00333	1.01023	-1.02345	3.09952	7.10454e-31			PIF induced	PIF1PIF3PIF4	Nucleus
AT5G06200	Uncharacterised protein family (UPF0497)	PIF induced No Linc	15.6967	8.83667	2.67	2.44333	1.0174	-1.74002	2.7232	6.75764e-31			PIF induced		Unknown
AT2G26560	phospholipase A 2A	PIF induced No Linc	16.6133	9.22333	2.81333	5.29	0.820531	17.9469	2.61324	2.28916e-31			PIF induced		Chloroplast
AT5G42860		PIF induced No Linc	12.1367	10.28	1.73333	2.99667	0.878565	12.1435	2.82198	1.11504e-31			PIF induced		Nucleus
AT1G44830	Integrase-type DNA-binding superfamily protein	PIF induced No Linc	8.54333	10.3667	0.916667	1.64667	0.904283	9.57168	3.26062	1.28487e-32			PIF induced		Nucleus
AT1G69920	glutathione S-transferase TAU 12	PIF induced No Linc	6.64333	1.70333	0.54	2.05667	0.751502	24.8498	3.73214	6.12364e-33			PIF induced	PIF5	Cytoplasm
AT2G34700	Pollen Ole e 1 allergen and extensin family protein	PIF induced No Linc	14.6567	14.77	2.18667	2.43667	0.979952	2.00481	2.72979	5.52403e-33			PIF induced		Extracellular
AT3G48260	with no lysine (K) kinase 3	PIF induced No Linc	8.20333	8.18667	0.823333	1.27	0.939476	6.05239	3.32136	5.06132e-33			PIF induced	PIF1PIF3PIF4PIF5	Nucleus
AT1G19510	RAD-like 5	PIF induced No Linc	10.9133	8.73333	1.37	1.06333	1.03213	-3.21341	3.02165	4.16187e-33			PIF induced		Unknown	RS downregulated
AT3G59060	phytochrome interacting factor 3-like 6	PIF induced No Linc	5.71333	5.14	0.326667	0.593333	0.950495	4.9505	4.1332	3.96517e-33			PIF induced		Nucleus	RS downregulated
AT1G67980	caffeoyl-CoA 3-O-methyltransferase	PIF induced No Linc	8.17333	2.73667	0.81	1.61667	0.890448	10.9552	3.38593	2.73516e-33			PIF induced		Cytoplasm
AT4G22770	AT hook motif DNA-binding family protein	PIF induced No Linc	12.55	10.3067	1.67333	2.42333	0.931045	6.89549	2.95534	9.45088e-34			PIF induced		Nucleus
AT5G25250	SPFH/Band 7/PHB domain-containing membrane-associated protein family	PIF induced No Linc	16.82	16.6267	2.56	4.39333	0.871435	12.8565	2.74267	4.90502e-34			PIF induced		Cell membrane
AT5G63800	Glycosyl hydrolase family 35 protein	PIF induced No Linc	22.0933	16.2933	3.69	4.66333	0.947111	5.2889	2.62074	3.77609e-34			PIF induced	PIF1PIF3	Extracellular
AT5G36180	serine carboxypeptidase-like 1	PIF induced No Linc	20.69	17.4267	3.24	4.46667	0.929704	7.02961	2.71574	2.08612e-35			PIF induced		Extracellular
AT1G53690	DNA directed RNA polymerase, 7 kDa subunit	PIF induced No Linc	25.5533	19.43	4.18333	3.97667	1.00967	-0.967088	2.70668	3.40754e-36			PIF induced		Nucleus
AT2G29440	glutathione S-transferase tau 6	PIF induced No Linc	15.1267	16.5367	1.98667	3.96	0.849822	15.0178	2.92698	1.69362e-36			PIF induced	PIF1	Cytoplasm
AT1G26290		PIF induced No Linc	17.5033	24.84	2.42	2.69333	0.981878	1.81215	2.85618	7.53468e-37			PIF induced		Mitochondrion
AT4G09530	SAUR-like auxin-responsive protein family	PIF induced No Linc	9.06667	7.62667	0.793333	0.796667	0.999597	0.0402901	3.60174	3.0337e-37			PIF induced	PIF4	Nucleus
AT5G50750	reversibly glycosylated polypeptide 4	PIF induced No Linc	11	11.8433	1.11333	2.13333	0.896831	10.3169	3.29666	2.23948e-37			PIF induced		Cytoplasm
AT1G26380	FAD-binding Berberine family protein	PIF induced No Linc	11.9633	3.24	1.31667	2.5	0.888854	11.1146	3.26237	1.84198e-37			PIF induced		Cytoplasm
AT2G22930	UDP-Glycosyltransferase superfamily protein	PIF induced No Linc	8.44667	9.76	0.63	1.35333	0.907463	9.25373	3.71026	8.44724e-38			PIF induced		Chloroplast
AT5G52670	Copper transport protein family	PIF induced No Linc	7.09	5.54333	0.416667	0.56	0.978521	2.14785	4.14479	6.90208e-38			PIF induced		Unknown
AT3G44510	alpha/beta-Hydrolases superfamily protein	PIF induced No Linc	21.6467	18.07	3.07667	4.73	0.910968	8.90325	2.79891	2.02025e-38			PIF induced		Chloroplast
AT5G48890	C2H2-like zinc finger protein	PIF induced No Linc	5.65333	8.29667	0.16	0.346667	0.966019	3.39806	5.15105	1.59266e-39			PIF induced		Nucleus
AT5G65800	ACC synthase 5	PIF induced No Linc	8.53667	7.22667	0.543333	1.17667	0.920767	7.92327	3.95556	1.89245e-40			PIF induced	PIF1PIF4PIF5	Cytoplasm
AT4G22460	Bifunctional inhibitor/lipid-transfer protein/seed storage 2S albumin superfamily protein	PIF induced No Linc	5.46333	1.97	0.116667	0.156667	0.992519	0.74813	5.60712	1.41105e-40			PIF induced		Unknown
AT1G18835	mini zinc finger	PIF induced No Linc	10.87	6.79667	0.94	1.10667	0.983216	1.67842	3.5984	1.32762e-40			PIF induced	PIF5	Nucleus
AT3G49110	peroxidase CA	PIF induced No Linc	11.62	5.5	1.08667	0.786667	1.02848	-2.8481	3.5774	1.30979e-40			PIF induced		Extracellular	RS upregulated
AT2G17660	RPM1-interacting protein 4 (RIN4) family protein	PIF induced No Linc	9.04667	11.81	0.586667	1.15667	0.932624	6.73759	3.90004	3.18283e-41			PIF induced		Unknown
AT3G51400	Arabidopsis protein of unknown function (DUF241)	PIF induced No Linc	16.7567	13.7267	1.89	1.44667	1.02982	-2.98206	3.23697	8.54846e-42			PIF induced	PIF1PIF4PIF5	Mitochondrion
AT2G21910	cytochrome P450, family 96, subfamily A, polypeptide 5	PIF induced No Linc	7.59667	4.62667	0.363333	0.0266667	1.04654	-4.65438	4.49579	2.8244e-42			PIF induced		Extracellular
AT5G42930	alpha/beta-Hydrolases superfamily protein	PIF induced No Linc	13.6167	11.9367	1.29333	3.1	0.853395	14.6605	3.40843	2.19668e-42			PIF induced		Extracellular
AT5G53190	Nodulin MtN3 family protein	PIF induced No Linc	21.5233	14.8633	2.65667	3.98	0.929859	7.01413	3.13078	1.26743e-42			PIF induced		Cell membrane
AT3G29410	Terpenoid cyclases/Protein prenyltransferases superfamily protein	PIF induced No Linc	7.51667	10.3533	0.313333	0.97	0.908839	9.11615	4.50607	8.73747e-43			PIF induced		Cytoplasm
AT2G25150	HXXXD-type acyl-transferase family protein	PIF induced No Linc	8.32	8.23667	0.413333	1.36333	0.879848	12.0152	4.29941	1.69752e-43			PIF induced		Cytoplasm
AT1G15550	gibberellin 3-oxidase 1	PIF induced No Linc	22.01	16.4733	2.62667	2.91333	0.985211	1.47893	3.12068	5.95081e-44			PIF induced	PIF1PIF3PIF4PIF5	Cytoplasm
AT5G67020		PIF induced No Linc	20.14	24.17	2.12667	2.84	0.9604	3.96003	3.24292	6.7984e-46			PIF induced		Nucleus
AT5G39240		PIF induced No Linc	13.9467	9.74	1.09667	1.40667	0.975875	2.41245	3.76252	3.7506e-47			PIF induced	PIF1PIF4	Mitochondrion
AT5G11920	6-&1-fructan exohydrolase	PIF induced No Linc	24.39	20.4467	2.63333	4.81333	0.899801	10.0199	3.20452	6.27487e-48			PIF induced		Unknown
AT4G30180	sequence-specific DNA binding transcription factors;transcription regulators	PIF induced No Linc	11.5533	10.49	0.54	1.44	0.918281	8.17191	4.38093	4.79466e-52			PIF induced	PIF1PIF5	Nucleus
AT5G01330	pyruvate decarboxylase-3	PIF induced No Linc	12.42	11.44	0.42	0.833333	0.965556	3.44444	4.89036	3.92437e-59			PIF induced		Chloroplast
AT5G07010	sulfotransferase 2A	PIF induced No Linc	33.2833	26.73	2.71	1.87667	1.02726	-2.72569	3.68168	1.99604e-61			PIF induced	PIF1PIF3PIF4PIF5	Chloroplast
AT2G18969		PIF induced No Linc	22.9767	20.34	1.46333	1.93667	0.977998	2.20019	3.97582	7.86756e-62			PIF induced		Nucleus
AT4G10020	hydroxysteroid dehydrogenase 5	PIF induced No Linc	26.41	21.12	1.8	1.65	1.0061	-0.609508	3.91278	6.5956e-63			PIF induced	PIF1PIF4	Extracellular
AT4G13790	SAUR-like auxin-responsive protein family	PIF induced No Linc	15.31	12.45	0.523333	0.716667	0.986925	1.30748	4.8846	4.08804e-65			PIF induced	PIF1PIF5	Mitochondrion
AT3G48940	Remorin family protein	PIF induced No Linc	14.72	8.98	0.443333	0.946667	0.964744	3.52557	5.12381	2.86798e-66			PIF induced		Cell membrane
AT2G33380	Caleosin-related family protein	PIF induced No Linc	11.33	11.71	0.0466667	0.53	0.957164	4.2836	7.76056	2.07894e-71			PIF induced	PIF3PIF4	Unknown	RS downregulated
AT3G22840	Chlorophyll A-B binding family protein	PIF induced No Linc	11.0167	3.39667	0.0266667	0.03	0.999697	0.0303306	8.60287	6.32254e-72			PIF induced		Chloroplast	RS upregulated
AT2G20180	phytochrome interacting factor 3-like 5	PIF induced No Linc	17.0567	16.6	0.453333	0.0566667	1.02389	-2.38908	5.2241	4.15962e-72			PIF induced	PIF1	Nucleus
AT4G16670	Plant protein of unknown function (DUF828) with plant pleckstrin homology-like region	PIF induced No Linc	45.05	34.84	3.04667	3.53333	0.988414	1.15864	3.92972	2.0401e-72			PIF induced		Nucleus
AT4G36010	Pathogenesis-related thaumatin superfamily protein	PIF induced No Linc	42.1533	50.7867	2.47667	4.05	0.960346	3.96539	4.12924	3.34245e-76			PIF induced	PIF1PIF3PIF4	Extracellular
AT1G16850		PIF induced No Linc	25.83	29.84	0.93	1.56333	0.974565	2.54351	4.82972	1.22943e-78			PIF induced	PIF1PIF3PIF5	Extracellular
AT3G49360	6-phosphogluconolactonase 2	PIF induced No Linc	35.72	40.56	1.7	2.62333	0.972859	2.71409	4.40148	3.19469e-79			PIF induced		Chloroplast
AT1G64110	P-loop containing nucleoside triphosphate hydrolases superfamily protein	PIF induced No Linc	47.5767	58.58	2.4	2.95	0.987826	1.21744	4.24813	2.88349e-83			PIF induced		Cell membrane
AT4G10240	B-box zinc finger family protein	PIF induced No Linc	15.35	14.5467	0	0.0533333	0.996526	0.347448	11.4758	4.57376e-89			PIF induced		Nucleus
AT4G35720	Arabidopsis protein of unknown function (DUF241)	PIF induced No Linc	43.1833	43.9133	1.69	1.74333	0.998715	0.128535	4.66617	1.74724e-89			PIF induced	PIF1PIF3PIF4PIF5	Unknown
AT4G14690	Chlorophyll A-B binding family protein	PIF induced No Linc	43.5233	7.13333	1.52	0.633333	1.02111	-2.11094	4.82996	3.24031e-93			PIF induced	PIF1PIF5	Chloroplast	RS upregulated
AT5G04120	Phosphoglycerate mutase family protein	PIF induced No Linc	27.1067	54.41	0.366667	0.65	0.989404	1.05959	6.22994	1.30827e-98			PIF induced	PIF1PIF3PIF4PIF5	Cytoplasm
AT1G02800	cellulase 2	PIF induced No Linc	63.7033	72.8267	1.64333	5.18667	0.942905	5.70953	5.2456	8.3344e-112			PIF induced		Extracellular
AT5G53660	growth-regulating factor 7	PIF induced No Linc	53.2167	54.06	0.996667	4.58	0.93138	6.86199	5.71589	9.66092e-116			PIF induced		Nucleus
AT1G09530	phytochrome interacting factor 3	PIF induced No Linc	114.03	127.853	1.34333	1.96667	0.994468	0.553156	6.41854	1.97518e-152			PIF induced	PIF1PIF5	Nucleus
AT2G46970	phytochrome interacting factor 3-like 1	PIF induced No Linc	76.1	78.56	0.406667	0.74	0.995596	0.440373	7.60051	2.87604e-155			PIF induced	PIF1PIF3PIF4PIF5	Nucleus
AT3G16520	UDP-glucosyl transferase 88A1	PIF repressed reversed 0-50%	47.7167	30.7433	122.783	94.5433	0.623801	37.6199	-1.38886	5.38224e-14	-0.387915	0.0493819	PIF repressed		Nucleus
AT5G65010	asparagine synthetase 2	PIF repressed reversed 0-50%	10.16	9.47	57.64	44.1	0.714827	28.5173	-2.47265	1.31299e-38	-0.370954	0.0487523	PIF repressed		Cytoplasm
AT1G04800	glycine-rich protein	PIF repressed reversed 0-50%	64.8133	53.7433	255.257	196.327	0.690564	30.9436	-2.00752	4.87378e-28	-0.386385	0.046267	PIF repressed		Unknown
AT1G57980	Nucleotide-sugar transporter family protein	PIF repressed reversed 0-50%	5.88667	4.7	13.15	9.58333	0.508949	49.1051	-1.14059	4.70795e-08	-0.442402	0.0388682	PIF repressed		Unknown	RS downregulated
AT1G24530	Transducin/WD40 repeat-like superfamily protein	PIF repressed reversed 0-50%	13.0033	14.1933	32.5467	24.4033	0.583319	41.6681	-1.31367	6.18134e-12	-0.417484	0.0387784	PIF repressed		Unknown	RS upregulated
AT2G37240	Thioredoxin superfamily protein	PIF repressed reversed 0-50%	2.55667	2.80333	8.92667	6.38667	0.601256	39.8744	-1.76253	1.25418e-14	-0.475146	0.0386629	PIF repressed		Extracellular
AT1G79850	ribosomal protein S17	PIF repressed reversed 0-50%	258.403	296.423	524.403	398.39	0.526266	47.3734	-1.05446	1.32826e-08	-0.4012	0.0354433	PIF repressed		Chloroplast
AT1G05010	ethylene-forming enzyme	PIF repressed reversed 0-50%	304.12	394.987	813.013	617.27	0.615355	38.4645	-1.45868	1.69561e-15	-0.407668	0.0347754	PIF repressed		Cytoplasm
AT3G61870		PIF repressed reversed 0-50%	24.7833	28.1833	53.97	40.4967	0.538374	46.1626	-1.12879	1.64852e-09	-0.413856	0.0342328	PIF repressed		Mitochondrion	RS downregulated
AT4G32590	2Fe-2S ferredoxin-like superfamily protein	PIF repressed reversed 0-50%	17.03	18.7067	37.1667	27.74	0.531866	46.8134	-1.12444	3.31589e-09	-0.429166	0.0338874	PIF repressed		Unknown	RS downregulated
AT1G35680	Ribosomal protein L21	PIF repressed reversed 0-50%	259.767	276.77	521.493	395.007	0.516722	48.3278	-1.04892	2.23461e-08	-0.398544	0.0333884	PIF repressed		Chloroplast
AT5G13510	Ribosomal protein L10 family protein	PIF repressed reversed 0-50%	121.93	128.247	255.42	192.19	0.526332	47.3668	-1.03846	3.31622e-09	-0.396716	0.0300251	PIF repressed		Chloroplast
AT3G21270	DOF zinc finger protein 2	PIF repressed reversed 0-50%	7.80667	6.16333	18.5	13.48	0.530549	46.9451	-1.26144	7.35571e-10	-0.456201	0.0297466	PIF repressed		Nucleus
AT3G19030		PIF repressed reversed 0-50%	38.2733	33.76	98.17	72.4067	0.56987	43.013	-1.35453	8.86104e-14	-0.432138	0.0216029	PIF repressed		Unknown
AT5G41050	Pollen Ole e 1 allergen and extensin family protein	PIF repressed reversed 0-50%	14.9833	12.9867	45.86	33.5167	0.600238	39.9762	-1.67563	1.16133e-17	-0.451916	0.021037	PIF repressed		Extracellular	RS downregulated
AT1G18060		PIF repressed reversed 0-50%	5.51333	6.02667	15.7433	11.1733	0.553275	44.6725	-1.47169	4.76236e-13	-0.479334	0.0210347	PIF repressed		Unknown	RS downregulated
AT2G33855		PIF repressed reversed 0-50%	21.9	17.98	52.18	37.87	0.527411	47.2589	-1.29006	1.64542e-11	-0.467389	0.0175829	PIF repressed		Mitochondrion
AT3G47250	Plant protein of unknown function (DUF247)	PIF repressed reversed 0-50%	1.37333	1.08333	13.06	9.02333	0.654592	34.5408	-3.2407	4.93814e-40	-0.522293	0.0153484	PIF repressed		Cell membrane	RS downregulated
AT2G29360	NAD(P)-binding Rossmann-fold superfamily protein	PIF repressed reversed 0-50%	0.6	0.403333	6.6	3.95667	0.559444	44.0556	-3.52587	2.40665e-31	-0.737743	0.00310319	PIF repressed		Unknown	RS downregulated
AT1G33811	GDSL-like Lipase/Acylhydrolase superfamily protein	PIF repressed reversed 0-50%	22.2467	15.32	72.09	47.8833	0.514345	48.5655	-1.70136	3.06049e-20	-0.5842	0.00194923	PIF repressed		Extracellular
AT1G18810	phytochrome kinase substrate-related	PIF repressed reversed 0-50%	1.69333	1.62667	13.2867	8.08	0.550891	44.9109	-2.98967	8.40057e-36	-0.718408	0.000957461	PIF repressed		Cell membrane
AT4G19530	disease resistance protein (TIR-NBS-LRR class) family	PIF repressed reversed 0-50%	0.316667	0.0966667	6.77667	3.65333	0.516512	48.3488	-4.27132	2.02186e-39	-0.856198	0.000343664	PIF repressed		Nucleus	RS downregulated
AT1G68238		PIF repressed reversed 0-50%	1.67333	0.52	26.1233	14.7867	0.536333	46.3667	-3.95582	6.38013e-65	-0.820208	3.85419e-05	PIF repressed		Unknown
AT4G01883	Polyketide cyclase / dehydrase and lipid transport protein	PIF repressed reversed >100%	2.25333	1.68667	5.6	2.08	-0.0517928	105.179	-1.27444	2.51048e-07	-1.39998	8.3285e-08	PIF repressed		Chloroplast
AT4G37550	Acetamidase/Formamidase family protein	PIF repressed reversed >100%	7.42	2.94667	15.9733	7.20667	-0.0249415	102.494	-1.05159	8.76773e-08	-1.12233	5.26997e-08	PIF repressed	PIF1PIF3PIF4PIF5	Unknown	RS downregulated
AT4G24700		PIF repressed reversed >100%	2.38333	0.95	5.75667	2.08667	-0.0879447	108.794	-1.2063	4.19176e-07	-1.46513	2.79214e-08	PIF repressed		Unknown	RS downregulated
AT1G22890		PIF repressed reversed >100%	10.19	6.63333	22.7933	10.0767	-0.00899233	100.899	-1.17227	4.18298e-09	-1.19253	4.29197e-09	PIF repressed		Mitochondrion	RS downregulated
AT3G54210	Ribosomal protein L17 family protein	PIF repressed reversed >100%	218.543	183.87	456.073	213.98	-0.0192116	101.921	-1.0209	3.46125e-09	-1.07999	9.43039e-10	PIF repressed		Chloroplast
AT1G54740	Protein of unknown function (DUF3049)	PIF repressed reversed >100%	8.91333	5.92667	19.6833	8.15	-0.0708759	107.088	-1.06946	1.4779e-08	-1.25645	4.93201e-10	PIF repressed		Nucleus
AT5G15850	CONSTANS-like 1	PIF repressed reversed >100%	18.53	7.18667	41.7567	18.3033	-0.0097589	100.976	-1.16704	6.01867e-10	-1.17302	3.97557e-10	PIF repressed		Nucleus	RS downregulated
AT4G03150		PIF repressed reversed >100%	11.0067	8.32333	24.2967	10.17	-0.0629546	106.295	-1.11125	7.22151e-09	-1.24505	2.88242e-10	PIF repressed		Unknown	RS downregulated
AT1G13530	Protein of unknown function (DUF1262)	PIF repressed reversed >100%	3.24667	2.93	7.09667	2.37333	-0.22684	122.684	-1.10798	1.70208e-06	-1.60267	2.46783e-10	PIF repressed		Unknown
AT3G10405		PIF repressed reversed >100%	36.9133	24.9533	77.7833	34.7067	-0.0539923	105.399	-1.05775	5.2076e-09	-1.15992	2.17404e-10	PIF repressed		Chloroplast
AT4G15510	Photosystem II reaction center PsbP family protein	PIF repressed reversed >100%	3.52	1.91667	8.39	2.86667	-0.134155	113.415	-1.19923	5.16887e-08	-1.52812	1.48597e-10	PIF repressed		Chloroplast	RS downregulated
AT1G60000	RNA-binding (RRM/RBD/RNP motifs) family protein	PIF repressed reversed >100%	21.3767	15.0933	49.2333	21.17	-0.00741893	100.742	-1.18597	1.22287e-10	-1.20102	9.04766e-11	PIF repressed		Chloroplast	RS downregulated
AT5G03555	permease, cytosine/purines, uracil, thiamine, allantoin family protein	PIF repressed reversed >100%	12.3167	9.21	28.74	11.9067	-0.0249645	102.496	-1.17472	3.25759e-10	-1.27005	8.50724e-11	PIF repressed		Chloroplast
AT4G14540	nuclear factor Y, subunit B3	PIF repressed reversed >100%	4.69333	2.62333	10.3667	3.64	-0.185664	118.566	-1.21566	1.51245e-07	-1.51368	3.54329e-11	PIF repressed		Nucleus	RS downregulated
AT3G16000	MAR binding filament-like protein 1	PIF repressed reversed >100%	9.39333	5.17	23.2767	9.18	-0.0153661	101.537	-1.27642	4.11483e-11	-1.32975	2.00242e-11	PIF repressed	PIF1PIF4	Nucleus	RS downregulated
AT2G24090	Ribosomal protein L35	PIF repressed reversed >100%	148.433	109.373	308.91	134.35	-0.0877594	108.776	-1.0313	4.32606e-09	-1.19261	1.44716e-11	PIF repressed		Chloroplast	RS downregulated
AT5G44572		PIF repressed reversed >100%	7.26333	5.1	17.2467	6.50333	-0.0761269	107.613	-1.1991	1.08779e-09	-1.40541	1.25603e-11	PIF repressed		Extracellular
AT4G24040	trehalase 1	PIF repressed reversed >100%	3.18	2.22	8.66333	2.78667	-0.0717325	107.173	-1.50295	2.58362e-10	-1.63409	7.58723e-12	PIF repressed		Cell membrane
AT5G45680	FK506-binding protein 13	PIF repressed reversed >100%	25.52	16.53	54.6033	22.26	-0.112092	111.209	-1.08746	3.89361e-09	-1.27053	2.84653e-12	PIF repressed		Chloroplast	RS downregulated
ATCG00950		PIF repressed reversed >100%	2.21333	1.59333	5.54	1.47333	-0.222445	122.244	-1.45826	9.27238e-08	-1.97134	2.22591e-12	PIF repressed		#N/A
AT5G19220	ADP glucose pyrophosphorylase large subunit 1	PIF repressed reversed >100%	52.5	14.8467	117.717	48.1467	-0.0667519	106.675	-1.16974	1.51897e-10	-1.28957	7.61069e-13	PIF repressed		Chloroplast	RS downregulated
AT1G72640	NAD(P)-binding Rossmann-fold superfamily protein	PIF repressed reversed >100%	7.28	4.49667	17.5967	6.24667	-0.100162	110.016	-1.24737	4.36961e-10	-1.49222	6.47711e-13	PIF repressed		Chloroplast
AT1G78995		PIF repressed reversed >100%	3.37667	2.74333	9.94	3.07333	-0.0462164	104.622	-1.58461	3.63036e-12	-1.6985	2.91446e-13	PIF repressed		Unknown	RS downregulated
AT2G30950	FtsH extracellular protease family	PIF repressed reversed >100%	57.83	38.96	131.977	52.96	-0.0656806	106.568	-1.15812	5.4714e-11	-1.29249	2.06578e-13	PIF repressed		Unknown
AT3G11090	LOB domain-containing protein 21	PIF repressed reversed >100%	4.76333	1.78667	10.1033	2.98667	-0.332709	133.271	-1.02705	1.05925e-06	-1.73156	6.14142e-14	PIF repressed		Nucleus	RS downregulated
AT5G42070		PIF repressed reversed >100%	5.24	3.84333	13.12	4.16333	-0.136633	113.663	-1.27988	4.98212e-10	-1.64595	5.13874e-14	PIF repressed		Nucleus	RS downregulated
AT2G01590	chlororespiratory reduction 3	PIF repressed reversed >100%	4.67333	4.63	10.3133	3.05333	-0.287234	128.723	-1.12081	2.12566e-07	-1.76174	3.18071e-14	PIF repressed		Chloroplast	RS downregulated
AT5G16970	alkenal reductase	PIF repressed reversed >100%	46.3133	37.4333	99.8633	38.32	-0.149269	114.927	-1.14064	1.27769e-09	-1.37584	1.77475e-14	PIF repressed		Cytoplasm
AT3G47070		PIF repressed reversed >100%	100.293	57.84	236.113	91.68	-0.0634173	106.342	-1.27227	6.37195e-12	-1.37063	1.31904e-14	PIF repressed		Chloroplast	RS downregulated
AT5G59250	Major facilitator superfamily protein	PIF repressed reversed >100%	3.52667	1.67667	11.34	3.37333	-0.0196246	101.962	-1.59828	4.27119e-14	-1.74835	1.24108e-14	PIF repressed		Cell membrane	RS downregulated
AT5G08280	hydroxymethylbilane synthase	PIF repressed reversed >100%	265.087	219.017	672.33	262.25	-0.00696553	100.697	-1.33843	5.20727e-14	-1.34413	1.07367e-14	PIF repressed		Chloroplast	RS downregulated
AT2G40020	Nucleolar histone methyltransferase-related protein	PIF repressed reversed >100%	2.23667	1.94	7.45667	1.87	-0.0702427	107.024	-1.74123	7.45294e-13	-2.01147	5.47242e-15	PIF repressed		Nucleus	RS downregulated
AT2G42690	alpha/beta-Hydrolases superfamily protein	PIF repressed reversed >100%	16.1767	7.99	42.5533	15.0133	-0.0441046	104.41	-1.39471	1.64067e-13	-1.50157	1.67691e-15	PIF repressed		Chloroplast	RS downregulated
AT4G25910	NFU domain protein 3	PIF repressed reversed >100%	4.46	2.17667	12.0367	3.42	-0.137264	113.726	-1.40504	4.20113e-11	-1.79874	8.9254e-16	PIF repressed		Chloroplast	RS downregulated
AT5G23120	photosystem II stability/assembly factor, chloroplast (HCF136)	PIF repressed reversed >100%	71.57	47.69	147.053	54.2267	-0.229764	122.976	-1.01349	1.09216e-08	-1.42512	6.6922e-16	PIF repressed		Chloroplast	RS downregulated
AT1G67700		PIF repressed reversed >100%	194.683	141.403	493.733	184.673	-0.0334727	103.347	-1.31124	5.69572e-14	-1.40879	6.6141e-16	PIF repressed		Unknown	RS downregulated
AT3G29240	Protein of unknown function (DUF179)	PIF repressed reversed >100%	332.27	147.927	679.343	253.867	-0.225898	122.59	-1.04262	8.97713e-09	-1.42331	5.59025e-16	PIF repressed		Unknown	RS downregulated
AT5G27290		PIF repressed reversed >100%	3.14333	1.19	8.20667	1.98333	-0.229098	122.91	-1.33667	2.56248e-09	-2.00916	3.16852e-16	PIF repressed		Chloroplast	RS downregulated
ATCG01180		PIF repressed reversed >100%	2.44667	1.35333	6.25333	1.33	-0.293345	129.335	-1.51108	1.82326e-08	-2.25582	2.23458e-16	PIF repressed		#N/A
AT1G19150	photosystem I light harvesting complex gene 6	PIF repressed reversed >100%	42.1767	21.71	96.84	34.36	-0.142997	114.3	-1.19497	5.1481e-11	-1.49118	9.92841e-17	PIF repressed		Chloroplast	RS downregulated
ATCG00330	chloroplast ribosomal protein S14	PIF repressed reversed >100%	4.51333	1.90667	11.7933	3.2	-0.180403	118.04	-1.56126	7.93197e-11	-1.90996	7.40186e-17	PIF repressed		Chloroplast
AT2G38230	pyridoxine biosynthesis 1.1	PIF repressed reversed >100%	20.6333	14.1967	44.91	15.1233	-0.226967	122.697	-1.12569	2.30045e-09	-1.57559	7.02845e-17	PIF repressed		Cytoplasm
AT4G35250	NAD(P)-binding Rossmann-fold superfamily protein	PIF repressed reversed >100%	23.8333	13.98	54.4433	17.26	-0.214745	121.474	-1.13451	1.62324e-10	-1.64081	4.51098e-19	PIF repressed		Chloroplast	RS downregulated
AT2G04039		PIF repressed reversed >100%	10.94	7.82	23.0167	6.59333	-0.359923	135.992	-1.06822	5.72036e-08	-1.79195	4.48105e-19	PIF repressed		Chloroplast	RS downregulated
AT5G59080		PIF repressed reversed >100%	45.89	40.13	118.917	39.2333	-0.0911539	109.115	-1.35528	3.7649e-14	-1.59117	3.3804e-19	PIF repressed		Nucleus	RS downregulated
AT2G42975		PIF repressed reversed >100%	3.76667	2.89	13.2433	3.30667	-0.0485403	104.854	-1.77451	7.35286e-17	-1.97832	3.37115e-19	PIF repressed		Unknown
AT1G55480	protein containing PDZ domain, a K-box domain, and a TPR region	PIF repressed reversed >100%	21.8067	15.66	63.2967	20.19	-0.0389652	103.897	-1.56834	8.12139e-17	-1.64095	3.2012e-19	PIF repressed		Chloroplast	RS downregulated
AT4G23890		PIF repressed reversed >100%	42.39	24.0667	90.6033	29.4	-0.269428	126.943	-1.09333	2.22343e-09	-1.61549	1.95295e-19	PIF repressed	PIF4PIF5	Chloroplast	RS downregulated
AT5G49525		PIF repressed reversed >100%	1.97333	1.44	7	1.28667	-0.136605	113.66	-1.77868	1.68819e-13	-2.43925	1.83476e-19	PIF repressed		Mitochondrion
AT1G50732		PIF repressed reversed >100%	3.75667	1.00667	8.95333	1.84333	-0.368185	136.818	-1.24013	3.12479e-08	-2.29323	4.90957e-20	PIF repressed		Unknown
AT1G34000	one-helix protein 2	PIF repressed reversed >100%	37.26	23.01	95.7367	30.39	-0.117483	111.748	-1.34004	8.45026e-14	-1.63163	3.39077e-20	PIF repressed		Chloroplast	RS downregulated
AT2G43560	FKBP-like peptidyl-prolyl cis-trans isomerase family protein	PIF repressed reversed >100%	34.1167	21.3433	100.987	31.6033	-0.0375854	103.759	-1.52565	8.48787e-18	-1.66822	9.91253e-21	PIF repressed		Chloroplast	RS downregulated
AT4G25080	magnesium-protoporphyrin IX methyltransferase	PIF repressed reversed >100%	156.553	93.49	464.807	148.85	-0.0249903	102.499	-1.52613	1.46774e-18	-1.62947	6.48173e-21	PIF repressed		Chloroplast	RS downregulated
AT2G39470	PsbP-like protein 2	PIF repressed reversed >100%	33.55	24.2267	90.06	27.8033	-0.101693	110.169	-1.40997	6.17165e-15	-1.69254	4.8778e-21	PIF repressed		Chloroplast	RS downregulated
AT3G02730	thioredoxin F-type 1	PIF repressed reversed >100%	9.04	3.58333	30.1567	8.28667	-0.0356748	103.567	-1.70173	6.71223e-19	-1.85039	2.04103e-21	PIF repressed		Chloroplast	RS downregulated
AT5G38520	alpha/beta-Hydrolases superfamily protein	PIF repressed reversed >100%	43.0233	26.03	103.167	31.5867	-0.190157	119.016	-1.2476	4.36145e-12	-1.69463	1.7466e-21	PIF repressed		Unknown	RS downregulated
AT1G68830	STT7 homolog STN7	PIF repressed reversed >100%	8.58667	6.32	28.9433	7.85333	-0.0360242	103.602	-1.68902	5.19011e-19	-1.8674	1.23798e-21	PIF repressed	PIF1PIF3PIF4PIF5	Chloroplast	RS downregulated
AT3G59780	Rhodanese/Cell cycle control phosphatase superfamily protein	PIF repressed reversed >100%	42.27	28.46	116	35.45	-0.0924997	109.25	-1.44719	1.01861e-15	-1.7045	1.10173e-21	PIF repressed		Chloroplast
AT4G15560	Deoxyxylulose-5-phosphate synthase	PIF repressed reversed >100%	159.88	80.2267	370.193	115.457	-0.211225	121.122	-1.1941	1.39907e-11	-1.66944	9.39186e-22	PIF repressed		Chloroplast	RS downregulated
AT5G44580		PIF repressed reversed >100%	27.87	12.3833	56.24	16.2933	-0.40806	140.806	-1.03775	5.39981e-08	-1.79731	6.47103e-22	PIF repressed		Mitochondrion
AT1G45474	photosystem I light harvesting complex gene 5	PIF repressed reversed >100%	19.6833	10.7833	43.3967	12.2	-0.315575	131.557	-1.07428	1.69127e-09	-1.80252	4.49728e-22	PIF repressed		Chloroplast	RS downregulated
AT5G16400	thioredoxin F2	PIF repressed reversed >100%	57.8933	34.0333	171.147	51.95	-0.0524782	105.248	-1.52767	4.19653e-18	-1.71763	2.81749e-22	PIF repressed		Chloroplast	RS downregulated
AT2G13360	alanine:glyoxylate aminotransferase	PIF repressed reversed >100%	195.747	126.553	560.137	168.94	-0.0735659	107.357	-1.55266	1.826e-17	-1.72585	4.51273e-23	PIF repressed		Unknown	RS downregulated
AT1G75690	DnaJ/Hsp40 cysteine-rich domain superfamily protein	PIF repressed reversed >100%	27.3833	15.8633	94.4467	27.3167	-0.000994085	100.099	-1.73526	1.56069e-22	-1.76898	2.63547e-23	PIF repressed		Chloroplast	RS downregulated
AT5G61410	D-ribulose-5-phosphate-3-epimerase	PIF repressed reversed >100%	133.717	74.95	284.483	83.4667	-0.333296	133.33	-1.04331	1.46714e-09	-1.75723	8.17933e-24	PIF repressed		Chloroplast	RS downregulated
AT1G64860	sigma factor A	PIF repressed reversed >100%	15.43	4.90333	36.2967	9.31333	-0.293131	129.313	-1.22496	9.82134e-11	-1.94367	3.01839e-24	PIF repressed		Unknown	RS downregulated
AT4G38970	fructose-bisphosphate aldolase 2	PIF repressed reversed >100%	189.44	106.04	529.517	154.03	-0.104124	110.412	-1.46049	9.43486e-17	-1.7698	2.30993e-24	PIF repressed		Chloroplast	RS downregulated
AT5G36700	2-phosphoglycolate phosphatase 1	PIF repressed reversed >100%	31.9533	14.3167	73.0567	19.5767	-0.301111	130.111	-1.18218	9.1454e-11	-1.87325	4.31187e-25	PIF repressed		Chloroplast	RS downregulated
AT5G36790	Haloacid dehalogenase-like hydrolase (HAD) superfamily protein	PIF repressed reversed >100%	18.1867	7.97667	41.8233	10.4733	-0.326329	132.633	-1.18862	2.17784e-10	-1.97854	1.37102e-25	PIF repressed		Chloroplast
AT3G14930	Uroporphyrinogen decarboxylase	PIF repressed reversed >100%	38.44	22.68	123.743	33.63	-0.056387	105.639	-1.63155	1.50087e-20	-1.86331	6.54165e-26	PIF repressed		Chloroplast	RS downregulated
AT3G56290		PIF repressed reversed >100%	2.59	1.53	10.0067	1.6	-0.133483	113.348	-1.9688	2.12318e-17	-2.62438	4.33395e-26	PIF repressed		Mitochondrion	RS downregulated
AT1G14345	NAD(P)-linked oxidoreductase superfamily protein	PIF repressed reversed >100%	22.08	8.85333	63.7967	16.2867	-0.138873	113.887	-1.51154	1.16371e-16	-1.95941	2.01634e-26	PIF repressed		Chloroplast	RS downregulated
AT2G23670	homolog of Synechocystis YCF37	PIF repressed reversed >100%	42.0067	26.5033	135.917	36.4333	-0.0593476	105.935	-1.71157	8.11585e-21	-1.90037	1.51496e-26	PIF repressed		Chloroplast	RS downregulated
AT3G14420	Aldolase-type TIM barrel family protein	PIF repressed reversed >100%	153.423	89.08	384.58	104.74	-0.210608	121.061	-1.28835	1.27082e-13	-1.85203	9.76261e-27	PIF repressed		Unknown
AT1G74470	Pyridine nucleotide-disulphide oxidoreductase family protein	PIF repressed reversed >100%	692.897	226.677	1507.07	407.307	-0.350773	135.077	-1.08182	3.54605e-10	-1.86672	2.24921e-27	PIF repressed		Chloroplast	RS downregulated
AT3G63140	chloroplast stem-loop binding protein of 41 kDa	PIF repressed reversed >100%	26.93	17.34	96.8333	24.9067	-0.0289447	102.894	-1.82682	5.65315e-24	-1.95993	1.36807e-27	PIF repressed		Chloroplast	RS downregulated
AT4G03280	photosynthetic electron transfer C	PIF repressed reversed >100%	336.843	182.293	994.117	264.65	-0.109838	110.984	-1.52844	1.77548e-18	-1.89591	6.7285e-28	PIF repressed	PIF1PIF4PIF5	Chloroplast	RS downregulated
AT4G37930	serine transhydroxymethyltransferase 1	PIF repressed reversed >100%	243.217	119.95	523.467	138.253	-0.374535	137.453	-1.07798	6.91626e-10	-1.90116	4.7756e-28	PIF repressed		Mitochondrion	RS downregulated
AT1G20020	ferredoxin-NADP(+)-oxidoreductase 2	PIF repressed reversed >100%	216.847	129.44	703.623	186.1	-0.0631638	106.316	-1.73211	1.66344e-21	-1.91864	4.48487e-28	PIF repressed		Chloroplast	RS downregulated
AT3G10060	FKBP-like peptidyl-prolyl cis-trans isomerase family protein	PIF repressed reversed >100%	9.18	6.09667	36.0033	8.12	-0.0395178	103.952	-1.92614	4.43093e-24	-2.13737	3.20106e-28	PIF repressed		Nucleus	RS downregulated
AT1G67090	ribulose bisphosphate carboxylase small chain 1A	PIF repressed reversed >100%	1326.13	633.713	3590.34	947.04	-0.167429	116.743	-1.43768	6.18185e-16	-1.91564	2.18825e-28	PIF repressed		Chloroplast
AT4G22890	PGR5-LIKE A	PIF repressed reversed >100%	18.1167	9.63333	50.67	11.7633	-0.195167	119.517	-1.38045	3.14204e-15	-2.09269	7.69717e-29	PIF repressed		Chloroplast	RS downregulated
AT5G66190	ferredoxin-NADP(+)-oxidoreductase 1	PIF repressed reversed >100%	45.7233	22.7667	168.5	42.0167	-0.0301903	103.019	-1.87944	2.32932e-25	-2.00035	1.50829e-29	PIF repressed		Chloroplast	RS downregulated
AT1G16720	high chlorophyll fluorescence phenotype 173	PIF repressed reversed >100%	23.1867	12.5267	66.8767	15.6567	-0.172351	117.235	-1.45443	1.25069e-16	-2.07514	1.31252e-29	PIF repressed		Chloroplast	RS downregulated
AT4G27030	fatty acid desaturase A	PIF repressed reversed >100%	3.02667	0.41	8.91	1.03	-0.339377	133.938	-1.55307	1.13506e-11	-3.07848	3.5225e-30	PIF repressed		Chloroplast	RS downregulated
AT5G02120	one helix protein	PIF repressed reversed >100%	80.34	36.2067	204.603	50.2833	-0.241879	124.188	-1.29217	6.75997e-14	-1.99752	2.56449e-30	PIF repressed		Chloroplast	RS downregulated
AT4G27700	Rhodanese/Cell cycle control phosphatase superfamily protein	PIF repressed reversed >100%	19.5233	9.14667	76.0967	17.3567	-0.0382984	103.83	-1.95999	5.2137e-26	-2.12447	5.72256e-31	PIF repressed		Chloroplast	RS downregulated
AT1G77765		PIF repressed reversed >100%	1.85	1.88	10.84	1.41	-0.0489433	104.894	-2.56374	9.82724e-27	-2.91675	5.44825e-31	PIF repressed		Mitochondrion
AT1G03600	photosystem II family protein	PIF repressed reversed >100%	49.02	21.1267	192.467	44.7233	-0.0299531	102.995	-1.96439	9.71451e-28	-2.09734	1.57809e-32	PIF repressed	PIF1PIF5	Chloroplast	RS downregulated
AT3G19480	D-3-phosphoglycerate dehydrogenase	PIF repressed reversed >100%	3.37667	0.893333	10.7267	1.27333	-0.286168	128.617	-1.57166	1.28907e-13	-3.05023	1.3859e-32	PIF repressed		Chloroplast	RS downregulated
AT5G35630	glutamine synthetase 2	PIF repressed reversed >100%	694.597	340.197	2225.52	498.433	-0.128134	112.813	-1.68502	3.50733e-21	-2.15361	3.96003e-35	PIF repressed		Chloroplast	RS downregulated
AT3G46780	plastid transcriptionally active 16	PIF repressed reversed >100%	88.18	29.03	389.227	84.0267	-0.0137963	101.38	-2.13345	1.19769e-32	-2.1946	3.48327e-36	PIF repressed		Unknown	RS downregulated
AT1G68010	hydroxypyruvate reductase	PIF repressed reversed >100%	36.44	13.35	105.087	20.9333	-0.225891	122.589	-1.49226	4.60671e-17	-2.31678	3.45827e-37	PIF repressed		Unknown	RS downregulated
AT5G17230	PHYTOENE SYNTHASE	PIF repressed reversed >100%	26.1433	9.8	71.8367	13.76	-0.27101	127.101	-1.43214	2.23269e-15	-2.36357	2.3477e-37	PIF repressed	PIF3	Chloroplast	RS downregulated
AT4G28080	Tetratricopeptide repeat (TPR)-like superfamily protein	PIF repressed reversed >100%	27.4267	9.57	64.8167	12.07	-0.410716	141.072	-1.24258	1.82761e-11	-2.40687	5.818e-38	PIF repressed	PIF5	Nucleus	RS downregulated
AT2G26500	cytochrome b6f complex subunit (petM), putative	PIF repressed reversed >100%	398.437	171.18	1152.41	233.85	-0.218293	121.829	-1.51862	7.29768e-18	-2.29858	2.43094e-39	PIF repressed		Chloroplast	RS downregulated
AT1G42970	glyceraldehyde-3-phosphate dehydrogenase B subunit	PIF repressed reversed >100%	434.687	240.367	1845.49	371.743	-0.0446151	104.462	-2.07452	1.91716e-31	-2.2987	9.69683e-40	PIF repressed		Chloroplast	RS downregulated
AT1G10657	Plant protein 1589 of unknown function	PIF repressed reversed >100%	0.67	0.166667	6.92333	0.236667	-0.0692964	106.93	-3.32712	1.1713e-30	-4.82518	3.56688e-40	PIF repressed		Mitochondrion
AT2G20260	photosystem I subunit E-2	PIF repressed reversed >100%	188.083	38.0033	796.887	157.2	-0.0507279	105.073	-2.04644	3.02333e-31	-2.33595	1.83258e-40	PIF repressed		Chloroplast	RS downregulated
AT3G26650	glyceraldehyde 3-phosphate dehydrogenase A subunit	PIF repressed reversed >100%	454.643	173.65	1265.42	249.543	-0.252967	125.297	-1.45733	1.03195e-16	-2.32668	1.31079e-40	PIF repressed		Chloroplast	RS downregulated
AT4G33666		PIF repressed reversed >100%	46.6833	20.98	118.61	20.71	-0.361109	136.111	-1.32409	1.24944e-13	-2.48913	5.60648e-43	PIF repressed		Unknown	RS downregulated
AT1G76100	plastocyanin 1	PIF repressed reversed >100%	37.8567	7.54333	182.49	33.1467	-0.0325651	103.257	-2.26985	1.10655e-35	-2.4615	5.55566e-43	PIF repressed		Chloroplast	RS downregulated
AT1G06680	photosystem II subunit P-1	PIF repressed reversed >100%	327.887	81.28	1665.67	311.82	-0.0120099	101.201	-2.32195	8.12538e-39	-2.40657	4.89052e-43	PIF repressed		Chloroplast	RS downregulated
AT3G54050	high cyclic electron flow 1	PIF repressed reversed >100%	62.3933	33.02	197.287	35.86	-0.196699	119.67	-1.60004	2.7995e-20	-2.42696	4.76694e-43	PIF repressed		Chloroplast	RS downregulated
AT4G36850	PQ-loop repeat family protein / transmembrane family protein	PIF repressed reversed >100%	42.5667	13.1267	217.637	38.19	-0.0249995	102.5	-2.32572	2.96884e-38	-2.49958	8.22448e-45	PIF repressed		Unknown
AT5G13770	Pentatricopeptide repeat (PPR-like) superfamily protein	PIF repressed reversed >100%	21.9267	4.96333	73.4433	11.4333	-0.203688	120.369	-1.69726	2.92959e-21	-2.65825	1.30047e-45	PIF repressed		Chloroplast	RS downregulated
AT5G08050	Protein of unknown function (DUF1118)	PIF repressed reversed >100%	35.1767	14.95	129.227	21.0133	-0.150594	115.059	-1.84564	5.13663e-25	-2.59193	2.90588e-46	PIF repressed		Chloroplast	RS downregulated
AT1G26761	Arabinanase/levansucrase/invertase	PIF repressed reversed >100%	0.173333	0.02	7.76667	0.156667	-0.00219491	100.219	-5.46564	1.18038e-50	-5.565	4.71836e-47	PIF repressed		Unknown
AT1G23310	glutamate:glyoxylate aminotransferase	PIF repressed reversed >100%	217.447	91.8833	958.993	162.123	-0.0746053	107.461	-2.14459	7.07465e-33	-2.5558	1.11521e-47	PIF repressed		Cytoplasm	RS downregulated
AT4G21280	photosystem II subunit QA	PIF repressed reversed >100%	262.593	72.18	1148.23	180.357	-0.0928556	109.286	-2.07192	1.44483e-32	-2.64319	2.29844e-51	PIF repressed		Chloroplast	RS downregulated
AT4G28660	photosystem II reaction center PSB28 protein	PIF repressed reversed >100%	30.4367	15.9867	68.9633	9.03667	-0.555459	155.546	-1.13113	1.67002e-10	-2.90488	2.92174e-52	PIF repressed	PIF1PIF3PIF4	Chloroplast	RS downregulated
AT4G09650	ATP synthase delta-subunit gene	PIF repressed reversed >100%	47.0767	14.8133	248.71	35.5533	-0.0571499	105.715	-2.40231	9.35437e-40	-2.79364	8.70322e-55	PIF repressed		Chloroplast	RS downregulated
AT5G28450	Chlorophyll A-B binding family protein	PIF repressed reversed >100%	24.5167	2.69667	136.86	17.7333	-0.0603804	106.038	-2.38051	2.50884e-41	-2.91643	1.23827e-56	PIF repressed		Chloroplast	RS downregulated
AT5G38410	Ribulose bisphosphate carboxylase (small chain) family protein	PIF repressed reversed >100%	2551.28	1417.79	7885.74	1108.97	-0.270375	127.038	-1.67717	4.87314e-20	-2.83209	3.72082e-57	PIF repressed		Chloroplast
AT3G21870	cyclin p2;1	PIF repressed reversed >100%	6.75333	1.46333	16.3567	0.816667	-0.618188	161.819	-1.25366	5.6004e-10	-4.30042	6.091e-58	PIF repressed		Nucleus	RS downregulated
AT2G39730	rubisco activase	PIF repressed reversed >100%	352.55	142.487	2132.05	283.237	-0.0389511	103.895	-2.55982	1.49864e-46	-2.87972	6.46311e-60	PIF repressed	PIF1	Chloroplast	RS downregulated
ATCG00220	photosystem II reaction center protein M	PIF repressed reversed >100%	73.92	16.8267	247.77	31.3733	-0.244732	124.473	-1.89964	2.40912e-22	-3.00928	8.20759e-61	PIF repressed		Chloroplast
AT4G28750	Photosystem I reaction centre subunit IV / PsaE protein	PIF repressed reversed >100%	324.66	40.4433	2360.18	273.6	-0.0250845	102.508	-2.83377	2.82469e-55	-3.08956	3.56472e-67	PIF repressed	PIF4	Chloroplast	RS downregulated
AT5G52570	beta-carotene hydroxylase 2	PIF repressed reversed >100%	2.78333	2.36667	23.0033	0.676667	-0.104187	110.419	-3.06325	3.84057e-44	-5.05722	3.66336e-78	PIF repressed	PIF1PIF3PIF4PIF5	Chloroplast	RS downregulated
AT5G38430	Ribulose bisphosphate carboxylase (small chain) family protein	PIF repressed reversed >100%	410.583	114.65	1403.45	124.997	-0.287638	128.764	-1.71373	2.33078e-23	-3.45986	1.48178e-81	PIF repressed		Chloroplast
AT3G50820	photosystem II subunit O-2	PIF repressed reversed >100%	19.88	3.39	181.637	13.89	-0.0370309	103.703	-3.17599	2.73323e-63	-3.70084	1.27672e-83	PIF repressed		Chloroplast	RS downregulated
AT5G21430	Chaperone DnaJ-domain superfamily protein	PIF repressed reversed >100%	8.80333	0.86	31.4767	0.72	-0.356513	135.651	-1.82014	5.56284e-21	-5.39877	1.82751e-93	PIF repressed		Chloroplast
AT3G01500	carbonic anhydrase 1	PIF repressed reversed >100%	134.253	4.11667	794.533	9.64	-0.188728	118.873	-2.54917	2.30925e-45	-6.3509	5.8625e-197	PIF repressed		Chloroplast	RS downregulated
AT3G27690	photosystem II light harvesting complex gene 2.3	PIF repressed reversed >100%	88.5867	3.48	1240.73	7.67	-0.0702316	107.023	-3.76907	2.29295e-89	-7.29186	2.18434e-239	PIF repressed	PIF1PIF5	Chloroplast	RS downregulated
AT5G39160	RmlC-like cupins superfamily protein	PIF repressed reversed 75-100%	4.38	2.77667	8.84667	5.49	0.248507	75.1493	-1.00325	6.71011e-06	-0.683026	0.00327467	PIF repressed		Extracellular
AT1G77210	sugar transporter 14	PIF repressed reversed 75-100%	3.81	3.22	7.89667	4.67	0.21044	78.956	-1.01537	6.42745e-06	-0.765041	0.00146677	PIF repressed		Unknown
AT1G79360	organic cation/carnitine transporter 2	PIF repressed reversed 75-100%	3.56667	2.51667	7.24667	4.24333	0.183877	81.6123	-1.00786	1.21892e-05	-0.770388	0.0013802	PIF repressed	PIF1PIF3PIF4PIF5	Cell membrane
AT4G04850	K+ efflux antiporter 3	PIF repressed reversed 75-100%	3.47	2.35	7.83667	4.56	0.249618	75.0382	-1.16875	4.254e-07	-0.761099	0.00113425	PIF repressed		Cell membrane	RS downregulated
AT5G54260	DNA repair and meiosis protein (Mre11)	PIF repressed reversed 75-100%	3.58667	3.2	7.7	4.18333	0.145057	85.4943	-1.05847	2.43495e-06	-0.863164	0.000250075	PIF repressed		Nucleus
AT3G56650	Mog1/PsbP/DUF1795-like photosystem II reaction center PsbP family protein	PIF repressed reversed 75-100%	31.7033	32.3033	64.63	38.0733	0.19346	80.654	-1.00748	3.05135e-08	-0.764962	5.33191e-05	PIF repressed		Chloroplast	RS downregulated
AT3G27160	Ribosomal protein S21 family protein	PIF repressed reversed 75-100%	112.147	101.663	232.48	138.287	0.21723	78.277	-1.05895	5.67333e-09	-0.741748	4.52676e-05	PIF repressed		Chloroplast	RS downregulated
AT3G06470	GNS1/SUR4 membrane protein family	PIF repressed reversed 75-100%	22.2067	17.2967	47.4367	26.71	0.178491	82.1509	-1.08867	5.17462e-09	-0.826179	1.41781e-05	PIF repressed		Unknown
AT2G29650	phosphate transporter 4;1	PIF repressed reversed 75-100%	5.89667	4.50667	15.75	8.27	0.240866	75.9134	-1.38027	9.65997e-12	-0.905524	1.17999e-05	PIF repressed		Chloroplast	RS downregulated
AT5G35790	glucose-6-phosphate dehydrogenase 1	PIF repressed reversed 75-100%	43.5733	28.8667	104.163	58.6767	0.249271	75.0729	-1.25786	5.06073e-12	-0.818279	7.87931e-06	PIF repressed		Chloroplast	RS downregulated
AT1G65230	Uncharacterized conserved protein (DUF2358)	PIF repressed reversed 75-100%	21.1067	17.4933	46.6733	25.8133	0.184094	81.5906	-1.15914	9.78736e-10	-0.861096	7.36758e-06	PIF repressed		Chloroplast	RS downregulated
AT1G53520	Chalcone-flavanone isomerase family protein	PIF repressed reversed 75-100%	10.48	9.42	27.13	14.5167	0.242442	75.7558	-1.2833	2.692e-12	-0.879122	5.69948e-06	PIF repressed		Unknown	RS downregulated
AT4G02530	chloroplast thylakoid lumen protein	PIF repressed reversed 75-100%	29.9967	23.0333	67.6133	37.3067	0.194329	80.5671	-1.19156	2.07809e-10	-0.845174	4.73411e-06	PIF repressed	PIF5	Chloroplast	RS downregulated
AT2G38140	plastid-specific ribosomal protein 4	PIF repressed reversed 75-100%	288.533	267.1	632.96	354.24	0.190771	80.9229	-1.14454	2.45595e-10	-0.820261	3.72962e-06	PIF repressed		Chloroplast
AT5G25840	Protein of unknown function (DUF1677)	PIF repressed reversed 75-100%	4.87667	3.31	13.74	6.86333	0.224144	77.5856	-1.45898	1.92869e-12	-1.0005	3.08324e-06	PIF repressed		Nucleus
AT1G74070	Cyclophilin-like peptidyl-prolyl cis-trans isomerase family protein	PIF repressed reversed 75-100%	7.82	6.93333	20.92	10.61	0.212977	78.7023	-1.41777	1.55628e-12	-0.980751	1.39356e-06	PIF repressed		Chloroplast	RS downregulated
AT3G18980	EIN2 targeting protein1	PIF repressed reversed 75-100%	23.89	23.4233	47.62	25.0233	0.0477595	95.224	-1.01011	1.13928e-07	-0.923942	9.76456e-07	PIF repressed		Cytoplasm	RS downregulated
AT1G77760	nitrate reductase 1	PIF repressed reversed 75-100%	92.3167	67.16	233.35	125.513	0.235382	76.4618	-1.3422	9.51385e-14	-0.887692	8.41124e-07	PIF repressed		Mitochondrion
AT5G40950	ribosomal protein large subunit 27	PIF repressed reversed 75-100%	124.187	107.617	287.46	153.493	0.179495	82.0505	-1.21927	1.55132e-11	-0.901897	5.76095e-07	PIF repressed		Chloroplast	RS downregulated
AT1G68840	related to ABI3/VP1 2	PIF repressed reversed 75-100%	61.8133	61.2533	130.75	68.9967	0.104202	89.5798	-1.0787	2.80159e-09	-0.908182	4.7062e-07	PIF repressed	PIF1PIF3PIF4PIF5	Nucleus
AT5G58330	lactate/malate dehydrogenase family protein	PIF repressed reversed 75-100%	70.6167	49.8867	148.213	78.25	0.0983719	90.1628	-1.02027	3.89027e-09	-0.892667	4.49718e-07	PIF repressed		Cytoplasm	RS downregulated
AT1G22400	UDP-Glycosyltransferase superfamily protein	PIF repressed reversed 75-100%	3.37	4.65	9.80333	4.38	0.156995	84.3005	-1.54888	7.89267e-12	-1.16304	3.37555e-07	PIF repressed		Unknown
AT5G14070	Thioredoxin superfamily protein	PIF repressed reversed 75-100%	2.84667	2.73667	9.4	4.11	0.192777	80.7223	-1.65947	8.65531e-14	-1.17759	2.4639e-07	PIF repressed		Unknown
AT5G51010	Rubredoxin-like superfamily protein	PIF repressed reversed 75-100%	87.6367	68.1967	190.27	98.5667	0.106496	89.3504	-1.11756	5.97922e-10	-0.945649	1.69438e-07	PIF repressed		Chloroplast	RS downregulated
AT5G37360		PIF repressed reversed 75-100%	4.82333	4.43	13.2333	6.03	0.14348	85.652	-1.41819	9.20388e-12	-1.13025	1.6541e-07	PIF repressed		Chloroplast	RS downregulated
AT2G41990		PIF repressed reversed 75-100%	1.94333	2.00333	8.2	3.41333	0.234949	76.5051	-2.11524	1.17238e-17	-1.27461	9.73564e-08	PIF repressed		Unknown	RS upregulated
[truncated: 348 more rows]
