# Supplementary material for: Phytochrome and retrograde signalling pathways converge to antagonistically regulate a light-induced transcriptional network
Source: Nat Commun. 2016 May 6;7:11431. doi: 10.1038/ncomms11431 (PMC4859062; doi:10.1038/ncomms11431)
Supplement: Supplementary Data Set 3 — Lincomycin-regulated genes in 3 day-old dark-grown WT and pifq seedlings. List of SSTF genes defined as those that differ by ≥2-fold with P values ≤0.01 (adjusted for false discovery rate, FDR) in WT dark vs WT dark lincomycin or pifq dark vs pifq dark lincomycin. This analysis is reported in Supplementary Fig. 27. Retrograde signaling (RS)-regulated genes were defined previously in 27. [file ncomms11431-s4.xls]

## Sheet: Legend
Supplementary Data 3. Lincomycin-regulated genes in 3 day-old dark-grown WT and pifq seedlings. List of SSTF genes defined as those that differ by ≥2-fold with P values ≤0.01 (adjusted for false discovery rate, FDR) in WT dark vs WT dark lincomycin or pifq dark vs pifq dark lincomycin. This analysis is reported in Supplementary Fig. 27. Retrograde signaling (RS)-regulated genes were defined previ…
Column:
A	AGI Locus
B	TAIR Annotation
C	WT	Mean expression value in WT dark samples
D	WT Linc	Mean expression value in WT dark Lincomycin samples
E	pifq	Mean expression value in pifq dark samples
F	pifq Linc	Mean expression value in pifq dark Lincomycin samples
G	logFC WT/WT Linc	Fold-change WT dark relative to WT Lincomycin
H	FDR WT/WT Linc	FDR WT dark relative to WT Lincomycin
I	log FC pifq/pifq Linc	Fold-change pifq relative to pifq Lincomycin
J	FDR pifq/pifq Linc	FDR pifq relative to pifq Lincomycin
K	Lincomycin regulation in WT	List of SSTF genes from WT/WT Lincomycin comparison
L	Lincomycin regulation in pifq	List of SSTF genes from pifq/pifq Lincomycin comparison
M	Retrograde Signaling regulation	List of RS-regulated genes from 25

## Sheet: Supplementary Data 3
AGI Locus	TAIR Annotation	WT	WT Linc	pifq	pifq Linc	log FC WT/WT Linc	FDR WT/WT Linc	log FC pifq/pifqLinc	FDR pifq/pifq Linc	Lincomycin regulation in WT	Lincomycin regulation in pifq	Retrograde Signaling regulation
AT2G39730	rubisco activase	352.55	142.487	2132.05	283.237	-1.29802	3.29633e-16	-2.87972	6.46311e-60	Linc. repressed	Linc. repressed	RS downregulated
AT4G21445		7.75	3.94	8.15667	4.08	-1.00955	3.07371e-05	-1.01947	2.23669e-05	Linc. repressed	Linc. repressed
AT1G70760	inorganic carbon transport protein-related	58.6067	28.9233	110.827	53.1767	-1.05784	3.42852e-09	-1.04024	6.34254e-09	Linc. repressed	Linc. repressed	RS downregulated
AT1G32060	phosphoribulokinase	312.213	149.497	575.167	140.53	-1.04404	8.76528e-11	-2.02514	3.49927e-31	Linc. repressed	Linc. repressed	RS downregulated
AT5G26146	other RNA	47.1967	20.6867	12.17	6.01333	-1.24277	3.92937e-12	-1.02412	3.28834e-06	Linc. repressed	Linc. repressed
AT4G37550	Acetamidase/Formamidase family protein	7.42	2.94667	15.9733	7.20667	-1.35274	1.04302e-08	-1.12233	5.26997e-08	Linc. repressed	Linc. repressed	RS downregulated
AT3G61470	photosystem I light harvesting complex gene 2	138.593	21.1233	898.477	180.82	-2.71833	1.30505e-61	-2.3067	1.22074e-39	Linc. repressed	Linc. repressed
AT4G05180	photosystem II subunit Q-2	231.403	22.0933	1761.01	253.513	-3.37383	1.91229e-92	-2.79316	8.71287e-56	Linc. repressed	Linc. repressed	RS downregulated
AT1G25440	B-box type zinc finger protein with CCT domain	14.3067	1.30667	51.2267	18.9033	-3.44465	7.2379e-50	-1.44741	1.13394e-14	Linc. repressed	Linc. repressed
AT1G74670	Gibberellin-regulated family protein	30.4467	13.1667	183.56	88.87	-1.17457	1.78349e-11	-1.04402	6.862e-09	Linc. repressed	Linc. repressed	RS downregulated
AT3G27690	photosystem II light harvesting complex gene 2.3	88.5867	3.48	1240.73	7.67	-4.63265	1.91412e-127	-7.29186	2.18434e-239	Linc. repressed	Linc. repressed	RS downregulated
AT1G03600	photosystem II family protein	49.02	21.1267	192.467	44.7233	-1.18843	1.3723e-12	-2.09734	1.57809e-32	Linc. repressed	Linc. repressed	RS downregulated
AT2G20570	GBF's pro-rich region-interacting factor 1	11.0967	3.34667	17.2433	8.52333	-1.75558	2.21398e-16	-1.00962	9.76456e-07	Linc. repressed	Linc. repressed	RS downregulated
AT5G38420	Ribulose bisphosphate carboxylase (small chain) family protein	630.373	126.773	663.1	74.1133	-2.32379	2.64108e-48	-3.14406	1.51833e-68	Linc. repressed	Linc. repressed
AT5G17230	PHYTOENE SYNTHASE	26.1433	9.8	71.8367	13.76	-1.42309	5.79949e-15	-2.36357	2.3477e-37	Linc. repressed	Linc. repressed	RS downregulated
AT4G28750	Photosystem I reaction centre subunit IV / PsaE protein	324.66	40.4433	2360.18	273.6	-3.00914	3.33438e-76	-3.08956	3.56472e-67	Linc. repressed	Linc. repressed	RS downregulated
AT1G12900	glyceraldehyde 3-phosphate dehydrogenase A subunit 2	248.14	88.2233	1584.34	297.373	-1.49317	9.35656e-21	-2.39564	6.26977e-43	Linc. repressed	Linc. repressed	RS downregulated
AT4G28080	Tetratricopeptide repeat (TPR)-like superfamily protein	27.4267	9.57	64.8167	12.07	-1.51129	3.68537e-17	-2.40687	5.818e-38	Linc. repressed	Linc. repressed	RS downregulated
AT2G30520	Phototropic-responsive NPH3 family protein	25.06	11.2033	221.19	105.907	-1.1285	3.12881e-10	-1.05808	3.55569e-09	Linc. repressed	Linc. repressed
AT5G54190	protochlorophyllide oxidoreductase A	1224.9	515.783	210.263	73.0633	-1.22303	5.30756e-15	-1.51614	6.30208e-18	Linc. repressed	Linc. repressed	RS downregulated
AT1G64860	sigma factor A	15.43	4.90333	36.2967	9.31333	-1.60686	6.36225e-17	-1.94367	3.01839e-24	Linc. repressed	Linc. repressed	RS downregulated
AT3G21870	cyclin p2;1	6.75333	1.46333	16.3567	0.816667	-2.14618	2.16506e-18	-4.30042	6.091e-58	Linc. repressed	Linc. repressed	RS downregulated
AT5G02120	one helix protein	80.34	36.2067	204.603	50.2833	-1.16863	6.38641e-12	-1.99752	2.56449e-30	Linc. repressed	Linc. repressed	RS downregulated
AT1G76100	plastocyanin 1	37.8567	7.54333	182.49	33.1467	-2.32035	7.27417e-39	-2.4615	5.55566e-43	Linc. repressed	Linc. repressed	RS downregulated
AT4G33666		46.6833	20.98	118.61	20.71	-1.16108	2.17471e-11	-2.48913	5.60648e-43	Linc. repressed	Linc. repressed	RS downregulated
AT1G68010	hydroxypyruvate reductase	36.44	13.35	105.087	20.9333	-1.45601	1.07987e-16	-2.31678	3.45827e-37	Linc. repressed	Linc. repressed	RS downregulated
AT4G27700	Rhodanese/Cell cycle control phosphatase superfamily protein	19.5233	9.14667	76.0967	17.3567	-1.07371	1.17386e-08	-2.12447	5.72256e-31	Linc. repressed	Linc. repressed	RS downregulated
AT5G08050	Protein of unknown function (DUF1118)	35.1767	14.95	129.227	21.0133	-1.23478	2.7756e-12	-2.59193	2.90588e-46	Linc. repressed	Linc. repressed	RS downregulated
AT4G09650	ATP synthase delta-subunit gene	47.0767	14.8133	248.71	35.5533	-1.65292	1.91601e-22	-2.79364	8.70322e-55	Linc. repressed	Linc. repressed	RS downregulated
AT5G36700	2-phosphoglycolate phosphatase 1	31.9533	14.3167	73.0567	19.5767	-1.14878	1.08648e-10	-1.87325	4.31187e-25	Linc. repressed	Linc. repressed	RS downregulated
AT1G67090	ribulose bisphosphate carboxylase small chain 1A	1326.13	633.713	3590.34	947.04	-1.04146	5.20063e-11	-1.91564	2.18825e-28	Linc. repressed	Linc. repressed
AT1G14345	NAD(P)-linked oxidoreductase superfamily protein	22.08	8.85333	63.7967	16.2867	-1.34904	1.18719e-12	-1.95941	2.01634e-26	Linc. repressed	Linc. repressed	RS downregulated
AT3G50820	photosystem II subunit O-2	19.88	3.39	181.637	13.89	-2.55825	9.65154e-38	-3.70084	1.27672e-83	Linc. repressed	Linc. repressed	RS downregulated
AT3G46780	plastid transcriptionally active 16	88.18	29.03	389.227	84.0267	-1.59229	1.14323e-22	-2.1946	3.48327e-36	Linc. repressed	Linc. repressed	RS downregulated
AT2G20260	photosystem I subunit E-2	188.083	38.0033	796.887	157.2	-2.31829	1.03011e-46	-2.33595	1.83258e-40	Linc. repressed	Linc. repressed	RS downregulated
AT3G02730	thioredoxin F-type 1	9.04	3.58333	30.1567	8.28667	-1.32903	1.70426e-09	-1.85039	2.04103e-21	Linc. repressed	Linc. repressed	RS downregulated
AT1G06680	photosystem II subunit P-1	327.887	81.28	1665.67	311.82	-2.02631	6.40919e-37	-2.40657	4.89052e-43	Linc. repressed	Linc. repressed	RS downregulated
AT4G21280	photosystem II subunit QA	262.593	72.18	1148.23	180.357	-1.86794	9.28739e-32	-2.64319	2.29844e-51	Linc. repressed	Linc. repressed	RS downregulated
AT3G01500	carbonic anhydrase 1	134.253	4.11667	794.533	9.64	-4.97219	1.10327e-149	-6.3509	5.8625e-197	Linc. repressed	Linc. repressed	RS downregulated
AT4G37930	serine transhydroxymethyltransferase 1	243.217	119.95	523.467	138.253	-1.02491	6.65876e-10	-1.90116	4.7756e-28	Linc. repressed	Linc. repressed	RS downregulated
ATCG00220	photosystem II reaction center protein M	73.92	16.8267	247.77	31.3733	-2.07299	4.32411e-37	-3.00928	8.20759e-61	Linc. repressed	Linc. repressed
AT2G26500	cytochrome b6f complex subunit (petM), putative	398.437	171.18	1152.41	233.85	-1.2222	3.54414e-14	-2.29858	2.43094e-39	Linc. repressed	Linc. repressed	RS downregulated
AT3G29240	Protein of unknown function (DUF179)	332.27	147.927	679.343	253.867	-1.152	5.6462e-13	-1.42331	5.59025e-16	Linc. repressed	Linc. repressed	RS downregulated
AT3G26650	glyceraldehyde 3-phosphate dehydrogenase A subunit	454.643	173.65	1265.42	249.543	-1.37879	2.79094e-18	-2.32668	1.31079e-40	Linc. repressed	Linc. repressed	RS downregulated
AT5G44580		27.87	12.3833	56.24	16.2933	-1.11848	1.42535e-10	-1.79731	6.47103e-22	Linc. repressed	Linc. repressed
AT5G13770	Pentatricopeptide repeat (PPR-like) superfamily protein	21.9267	4.96333	73.4433	11.4333	-2.13995	1.41196e-29	-2.65825	1.30047e-45	Linc. repressed	Linc. repressed	RS downregulated
AT1G74470	Pyridine nucleotide-disulphide oxidoreductase family protein	692.897	226.677	1507.07	407.307	-1.61633	1.61464e-24	-1.86672	2.24921e-27	Linc. repressed	Linc. repressed	RS downregulated
AT1G23310	glutamate:glyoxylate aminotransferase	217.447	91.8833	958.993	162.123	-1.23908	1.5911e-14	-2.5558	1.11521e-47	Linc. repressed	Linc. repressed	RS downregulated
AT5G15850	CONSTANS-like 1	18.53	7.18667	41.7567	18.3033	-1.38118	7.50167e-13	-1.17302	3.97557e-10	Linc. repressed	Linc. repressed	RS downregulated
AT5G38430	Ribulose bisphosphate carboxylase (small chain) family protein	410.583	114.65	1403.45	124.997	-1.85585	2.41108e-31	-3.45986	1.48178e-81	Linc. repressed	Linc. repressed
AT5G36790	Haloacid dehalogenase-like hydrolase (HAD) superfamily protein	18.1867	7.97667	41.8233	10.4733	-1.18818	6.48395e-10	-1.97854	1.37102e-25	Linc. repressed	Linc. repressed
AT5G21430	Chaperone DnaJ-domain superfamily protein	8.80333	0.86	31.4767	0.72	-3.2436	1.93388e-37	-5.39877	1.82751e-93	Linc. repressed	Linc. repressed
AT5G28450	Chlorophyll A-B binding family protein	24.5167	2.69667	136.86	17.7333	-3.22614	7.34495e-56	-2.91643	1.23827e-56	Linc. repressed	Linc. repressed	RS downregulated
AT4G36850	PQ-loop repeat family protein / transmembrane family protein	42.5667	13.1267	217.637	38.19	-1.69985	7.53876e-23	-2.49958	8.22448e-45	Linc. repressed	Linc. repressed
AT5G19220	ADP glucose pyrophosphorylase large subunit 1	52.5	14.8467	117.717	48.1467	-1.81402	7.72323e-27	-1.28957	7.61069e-13	Linc. repressed	Linc. repressed	RS downregulated
AT2G35260		23.4933	8.17333	75.7	36.1367	-1.5246	1.20869e-16	-1.05949	7.28206e-09	Linc. repressed	Linc. repressed	RS downregulated
AT3G59400	enzyme binding;tetrapyrrole binding	49.1933	9.21333	191.37	55.2067	-2.40964	2.03823e-43	-1.78764	3.62819e-24	Linc. repressed	Linc. repressed	RS downregulated
AT1G44446	Pheophorbide a oxygenase family protein with Rieske [2Fe-2S] domain	59.1933	20.7767	371.31	68.3433	-1.51858	1.49127e-19	-2.4304	3.52455e-43	Linc. repressed	Linc. repressed	RS downregulated
AT3G56940	dicarboxylate diiron protein, putative (Crd1)	697.47	226.287	2684.66	818.05	-1.59213	7.36094e-25	-1.6993	6.52502e-23	Linc. repressed	Linc. repressed	RS downregulated
AT5G48490	Bifunctional inhibitor/lipid-transfer protein/seed storage 2S albumin superfamily protein	15.14	0.76	250.953	17.2067	-4.20969	5.33574e-65	-3.85807	2.72933e-91	Linc. repressed	Linc. repressed	RS downregulated
AT5G19940	Plastid-lipid associated protein PAP / fibrillin family protein	87.8233	28.57	337.563	88.1867	-1.63643	3.71758e-23	-1.92816	2.82651e-28	Linc. repressed	Linc. repressed	RS downregulated
AT5G13630	magnesium-chelatase subunit chlH, chloroplast, putative / Mg-protoporphyrin IX chelatase, putative (CHLH)	218.85	63.88	1155.39	329.613	-1.75662	7.19146e-29	-1.79677	2.94933e-25	Linc. repressed	Linc. repressed	RS downregulated
AT2G05070	photosystem II light harvesting complex gene 2.2	169.847	12.6967	5229.5	486.47	-3.66736	1.19148e-102	-3.41299	2.00102e-79	Linc. repressed	Linc. repressed	RS downregulated
AT3G08940	light harvesting complex photosystem II	140.207	28.5833	906.907	182.363	-2.29508	1.29573e-45	-2.2949	1.13815e-39	Linc. repressed	Linc. repressed	RS downregulated
AT1G51400	Photosystem II 5 kD protein	103.927	31.1567	576.773	145.257	-1.76679	8.79286e-27	-1.99242	5.85223e-30	Linc. repressed	Linc. repressed	RS downregulated
AT2G42220	Rhodanese/Cell cycle control phosphatase superfamily protein	45.6	7.26	277.433	46.2167	-2.65989	6.35046e-50	-2.5695	1.58393e-47	Linc. repressed	Linc. repressed	RS downregulated
AT1G52230	photosystem I subunit H2	226.207	33.2733	1975.69	251.293	-2.76125	4.68617e-65	-2.96086	3.68542e-62	Linc. repressed	Linc. repressed	RS downregulated
AT2G03750	P-loop containing nucleoside triphosphate hydrolases superfamily protein	8.14333	2.38333	40.1567	10.68	-1.79312	1.43149e-14	-1.90137	1.40882e-23	Linc. repressed	Linc. repressed	RS downregulated
AT1G15820	light harvesting complex photosystem II subunit 6	315.143	33.57	2693.65	415.423	-3.23595	3.22624e-86	-2.68857	1.94412e-52	Linc. repressed	Linc. repressed	RS downregulated
AT1G03130	photosystem I subunit D-2	197.26	43.17	1087.78	200.97	-2.19343	1.33289e-42	-2.41869	1.53416e-43	Linc. repressed	Linc. repressed	RS downregulated
AT5G46110	Glucose-6-phosphate/phosphate translocator-related	55.4633	20.1733	244.153	82.7967	-1.39975	7.14703e-18	-1.55566	8.65152e-19	Linc. repressed	Linc. repressed	RS downregulated
AT1G29910	chlorophyll A/B binding protein 3	52.6633	4.87667	3610.15	108.697	-3.32421	3.01204e-76	-5.03249	8.15482e-149	Linc. repressed	Linc. repressed	RS downregulated
AT5G01530	light harvesting complex photosystem II	558.127	235.097	3334.82	790.01	-1.24311	6.67127e-15	-2.06353	8.90754e-33	Linc. repressed	Linc. repressed	RS downregulated
AT2G34430	light-harvesting chlorophyll-protein complex II subunit B1	25.3367	11.2367	9313.96	221.3	-1.04504	2.56603e-10	-5.3829	2.34091e-164	Linc. repressed	Linc. repressed
AT3G47470	light-harvesting chlorophyll-protein complex I subunit A4	880.64	201.9	16187.1	2223.99	-2.11953	1.96909e-41	-2.85082	2.3559e-58	Linc. repressed	Linc. repressed	RS downregulated
AT5G54270	light-harvesting chlorophyll B-binding protein 3	175.627	34.21	3374.14	385.313	-2.35007	1.71515e-48	-3.12428	4.94992e-68	Linc. repressed	Linc. repressed	RS downregulated
AT1G21500		14.6533	2.81	128.933	21.1067	-2.31354	3.79888e-30	-2.61324	5.7534e-46	Linc. repressed	Linc. repressed	RS downregulated
AT1G30380	photosystem I subunit K	502.93	56.99	3501.15	511.023	-3.11411	4.80272e-83	-2.77642	3.20451e-55	Linc. repressed	Linc. repressed	RS downregulated
AT5G51720	2 iron, 2 sulfur cluster binding	5.39333	1.39667	38.37	9.26	-1.94033	1.64924e-13	-2.04564	1.76301e-26	Linc. repressed	Linc. repressed	RS downregulated
AT2G30570	photosystem II reaction center W	218.647	63.74	1603.19	235.917	-1.78215	6.1831e-29	-2.75211	1.04863e-54	Linc. repressed	Linc. repressed	RS downregulated
AT4G12800	photosystem I subunit l	1299.3	321.48	8000.86	1614.97	-1.97775	1.33261e-37	-2.30001	9.37955e-40	Linc. repressed	Linc. repressed	RS downregulated
AT2G06520	photosystem II subunit X	1034.37	374.83	5268.77	1066.96	-1.48016	1.92274e-20	-2.29282	1.28277e-39	Linc. repressed	Linc. repressed	RS downregulated
AT4G02770	photosystem I subunit D-1	507.593	129.513	2944.21	681.813	-1.91582	9.23967e-36	-2.1181	1.01314e-33	Linc. repressed	Linc. repressed	RS downregulated
AT3G54890	photosystem I light harvesting complex gene 1	296.92	83.4267	9037.22	1010.2	-1.82453	7.64533e-31	-3.14316	2.94743e-69	Linc. repressed	Linc. repressed	RS downregulated
AT4G10340	light harvesting complex of photosystem II 5	812.24	136.087	6633.95	927.37	-2.57465	6.55101e-59	-2.81422	1.88817e-57	Linc. repressed	Linc. repressed	RS downregulated
AT1G61520	photosystem I light harvesting complex gene 3	335.58	65.39	3206.3	552.85	-2.37242	1.6567e-49	-2.51841	5.37117e-47	Linc. repressed	Linc. repressed	RS downregulated
AT1G31330	photosystem I subunit F	605.057	150.073	5104.31	813.51	-1.98691	2.9884e-37	-2.63609	6.77523e-51	Linc. repressed	Linc. repressed	RS downregulated
AT3G16140	photosystem I subunit H-1	425.087	83.1	2216.73	462.173	-2.28301	1.64182e-49	-2.2536	3.04368e-38	Linc. repressed	Linc. repressed	RS downregulated
AT1G08380	photosystem I subunit O	812.233	125.813	6000.24	885.147	-2.67394	1.24291e-63	-2.75078	9.42538e-55	Linc. repressed	Linc. repressed	RS downregulated
AT5G64040	photosystem I reaction center subunit PSI-N, chloroplast, putative / PSI-N, putative (PSAN)	258.207	78.3067	2357.9	279.73	-1.71517	2.45479e-27	-3.06746	6.21444e-66	Linc. repressed	Linc. repressed	RS downregulated
AT3G21055	photosystem II subunit T	239.19	73.48	1473.96	264.553	-1.68102	1.01167e-26	-2.46778	5.59689e-45	Linc. repressed	Linc. repressed	RS downregulated
AT1G20340	Cupredoxin superfamily protein	1666.19	680.937	8588.46	2104.42	-1.26054	4.67983e-16	-2.03641	2.1672e-31	Linc. repressed	Linc. repressed	RS downregulated
AT1G55670	photosystem I subunit G	1235.45	271.13	10773.1	2529.61	-2.13949	7.83833e-44	-2.07865	3.38366e-33	Linc. repressed	Linc. repressed	RS downregulated
AT1G68520	B-box type zinc finger protein with CCT domain	44.6967	12.1633	153.233	47.1667	-1.87402	1.12804e-27	-1.67592	1.04836e-21	Linc. repressed	Linc. repressed	RS downregulated
AT5G44190	GOLDEN2-like 2	11.0967	5.15	24.0633	11.1867	-1.094	1.79824e-07	-1.08412	3.35649e-08	Linc. repressed	Linc. repressed	RS downregulated
AT1G29930	chlorophyll A/B binding protein 1	1939.03	88.68	26612.2	4068.66	-4.35091	1.28907e-149	-2.71659	5.37031e-53	Linc. repressed	Linc. repressed
AT2G34420	photosystem II light harvesting complex gene B1B2	334.9	33.8467	13074.4	3434.96	-3.23148	8.42185e-90	-1.92451	1.39336e-28	Linc. repressed	Linc. repressed	RS downregulated
AT2G05100	photosystem II light harvesting complex gene 2.1	168.167	15.0233	4951.21	490.373	-3.4237	6.45105e-92	-3.32041	5.88642e-76	Linc. repressed	Linc. repressed
AT5G39530	Protein of unknown function (DUF1997)	31.0967	11.8233	154.563	33	-1.40966	3.7953e-15	-2.23017	9.70392e-36	Linc. repressed	Linc. repressed
AT1G29920	chlorophyll A/B-binding protein 2	87.7667	7.95	6626.12	200.06	-3.38831	8.37563e-85	-5.03271	8.15482e-149	Linc. repressed	Linc. repressed
AT1G79040	photosystem II subunit R	1074.55	393.96	5194.11	1199.08	-1.44607	5.49568e-20	-2.11101	6.86958e-34	Linc. repressed	Linc. repressed	RS downregulated
AT5G66570	PS II oxygen-evolving complex 1	682.303	224.597	3755.11	931.893	-1.58534	2.90022e-24	-2.00233	7.54464e-31	Linc. repressed	Linc. repressed	RS downregulated
AT1G60950	2Fe-2S ferredoxin-like superfamily protein	410.75	160.567	2116.7	420.227	-1.34827	2.05899e-17	-2.31972	2.11191e-40	Linc. repressed	Linc. repressed
AT3G16250	NDH-dependent cyclic electron flow 1	17.1633	4.82667	26.23	5.38667	-1.84215	4.16635e-21	-2.26656	3.9809e-29	Linc. repressed	Linc. repressed	RS downregulated
ATCG00650	ribosomal protein S18	18.4167	8.49667	32.5967	13.68	-1.12947	6.63904e-09	-1.27192	8.78843e-11	Linc. repressed	Linc. repressed
AT1G10960	ferredoxin 1	78.8033	36.67	107.377	45.32	-1.11977	5.43367e-11	-1.21879	5.95512e-12	Linc. repressed	Linc. repressed
AT3G55800	sedoheptulose-bisphosphatase	92.46	46.53	163.217	47.3033	-1.00336	5.34899e-09	-1.76096	7.18387e-24	Linc. repressed	Linc. repressed	RS downregulated
AT1G44575	Chlorophyll A-B binding family protein	351.24	99.38	627.733	97.7667	-1.76267	1.27768e-30	-2.67402	1.65594e-51	Linc. repressed	Linc. repressed	RS downregulated
AT1G22630		9.78	2.66333	17.97	4.66667	-1.9004	1.53702e-17	-1.92883	3.1866e-20	Linc. repressed	Linc. repressed	RS downregulated
AT3G15840	post-illumination chlorophyll fluorescence increase	32.25	13.7833	37.8967	13.0067	-1.22896	5.61812e-12	-1.51319	5.59025e-16	Linc. repressed	Linc. repressed	RS downregulated
AT3G62410	CP12 domain-containing protein 2	25.8567	5.48	38.9567	8.45333	-2.28009	2.26334e-33	-2.17779	5.63961e-30	Linc. repressed	Linc. repressed	RS downregulated
AT1G18730	NDH dependent flow 6	24.3367	7.99667	49.2767	9.30667	-1.62911	1.6874e-18	-2.3823	5.58795e-36	Linc. repressed	Linc. repressed	RS downregulated
AT4G25580	CAP160 protein	11.8567	4.7	13.7367	1.31667	-1.35665	1.22184e-10	-3.34758	3.74745e-41	Linc. repressed	Linc. repressed
ATCG00470	ATP synthase epsilon chain	878.023	339.11	1341.34	255.053	-1.48926	5.1663e-18	-2.37212	2.61785e-42	Linc. repressed	Linc. repressed
ATCG00480	ATP synthase subunit beta	10.5033	1.56333	12.4367	1.20667	-2.91162	6.64515e-33	-3.27576	1.13887e-38	Linc. repressed	Linc. repressed
AT4G15530	pyruvate orthophosphate dikinase	15.2767	6.96	12.9567	5.51667	-1.23041	7.14999e-09	-1.19612	1.92634e-08	Linc. repressed	Linc. repressed
AT5G13410	FKBP-like peptidyl-prolyl cis-trans isomerase family protein	18.0133	9.11667	29.5933	9.27333	-1.02436	4.35576e-07	-1.6519	1.05475e-17	Linc. repressed	Linc. repressed	RS downregulated
AT5G14740	carbonic anhydrase 2	597.24	247.747	618.677	135.39	-1.26403	1.98848e-15	-2.17486	7.80236e-36	Linc. repressed	Linc. repressed	RS downregulated
AT4G16690	methyl esterase 16	9.31	3.85333	9.70667	0.756667	-1.27028	8.48542e-09	-3.65723	3.19308e-38	Linc. repressed	Linc. repressed	RS downregulated
AT3G17609	HY5-homolog	19.05	6.47667	20.4	5.36667	-1.50532	3.03414e-16	-1.92536	1.1406e-20	Linc. repressed	Linc. repressed
AT1G72645		6.39	2.23667	9.01667	4.43667	-1.51349	7.48192e-10	-1.0294	1.07564e-05	Linc. repressed	Linc. repressed
AT4G27440	protochlorophyllide oxidoreductase B	1854.74	666.53	1004.35	421.783	-1.44191	8.0499e-21	-1.23673	1.20284e-12	Linc. repressed	Linc. repressed	RS downregulated
ATCG01020	ribosomal protein L32	241.81	88.7667	355.813	122.427	-1.40994	1.72584e-19	-1.56128	1.86248e-18	Linc. repressed	Linc. repressed
ATCG00440	NADH:ubiquinone/plastoquinone oxidoreductase, chain 3 protein	18.3867	4.2	26.92	6.63333	-2.15163	1.41754e-27	-2.0306	5.30703e-24	Linc. repressed	Linc. repressed
AT5G26200	Mitochondrial substrate carrier family protein	5.30667	2.61667	6.93667	4.24667	-1.0168	0.000107363	-0.699802	0.00396566	Linc. repressed
AT4G34800	SAUR-like auxin-responsive protein family	5.7	2.66333	3.08667	2.31333	-1.18369	9.97124e-06			Linc. repressed
AT4G14690	Chlorophyll A-B binding family protein	43.5233	7.13333	1.52	0.633333	-2.62034	3.02964e-48			Linc. repressed		RS upregulated
AT1G69920	glutathione S-transferase TAU 12	6.64333	1.70333	0.54	2.05667	-2.00799	6.83061e-16			Linc. repressed
AT1G07600	metallothionein 1A	377.103	171.603	197.417	108.913	-1.26196	2.30457e-12	-0.831992	2.57538e-06	Linc. repressed
AT5G51174	SNOR30; snoRNA	132.18	54.3167	54.1967	39.6967	-1.39376	3.09059e-15	-0.416478	0.0213367	Linc. repressed
AT1G66700	S-adenosyl-L-methionine-dependent methyltransferases superfamily protein	76.1833	32.83	10.92	21.7833	-1.25849	3.18665e-13	0.944096	7.86052e-07	Linc. repressed
AT3G47348	snoRNA	24.03	11.0167	7.48	10.53	-1.25774	7.33962e-10	0.55106	0.0257947	Linc. repressed
AT1G74590	glutathione S-transferase TAU 10	12.2367	5.78667	3.49667	6.2	-1.11873	1.51696e-07	0.803159	0.000979151	Linc. repressed
AT3G22840	Chlorophyll A-B binding family protein	11.0167	3.39667	0.0266667	0.03	-1.69198	1.00013e-15			Linc. repressed		RS upregulated
AT1G36640		7.70667	3.52	2.02333	2.69	-1.16308	9.51466e-07			Linc. repressed
AT4G22460	Bifunctional inhibitor/lipid-transfer protein/seed storage 2S albumin superfamily protein	5.46333	1.97	0.116667	0.156667	-1.60395	3.77487e-09			Linc. repressed
AT1G73300	serine carboxypeptidase-like 2	6.80333	3.43667	1.13667	1.53333	-1.07533	3.37247e-05			Linc. repressed
AT2G40100	light harvesting complex photosystem II	5.39	2.03333	2.58667	1.69667	-1.40415	4.63116e-08			Linc. repressed		RS downregulated
AT3G57720	Protein kinase superfamily protein	5.62333	2.69	2.56333	2.24333	-1.15833	2.01776e-05			Linc. repressed
AT5G57220	cytochrome P450, family 81, subfamily F, polypeptide 2	5.84333	2.06	0.783333	1.29	-1.55577	1.36363e-09			Linc. repressed
AT1G78860	D-mannose binding lectin protein with Apple-like carbohydrate-binding domain	6.10333	2.32667	1.19667	0.68	-1.54021	6.23077e-09			Linc. repressed
AT1G26380	FAD-binding Berberine family protein	11.9633	3.24	1.31667	2.5	-1.95217	1.49824e-19			Linc. repressed
AT1G67980	caffeoyl-CoA 3-O-methyltransferase	8.17333	2.73667	0.81	1.61667	-1.64353	1.9431e-12			Linc. repressed
AT1G02220	NAC domain containing protein 3	7.43	3.71667	2.35667	1.34667	-1.08697	1.60953e-05			Linc. repressed		RS downregulated
AT2G07807		11.7567	4.64	2.68333	2.09667	-1.48345	3.47426e-11			Linc. repressed
AT5G42530		4.88333	2.41	1.47667	3.05333	-1.01845	0.000170281			Linc. repressed
AT4G31650	Transcriptional factor B3 family protein	5.82333	2.96	2.72	2.56667	-1.00399	0.000118851			Linc. repressed
AT3G16410	nitrile specifier protein 4	45.9333	23.4367	16.75	15.83	-1.07635	2.8227e-08	-0.0505649	0.751041	Linc. repressed
AT2G15220	Plant basic secretory protein (BSP) family protein	9.56667	4.66	1.72667	2.75667	-1.10471	2.03103e-06			Linc. repressed
AT3G49110	peroxidase CA	11.62	5.5	1.08667	0.786667	-1.16883	1.78169e-07			Linc. repressed		RS upregulated
AT1G02920	glutathione S-transferase 7	184.02	82.9033	31.9633	39.9867	-1.17153	1.92158e-12	0.30865	0.102634	Linc. repressed		RS upregulated
AT3G17040	high chlorophyll fluorescent 107	16.18	6.41333	47.2233	27.88	-1.29059	1.02934e-11	-0.770136	7.19086e-05	Linc. repressed		RS downregulated
AT3G26740	CCR-like	96.1533	48.4367	226.873	178.16	-1.0079	5.40172e-09	-0.332616	0.0675709	Linc. repressed		RS downregulated
AT2G40880	cystatin A	123.213	51.6433	116.803	61.91	-1.30687	1.67401e-14	-0.905647	6.02296e-07	Linc. repressed		RS downregulated
AT5G04140	glutamate synthase 1	23.6833	11.5033	44.7033	22.6267	-1.05701	2.37686e-08	-0.972526	2.29419e-07	Linc. repressed		RS downregulated
AT2G04790		5.65667	2.52	5.1	2.22333	-1.14513	5.16963e-06			Linc. repressed		RS downregulated
AT1G55300	TBP-associated factor 7	5.41333	2.43	3.74	4.12	-1.16123	6.75962e-06	0.142338	0.661387	Linc. repressed
AT2G07080	transposable element gene	30.2633	13.0767	20.89	18.8133	-1.3721	8.83216e-12	-0.105861	0.504674	Linc. repressed
ATCG00380	chloroplast ribosomal protein S4	7.33	3.30667	9.71333	4.88667	-1.16643	1.22939e-06	-0.997284	1.41838e-05	Linc. repressed
AT2G35830		7.21333	3.52	14.17	9.54333	-1.08164	1.16504e-05	-0.564151	0.00810232	Linc. repressed
AT1G21110	O-methyltransferase family protein	16.67	7.48	14.4833	14.0767	-1.21217	2.36604e-09	-0.0359347	0.880201	Linc. repressed
AT1G23100	GroES-like family protein	1.92333	5.97667	2.91333	11.9167	1.64637	3.47426e-11	2.02039	1.54109e-19	Linc. induced	Linc. induced	RS upregulated
AT4G25630	fibrillarin 2	13.9933	33.39	21.9033	44.06	1.30649	1.08249e-12	1.01181	9.13092e-08	Linc. induced	Linc. induced
AT3G09720	P-loop containing nucleoside triphosphate hydrolases superfamily protein	2.89667	6.22667	2.73333	6.51667	1.07534	8.4931e-06	1.25861	5.09412e-07	Linc. induced	Linc. induced
AT2G18193	P-loop containing nucleoside triphosphate hydrolases superfamily protein	6.03	14.1633	4.37	32.2633	1.20848	7.61275e-10	2.87886	3.9884e-45	Linc. induced	Linc. induced
AT2G34640	plastid transcriptionally active 12	38.2867	88.56	30.72	98.3067	1.26773	2.96822e-13	1.68737	5.74837e-21	Linc. induced	Linc. induced
AT2G04030	Chaperone protein htpG family protein	11.5967	34.44	13.4533	36.8067	1.59913	2.81897e-19	1.45324	1.86189e-14	Linc. induced	Linc. induced
AT5G51440	HSP20-like chaperones superfamily protein	4.07	10.1267	2.15	12.17	1.32399	7.79336e-10	2.50999	6.77576e-27	Linc. induced	Linc. induced	RS upregulated
AT3G49240	Pentatricopeptide repeat (PPR) superfamily protein	4.08333	9.78333	3.43	11.7267	1.271	5.34899e-09	1.75231	2.12127e-15	Linc. induced	Linc. induced	RS upregulated
AT3G17170	Translation elongation factor EF1B/ribosomal protein S6 family protein	25.5367	67.4667	20.8067	66.2867	1.43667	3.1384e-17	1.67135	5.05403e-20	Linc. induced	Linc. induced
AT3G20240	Mitochondrial substrate carrier family protein	1.87333	5.83	2.42333	12.2467	1.62079	5.6632e-11	2.30916	1.89915e-24	Linc. induced	Linc. induced
AT2G02740	ssDNA-binding transcriptional regulator	4.08667	10.96	4.64	10.0433	1.42013	1.32592e-11	1.1141	7.16854e-07	Linc. induced	Linc. induced	RS upregulated
AT2G43650	Sas10/U3 ribonucleoprotein (Utp) family protein	9.68667	19.53	10.2733	23.9367	1.0314	1.36e-07	1.23393	6.35112e-10	Linc. induced	Linc. induced	RS upregulated
AT4G09730	RH39	9.28	19.3	7.19333	19.7433	1.07422	3.71439e-08	1.44268	5.52282e-13	Linc. induced	Linc. induced
AT3G14900		1.90667	12.4933	2.1	15.2833	2.79506	2.43601e-35	2.86676	1.3411e-35	Linc. induced	Linc. induced	RS upregulated
AT2G31840	Thioredoxin superfamily protein	8.01333	18.4567	9.76333	22.4067	1.16659	3.61568e-10	1.20473	1.67819e-09	Linc. induced	Linc. induced	RS upregulated
AT3G44750	histone deacetylase 3	17.8733	58.32	28.0767	78.6433	1.7263	2.8714e-24	1.47836	1.62399e-16	Linc. induced	Linc. induced	RS upregulated
AT3G54090	fructokinase-like 1	15.73	42.65	15.83	56.08	1.44545	5.86064e-17	1.83562	5.23335e-23	Linc. induced	Linc. induced	RS upregulated
AT3G03630	cysteine synthase 26	3.22667	9.04	3.91333	13.55	1.48747	1.25518e-11	1.814	1.33544e-16	Linc. induced	Linc. induced	RS upregulated
AT1G10522		17.7767	47.51	12.3867	46.1667	1.39624	1.04278e-16	1.91561	3.89414e-24	Linc. induced	Linc. induced	RS upregulated
AT3G27280	prohibitin 4	7.90333	16.9	9.87333	24.9367	1.12315	1.76638e-08	1.32866	1.08802e-11	Linc. induced	Linc. induced	RS upregulated
AT5G27120	NOP56-like pre RNA processing ribonucleoprotein	9.26667	19.3867	12.0233	26.5867	1.10146	2.44401e-08	1.13962	5.15877e-09	Linc. induced	Linc. induced
AT5G48470		1.43667	5.52333	1.19	6.06667	1.97641	5.73773e-14	2.36164	1.48782e-17	Linc. induced	Linc. induced	RS upregulated
AT3G48500	Nucleic acid-binding, OB-fold-like protein	14.22	43.7833	12.2067	57.6033	1.65932	2.6964e-21	2.24094	4.28524e-33	Linc. induced	Linc. induced	RS upregulated
AT2G44040	Dihydrodipicolinate reductase, bacterial/plant	5.91667	14.3633	7.52	16.62	1.25412	1.35027e-10	1.15403	2.94006e-08	Linc. induced	Linc. induced
AT2G21440	RNA-binding (RRM/RBD/RNP motifs) family protein	15.2967	32.3167	14.1833	36.38	1.07733	2.05611e-09	1.36284	7.39318e-13	Linc. induced	Linc. induced	RS upregulated
AT3G56070	rotamase cyclophilin 2	21.8967	49.27	24.5433	63.3733	1.17517	8.83216e-12	1.36652	5.99095e-14	Linc. induced	Linc. induced	RS upregulated
AT3G13230	RNA-binding KH domain-containing protein	26.62	53.6667	27.9533	60.1667	1.01561	5.87201e-09	1.11314	1.99388e-09	Linc. induced	Linc. induced
AT5G63420	RNA-metabolising metallo-beta-lactamase family protein	25.3233	56.6867	13.1133	37.21	1.14418	8.83216e-12	1.51444	1.75326e-15	Linc. induced	Linc. induced
AT1G59990	DEA(D/H)-box RNA helicase family protein	3.89	11.16	2.86	11.0467	1.59956	1.96026e-13	1.94955	1.17081e-17	Linc. induced	Linc. induced	RS upregulated
AT3G18420	Protein prenylyltransferase superfamily protein	47.4267	98.41	44.98	125.263	1.09276	3.55776e-10	1.48037	9.35699e-17	Linc. induced	Linc. induced
AT5G64816		31.6933	66.0667	33.5433	89.3733	1.12119	4.81341e-10	1.41101	3.53045e-15	Linc. induced	Linc. induced	RS upregulated
AT1G48570	zinc finger (Ran-binding) family protein	3.67	10.1667	2.94667	7.82667	1.49259	3.38647e-12	1.4235	4.44746e-09	Linc. induced	Linc. induced	RS upregulated
AT3G20440	Alpha amylase family protein	0.596667	5.81667	0.726667	6.32667	3.32439	3.55656e-29	3.09667	4.06209e-26	Linc. induced	Linc. induced	RS upregulated
AT1G69200	fructokinase-like 2	3.95667	12.99	3.54333	13.06	1.7895	1.53702e-17	1.89204	1.05251e-17	Linc. induced	Linc. induced	RS upregulated
AT5G40160	Ankyrin repeat family protein	10.3333	20.97	12.2867	26.6067	1.03423	8.23352e-08	1.12834	1.24439e-08	Linc. induced	Linc. induced
AT1G79560	FTSH protease 12	6.63667	14.6633	5.78333	15.6533	1.11317	1.04302e-08	1.4293	7.03462e-12	Linc. induced	Linc. induced
AT1G74560	NAP1-related protein 1	14.36	28.1867	15.5967	39.8467	1.01412	1.28406e-07	1.34352	6.83037e-13	Linc. induced	Linc. induced	RS upregulated
AT1G06720	P-loop containing nucleoside triphosphate hydrolases superfamily protein	4.2	8.21667	4.36333	9.16667	1.02488	2.32502e-05	1.06996	2.76537e-06	Linc. induced	Linc. induced	RS upregulated
AT1G80245	Spc97 / Spc98 family of spindle pole body (SBP) component	5.79	12.3367	5.04	12.1567	1.12818	1.25255e-07	1.25065	6.23464e-09	Linc. induced	Linc. induced
AT2G24120	DNA/RNA polymerases superfamily protein	2.99333	6.64667	1.70333	6.85667	1.15537	1.54616e-06	2.01695	6.06922e-15	Linc. induced	Linc. induced	RS upregulated
AT5G08610	P-loop containing nucleoside triphosphate hydrolases superfamily protein	9.28667	20.3867	5.58667	15.0467	1.14012	1.96414e-09	1.44286	9.9613e-12	Linc. induced	Linc. induced	RS upregulated
AT4G28590		2.63667	6.60667	2.52	5.92	1.32364	3.50193e-08	1.23194	1.65082e-06	Linc. induced	Linc. induced	RS upregulated
AT2G34260	transducin family protein / WD-40 repeat family protein	6.48	13.33	5.23333	13.9367	1.06644	3.3858e-07	1.39797	3.47134e-11	Linc. induced	Linc. induced	RS upregulated
AT1G72040	P-loop containing nucleoside triphosphate hydrolases superfamily protein	14.4133	44.37	13.49	42.0233	1.64119	2.66324e-21	1.6353	2.46984e-18	Linc. induced	Linc. induced	RS upregulated
AT3G07860	Ubiquitin-like superfamily protein	2.93333	6.04333	2.24333	7.43333	1.04401	3.98197e-05	1.73582	2.01058e-12	Linc. induced	Linc. induced
AT1G77030	hydrolases, acting on acid anhydrides, in phosphorus-containing anhydrides;ATP-dependent helicases;nucleic acid binding;ATP binding;RNA binding;helicases	4.08	9.55	4.52667	12.1	1.2814	1.1712e-08	1.39507	9.69306e-11	Linc. induced	Linc. induced
AT3G61100	Putative endonuclease or glycosyl hydrolase	11.28	33.37	12.08	38.7533	1.56963	5.53466e-19	1.68148	5.41554e-19	Linc. induced	Linc. induced	RS upregulated
AT2G40360	Transducin/WD40 repeat-like superfamily protein	16.9867	38.84	18.28	45.4133	1.20894	9.08383e-12	1.32193	2.01058e-12	Linc. induced	Linc. induced	RS upregulated
AT4G12600	Ribosomal protein L7Ae/L30e/S12e/Gadd45 family protein	54.71	124.09	74.6	206.877	1.19556	7.27185e-13	1.47848	6.63105e-17	Linc. induced	Linc. induced	RS upregulated
AT1G71260	WHIRLY 2	15.32	40.6033	13.77	37.6833	1.39984	4.14198e-16	1.46023	1.47076e-14	Linc. induced	Linc. induced	RS upregulated
AT3G53630		18.3133	36.23	19.75	39.7433	1.00195	4.46709e-08	1.0136	1.09564e-07	Linc. induced	Linc. induced
AT5G62190	DEAD box RNA helicase (PRH75)	33.25	65.5667	35.92	72.5167	1.00057	1.32862e-08	1.01688	3.52943e-08	Linc. induced	Linc. induced
ATCG00740	RNA polymerase subunit alpha	28.8567	75.2367	37.7567	154.967	1.41026	6.32138e-17	2.01221	1.23751e-30	Linc. induced	Linc. induced
AT1G30680	toprim domain-containing protein	8.78333	23.0367	9.25	34.8767	1.37714	3.70124e-14	1.91532	2.08633e-23	Linc. induced	Linc. induced
AT5G03800	Pentatricopeptide repeat (PPR) superfamily protein	3.51333	8.44	3.27333	10.53	1.30723	1.13042e-08	1.69552	9.62546e-14	Linc. induced	Linc. induced
AT2G32180	plastid transcriptionally active 18	24.7867	59.99	24.1033	67.1167	1.28723	3.3552e-14	1.47591	3.70611e-16	Linc. induced	Linc. induced
AT4G01037	Ubiquitin carboxyl-terminal hydrolase family protein	4.83667	10.65	4.05667	11.2367	1.11883	1.05572e-07	1.46421	3.59094e-11	Linc. induced	Linc. induced
AT4G39470	Tetratricopeptide repeat (TPR)-like superfamily protein	2.62333	5.35667	2.92667	7.70333	1.02515	7.95335e-05	1.41863	5.66756e-09	Linc. induced	Linc. induced
AT3G19508		6.58667	15.6533	6.01333	22.75	1.25388	1.8172e-10	1.91666	1.46816e-21	Linc. induced	Linc. induced
AT2G04530	Metallo-hydrolase/oxidoreductase superfamily protein	4.03333	16.28	3.15333	14.1833	1.9636	2.288e-24	2.18091	5.89904e-23	Linc. induced	Linc. induced	RS upregulated
AT4G00620	Amino acid dehydrogenase family protein	3.68667	7.82333	4.36333	8.70667	1.14492	1.77041e-06	1.00881	1.60578e-05	Linc. induced	Linc. induced
AT4G00030	Plastid-lipid associated protein PAP / fibrillin family protein	5.70667	12.2033	11.8067	12.71	1.05789	1.39021e-07	0.095584	0.658475	Linc. induced
AT3G13180	NOL1/NOP2/sun family protein / antitermination NusB domain-containing protein	18.0933	36.3833	19.99	38.36	1.04816	1.7199e-08	0.94298	8.17964e-07	Linc. induced
AT1G14410	ssDNA-binding transcriptional regulator	12.09	24.42	17.8267	27.6933	1.01758	5.63764e-08	0.646431	0.00133363	Linc. induced		RS upregulated
AT3G27750		6.62333	13.62	9.16667	17.73	1.1154	2.50198e-07	0.943986	3.84963e-06	Linc. induced
AT5G55580	Mitochondrial transcription termination factor family protein	5.4	10.6267	6.81667	12.63	1.02197	5.44081e-06	0.892315	3.74374e-05	Linc. induced
AT4G25730	FtsJ-like methyltransferase family protein	8.87667	18.0867	11.13	22.2233	1.03121	1.30437e-07	0.999146	5.9091e-07	Linc. induced		RS upregulated
AT1G15440	periodic tryptophan protein 2	6.00333	12.0733	6.49667	12.4167	1.03021	1.46363e-06	0.955047	1.50478e-05	Linc. induced		RS upregulated
AT3G12270	protein arginine methyltransferase 3	10.7967	21.6	13.2333	25.91	1.06781	1.16596e-07	0.970625	8.48864e-07	Linc. induced		RS upregulated
AT4G28210	embryo defective 1923	11.4567	23.6	17.53	27.46	1.0422	2.53641e-08	0.651564	0.00109983	Linc. induced
AT4G14660	RNA polymerase Rpb7-like, N-terminal domain	3.00333	6.64	3.32667	5.49	1.13463	2.63788e-06			Linc. induced
AT2G20390		6.79333	13.7533	7.68	14.17	1.04632	5.56885e-07	0.870175	3.32656e-05	Linc. induced		RS upregulated
AT2G41905		3.34	6.65333	0.796667	2.89333	1.03023	4.70795e-05			Linc. induced
AT1G53670	methionine sulfoxide reductase B 1	58.32	42.53	99.37	46.0633	-0.512003	0.030716	-1.10107	1.20004e-09		Linc. repressed	RS downregulated
AT1G15330	Cystathionine beta-synthase (CBS) protein	4.63667	4.21	5.52	2.47667			-1.13165	1.40372e-05		Linc. repressed
AT1G06570	phytoene desaturation 1	116.283	70.3833	154.593	74.7367	-0.769884	4.95546e-05	-1.03404	7.06602e-09		Linc. repressed	RS downregulated
AT2G36895		7.71	4.94667	8.57333	3.17	-0.651261	0.0135655	-1.38706	1.91807e-09		Linc. repressed
AT5G47040	lon protease 2	67.6867	53.1567	119.893	58.0233	-0.360652	0.132432	-1.04185	8.95105e-09		Linc. repressed	RS downregulated
AT4G28660	photosystem II reaction center PSB28 protein	30.4367	15.9867	68.9633	9.03667	-0.926534	5.05226e-07	-2.90488	2.92174e-52		Linc. repressed	RS downregulated
AT5G02540	NAD(P)-binding Rossmann-fold superfamily protein	31.4333	31.3267	16.1	7.18	-0.024696	0.997552	-1.17587	2.9419e-08		Linc. repressed
AT5G05965		21.1467	16.5633	9.31667	3.79333	-0.388571	0.164218	-1.28418	2.62704e-08		Linc. repressed
AT5G52570	beta-carotene hydroxylase 2	2.78333	2.36667	23.0033	0.676667			-5.05722	3.66336e-78		Linc. repressed	RS downregulated
AT1G68830	STT7 homolog STN7	8.58667	6.32	28.9433	7.85333	-0.507813	0.108446	-1.8674	1.23798e-21		Linc. repressed	RS downregulated
AT4G35090	catalase 2	138.233	121.07	157.387	64.4167	-0.214119	0.500444	-1.28649	5.77452e-13		Linc. repressed
AT2G44920	Tetratricopeptide repeat (TPR)-like superfamily protein	47.4533	33.3533	90.2533	43.9	-0.492069	0.0141562	-1.02412	1.50326e-08		Linc. repressed	RS downregulated
AT3G16000	MAR binding filament-like protein 1	9.39333	5.17	23.2767	9.18	-0.858173	0.000176859	-1.32975	2.00242e-11		Linc. repressed	RS downregulated
AT1G62290	Saposin-like aspartyl protease family protein	12.1033	8.87333	23.6333	5.88333	-0.453525	0.0862375	-2.00174	5.83786e-23		Linc. repressed	RS downregulated
AT4G03280	photosynthetic electron transfer C	336.843	182.293	994.117	264.65	-0.89936	1.36e-07	-1.89591	6.7285e-28		Linc. repressed	RS downregulated
AT3G19850	Phototropic-responsive NPH3 family protein	0.586667	0.54	9.01333	4.11667			-1.11403	1.43789e-06		Linc. repressed
AT1G67740	photosystem II BY	384.17	216.647	1998.36	517.753	-0.757517	1.19798e-06	-1.94451	4.60701e-29		Linc. repressed	RS downregulated
AT4G24972	tapetum determinant 1	0.533333	0.293333	6.65	1.72333			-1.98015	1.02875e-13		Linc. repressed
AT3G15520	Cyclophilin-like peptidyl-prolyl cis-trans isomerase family protein	20.1933	15.34	41.6667	20.0567	-0.390537	0.110975	-1.02677	3.44019e-08		Linc. repressed
AT4G23890		42.39	24.0667	90.6033	29.4	-0.816973	8.09549e-06	-1.61549	1.95295e-19		Linc. repressed	RS downregulated
AT1G76080	chloroplastic drought-induced stress protein of 32 kD	3.51	1.30333	33.94	6.87667			-2.30271	2.19854e-31		Linc. repressed	RS downregulated
AT2G32100	ovate family protein 16	2.01333	1.74	15.5233	7.55667			-1.03556	9.07575e-07		Linc. repressed	RS downregulated
AT2G41100	Calcium-binding EF hand family protein	24.4267	17.51	34.07	13.1167	-0.549705	0.0303534	-1.38153	7.54201e-13		Linc. repressed
AT4G15560	Deoxyxylulose-5-phosphate synthase	159.88	80.2267	370.193	115.457	-0.974099	2.64134e-09	-1.66944	9.39186e-22		Linc. repressed	RS downregulated
AT5G61410	D-ribulose-5-phosphate-3-epimerase	133.717	74.95	284.483	83.4667	-0.854088	1.27467e-06	-1.75723	8.17933e-24		Linc. repressed	RS downregulated
AT5G59080		45.89	40.13	118.917	39.2333	-0.205703	0.512662	-1.59117	3.3804e-19		Linc. repressed	RS downregulated
AT2G42690	alpha/beta-Hydrolases superfamily protein	16.1767	7.99	42.5533	15.0133	-0.979765	3.35166e-07	-1.50157	1.67691e-15		Linc. repressed	RS downregulated
AT2G04039		10.94	7.82	23.0167	6.59333	-0.479063	0.0628294	-1.79195	4.48105e-19		Linc. repressed	RS downregulated
AT4G24700		2.38333	0.95	5.75667	2.08667			-1.46513	2.79214e-08		Linc. repressed	RS downregulated
AT2G40020	Nucleolar histone methyltransferase-related protein	2.23667	1.94	7.45667	1.87			-2.01147	5.47242e-15		Linc. repressed	RS downregulated
AT2G38230	pyridoxine biosynthesis 1.1	20.6333	14.1967	44.91	15.1233	-0.513751	0.0160938	-1.57559	7.02845e-17		Linc. repressed
AT5G59250	Major facilitator superfamily protein	3.52667	1.67667	11.34	3.37333			-1.74835	1.24108e-14		Linc. repressed	RS downregulated
AT1G16720	high chlorophyll fluorescence phenotype 173	23.1867	12.5267	66.8767	15.6567	-0.922106	3.48936e-06	-2.07514	1.31252e-29		Linc. repressed	RS downregulated
AT4G27030	fatty acid desaturase A	3.02667	0.41	8.91	1.03			-3.07848	3.5225e-30		Linc. repressed	RS downregulated
AT5G42070		5.24	3.84333	13.12	4.16333	-0.469717	0.179129	-1.64595	5.13874e-14		Linc. repressed	RS downregulated
AT2G39470	PsbP-like protein 2	33.55	24.2267	90.06	27.8033	-0.483304	0.0316424	-1.69254	4.8778e-21		Linc. repressed	RS downregulated
AT3G56290		2.59	1.53	10.0067	1.6			-2.62438	4.33395e-26		Linc. repressed	RS downregulated
AT2G01590	chlororespiratory reduction 3	4.67333	4.63	10.3133	3.05333	0.00932802	1	-1.76174	3.18071e-14		Linc. repressed	RS downregulated
AT3G19480	D-3-phosphoglycerate dehydrogenase	3.37667	0.893333	10.7267	1.27333			-3.05023	1.3859e-32		Linc. repressed	RS downregulated
AT4G38970	fructose-bisphosphate aldolase 2	189.44	106.04	529.517	154.03	-0.833317	1.01156e-06	-1.7698	2.30993e-24		Linc. repressed	RS downregulated
AT1G34000	one-helix protein 2	37.26	23.01	95.7367	30.39	-0.680247	0.000298318	-1.63163	3.39077e-20		Linc. repressed	RS downregulated
AT1G50732		3.75667	1.00667	8.95333	1.84333			-2.29323	4.90957e-20		Linc. repressed
AT3G14930	Uroporphyrinogen decarboxylase	38.44	22.68	123.743	33.63	-0.775542	4.70795e-05	-1.86331	6.54165e-26		Linc. repressed	RS downregulated
AT4G35250	NAD(P)-binding Rossmann-fold superfamily protein	23.8333	13.98	54.4433	17.26	-0.784556	8.6722e-05	-1.64081	4.51098e-19		Linc. repressed	RS downregulated
AT3G59780	Rhodanese/Cell cycle control phosphatase superfamily protein	42.27	28.46	116	35.45	-0.54498	0.00473502	-1.7045	1.10173e-21		Linc. repressed
AT1G45474	photosystem I light harvesting complex gene 5	19.6833	10.7833	43.3967	12.2	-0.899419	9.59215e-06	-1.80252	4.49728e-22		Linc. repressed	RS downregulated
AT1G75690	DnaJ/Hsp40 cysteine-rich domain superfamily protein	27.3833	15.8633	94.4467	27.3167	-0.823943	4.08209e-05	-1.76898	2.63547e-23		Linc. repressed	RS downregulated
AT5G16400	thioredoxin F2	57.8933	34.0333	171.147	51.95	-0.793046	2.40903e-05	-1.71763	2.81749e-22		Linc. repressed	RS downregulated
AT3G54050	high cyclic electron flow 1	62.3933	33.02	197.287	35.86	-0.947912	1.39849e-07	-2.42696	4.76694e-43		Linc. repressed	RS downregulated
AT5G38520	alpha/beta-Hydrolases superfamily protein	43.0233	26.03	103.167	31.5867	-0.724928	0.00011246	-1.69463	1.7466e-21		Linc. repressed	RS downregulated
AT4G22890	PGR5-LIKE A	18.1167	9.63333	50.67	11.7633	-0.953046	3.58224e-06	-2.09269	7.69717e-29		Linc. repressed	RS downregulated
AT4G15510	Photosystem II reaction center PsbP family protein	3.52	1.91667	8.39	2.86667			-1.52812	1.48597e-10		Linc. repressed	RS downregulated
AT2G43560	FKBP-like peptidyl-prolyl cis-trans isomerase family protein	34.1167	21.3433	100.987	31.6033	-0.692028	0.000505993	-1.66822	9.91253e-21		Linc. repressed	RS downregulated
AT2G13360	alanine:glyoxylate aminotransferase	195.747	126.553	560.137	168.94	-0.573412	0.000626207	-1.72585	4.51273e-23		Linc. repressed	RS downregulated
AT3G11090	LOB domain-containing protein 21	4.76333	1.78667	10.1033	2.98667			-1.73156	6.14142e-14		Linc. repressed	RS downregulated
AT5G16970	alkenal reductase	46.3133	37.4333	99.8633	38.32	-0.251672	0.226216	-1.37584	1.77475e-14		Linc. repressed
AT4G03150		11.0067	8.32333	24.2967	10.17	-0.421691	0.138953	-1.24505	2.88242e-10		Linc. repressed	RS downregulated
AT1G19150	photosystem I light harvesting complex gene 6	42.1767	21.71	96.84	34.36	-0.932026	7.84543e-08	-1.49118	9.92841e-17		Linc. repressed	RS downregulated
AT1G55480	protein containing PDZ domain, a K-box domain, and a TPR region	21.8067	15.66	63.2967	20.19	-0.429107	0.0409811	-1.64095	3.2012e-19		Linc. repressed	RS downregulated
AT3G47070		100.293	57.84	236.113	91.68	-0.776086	6.51737e-06	-1.37063	1.31904e-14		Linc. repressed	RS downregulated
AT3G63140	chloroplast stem-loop binding protein of 41 kDa	26.93	17.34	96.8333	24.9067	-0.649086	0.00182014	-1.95993	1.36807e-27		Linc. repressed	RS downregulated
AT3G10060	FKBP-like peptidyl-prolyl cis-trans isomerase family protein	9.18	6.09667	36.0033	8.12	-0.632459	0.0171869	-2.13737	3.20106e-28		Linc. repressed	RS downregulated
AT1G78995		3.37667	2.74333	9.94	3.07333			-1.6985	2.91446e-13		Linc. repressed	RS downregulated
AT5G27290		3.14333	1.19	8.20667	1.98333			-2.00916	3.16852e-16		Linc. repressed	RS downregulated
AT2G30950	FtsH extracellular protease family	57.83	38.96	131.977	52.96	-0.574481	0.00387073	-1.29249	2.06578e-13		Linc. repressed
AT2G24090	Ribosomal protein L35	148.433	109.373	308.91	134.35	-0.414447	0.0338174	-1.19261	1.44716e-11		Linc. repressed	RS downregulated
AT5G45680	FK506-binding protein 13	25.52	16.53	54.6033	22.26	-0.59585	0.00254255	-1.27053	2.84653e-12		Linc. repressed	RS downregulated
AT5G66190	ferredoxin-NADP(+)-oxidoreductase 1	45.7233	22.7667	168.5	42.0167	-0.981067	1.07973e-08	-2.00035	1.50829e-29		Linc. repressed	RS downregulated
AT1G20020	ferredoxin-NADP(+)-oxidoreductase 2	216.847	129.44	703.623	186.1	-0.696659	2.23311e-05	-1.91864	4.48487e-28		Linc. repressed	RS downregulated
AT1G72640	NAD(P)-binding Rossmann-fold superfamily protein	7.28	4.49667	17.5967	6.24667	-0.659528	0.00822147	-1.49222	6.47711e-13		Linc. repressed
AT5G08280	hydroxymethylbilane synthase	265.087	219.017	672.33	262.25	-0.233319	0.26275	-1.34413	1.07367e-14		Linc. repressed	RS downregulated
AT4G24040	trehalase 1	3.18	2.22	8.66333	2.78667			-1.63409	7.58723e-12		Linc. repressed
AT5G35630	glutamine synthetase 2	694.597	340.197	2225.52	498.433	-0.993855	2.97051e-10	-2.15361	3.96003e-35		Linc. repressed	RS downregulated
ATCG00330	chloroplast ribosomal protein S14	4.51333	1.90667	11.7933	3.2			-1.90996	7.40186e-17		Linc. repressed
AT3G54210	Ribosomal protein L17 family protein	218.543	183.87	456.073	213.98	-0.246616	0.331577	-1.07999	9.43039e-10		Linc. repressed
AT1G22890		10.19	6.63333	22.7933	10.0767	-0.629376	0.0104639	-1.19253	4.29197e-09		Linc. repressed	RS downregulated
AT5G23120	photosystem II stability/assembly factor, chloroplast (HCF136)	71.57	47.69	147.053	54.2267	-0.599317	0.00242651	-1.42512	6.6922e-16		Linc. repressed	RS downregulated
AT1G54740	Protein of unknown function (DUF3049)	8.91333	5.92667	19.6833	8.15	-0.664632	0.0173697	-1.25645	4.93201e-10		Linc. repressed
AT4G14540	nuclear factor Y, subunit B3	4.69333	2.62333	10.3667	3.64			-1.51368	3.54329e-11		Linc. repressed	RS downregulated
AT1G42970	glyceraldehyde-3-phosphate dehydrogenase B subunit	434.687	240.367	1845.49	371.743	-0.829497	4.12427e-07	-2.2987	9.69683e-40		Linc. repressed	RS downregulated
AT4G25080	magnesium-protoporphyrin IX methyltransferase	156.553	93.49	464.807	148.85	-0.771067	2.43463e-05	-1.62947	6.48173e-21		Linc. repressed	RS downregulated
AT4G25910	NFU domain protein 3	4.46	2.17667	12.0367	3.42			-1.79874	8.9254e-16		Linc. repressed	RS downregulated
AT1G60000	RNA-binding (RRM/RBD/RNP motifs) family protein	21.3767	15.0933	49.2333	21.17	-0.51418	0.0261169	-1.20102	9.04766e-11		Linc. repressed	RS downregulated
AT5G03555	permease, cytosine/purines, uracil, thiamine, allantoin family protein	12.3167	9.21	28.74	11.9067	-0.495374	0.100696	-1.27005	8.50724e-11		Linc. repressed
AT5G49525		1.97333	1.44	7	1.28667			-2.43925	1.83476e-19		Linc. repressed
AT2G42975		3.76667	2.89	13.2433	3.30667			-1.97832	3.37115e-19		Linc. repressed
AT4G01883	Polyketide cyclase / dehydrase and lipid transport protein	2.25333	1.68667	5.6	2.08			-1.39998	8.3285e-08		Linc. repressed
AT5G38410	Ribulose bisphosphate carboxylase (small chain) family protein	2551.28	1417.79	7885.74	1108.97	-0.790141	4.4836e-07	-2.83209	3.72082e-57		Linc. repressed
AT1G77765		1.85	1.88	10.84	1.41			-2.91675	5.44825e-31		Linc. repressed
AT1G10657	Plant protein 1589 of unknown function	0.67	0.166667	6.92333	0.236667			-4.82518	3.56688e-40		Linc. repressed
AT5G44572		7.26333	5.1	17.2467	6.50333	-0.57203	0.0656979	-1.40541	1.25603e-11		Linc. repressed
ATCG00950		2.21333	1.59333	5.54	1.47333			-1.97134	2.22591e-12		Linc. repressed
ATCG01180		2.44667	1.35333	6.25333	1.33			-2.25582	2.23458e-16		Linc. repressed
AT1G26761	Arabinanase/levansucrase/invertase	0.173333	0.02	7.76667	0.156667			-5.565	4.71836e-47		Linc. repressed
AT3G10405		36.9133	24.9533	77.7833	34.7067	-0.570003	0.005658	-1.15992	2.17404e-10		Linc. repressed
AT1G13530	Protein of unknown function (DUF1262)	3.24667	2.93	7.09667	2.37333			-1.60267	2.46783e-10		Linc. repressed
AT3G14420	Aldolase-type TIM barrel family protein	153.423	89.08	384.58	104.74	-0.797786	6.69847e-06	-1.85203	9.76261e-27		Linc. repressed
AT2G23670	homolog of Synechocystis YCF37	42.0067	26.5033	135.917	36.4333	-0.635011	0.000594001	-1.90037	1.51496e-26		Linc. repressed	RS downregulated
AT1G67700		194.683	141.403	493.733	184.673	-0.470164	0.0227282	-1.40879	6.6141e-16		Linc. repressed	RS downregulated
AT5G64940	ABC2 homolog 13	51.2833	32.1233	163.703	78.6367	-0.670757	0.000359411	-1.04889	5.02812e-09		Linc. repressed	RS downregulated
AT5G23060	calcium sensing receptor	32.7633	16.7033	247.29	48.8933	-0.957152	9.8622e-08	-2.32057	1.22074e-39		Linc. repressed	RS downregulated
AT2G05620	proton gradient regulation 5	38.7567	32.2933	98.5667	44.35	-0.220472	0.335379	-1.16063	2.46783e-10		Linc. repressed	RS downregulated
AT3G15850	fatty acid desaturase 5	36.7967	35.6267	204.03	75.5667	-0.0277512	0.919416	-1.42074	6.15353e-16		Linc. repressed	RS downregulated
AT4G26150	cytokinin-responsive gata factor 1	0.41	0.313333	5.04333	1.54333			-1.68224	9.92645e-10		Linc. repressed
AT5G14070	Thioredoxin superfamily protein	2.84667	2.73667	9.4	4.11			-1.17759	2.4639e-07		Linc. repressed
AT5G64840	general control non-repressible 5	63.5867	46.87	140.683	64.9533	-0.442878	0.0400217	-1.10868	6.96919e-10		Linc. repressed	RS downregulated
AT1G79790	Haloacid dehalogenase-like hydrolase (HAD) superfamily protein	14.4167	11.1367	49.6433	17.3033	-0.428976	0.15614	-1.50532	4.02404e-16		Linc. repressed	RS downregulated
AT5G22390	Protein of unknown function (DUF3049)	0.52	0.836667	7.87667	2.04333			-1.97422	5.51696e-15		Linc. repressed	RS downregulated
AT1G58290	Glutamyl-tRNA reductase family protein	113.713	59.2367	583.01	126.13	-0.954307	3.00985e-08	-2.20275	2.71574e-36		Linc. repressed	RS downregulated
AT1G44000		12.1967	6.71667	52.4267	12.8467	-0.829888	7.30008e-05	-2.0299	3.37914e-27		Linc. repressed	RS downregulated
AT1G73870	B-box type zinc finger protein with CCT domain	0.0633333	0.0666667	15.4167	0.156667			-6.56013	1.55214e-76		Linc. repressed	RS downregulated
AT3G01060		5.12	3.82	12.96	5.28			-1.28831	2.81542e-09		Linc. repressed	RS downregulated
AT2G34620	Mitochondrial transcription termination factor family protein	5.01	0.503333	42.5233	8.39667			-2.3439	1.09848e-33		Linc. repressed	RS downregulated
AT2G21330	fructose-bisphosphate aldolase 1	34.5133	23.7433	134.547	41.8367	-0.527829	0.00966574	-1.67322	3.00093e-21		Linc. repressed	RS downregulated
AT5G35970	P-loop containing nucleoside triphosphate hydrolases superfamily protein	3.53667	2.33333	28.16	4.81667			-2.53804	1.70205e-35		Linc. repressed	RS downregulated
AT5G57345		21.5767	14.6733	101.65	21.88	-0.556505	0.0106999	-2.21022	4.99696e-34		Linc. repressed	RS downregulated
AT1G66100	Plant thionin	0	0	7.55	0.416667			-4.16256	1.89212e-37		Linc. repressed	RS downregulated
AT1G30520	acyl-activating enzyme 14	10.2	8.2	24.53	10.49	-0.283159	0.323305	-1.20995	7.71971e-10		Linc. repressed	RS downregulated
AT3G56080	S-adenosyl-L-methionine-dependent methyltransferases superfamily protein	1.45	1.64333	8.52	2.72667			-1.64427	9.05089e-12		Linc. repressed	RS downregulated
AT4G16410		60.2767	51.1	146.307	66.21	-0.222829	0.380481	-1.13552	2.27258e-10		Linc. repressed	RS downregulated
AT3G02870	Inositol monophosphatase family protein	4.40667	3.23333	12.48	4.82667			-1.36627	4.75877e-10		Linc. repressed	RS downregulated
AT2G46820	photosystem I P subunit	122.867	85.2533	648.293	147.94	-0.483243	0.00723027	-2.12818	4.52546e-34		Linc. repressed	RS downregulated
AT1G52220		121.763	62.29	433.933	194.377	-0.919068	1.07574e-08	-1.15806	7.2049e-11		Linc. repressed	RS downregulated
AT1G54780	thylakoid lumen 18.3 kDa protein	88.98	69.4033	260.477	121.793	-0.362752	0.114684	-1.0929	9.4416e-10		Linc. repressed	RS downregulated
AT1G03630	protochlorophyllide oxidoreductase C	64.0567	44.7667	152.827	67.6867	-0.52129	0.0103894	-1.16209	6.63396e-11		Linc. repressed	RS downregulated
AT4G37150	methyl esterase 9	1.99667	1.39667	15.4433	3.4			-2.17281	2.38624e-23		Linc. repressed	RS downregulated
AT3G60540	Preprotein translocase Sec, Sec61-beta subunit protein	3.31	2.63333	22.6533	3.73333			-2.5852	1.5708e-34		Linc. repressed
AT3G50685		16.5967	13.3067	45.2233	19.7767	-0.349641	0.246582	-1.18783	2.73465e-10		Linc. repressed	RS downregulated
AT1G51110	Plastid-lipid associated protein PAP / fibrillin family protein	2.89667	2.19333	9.52667	3.94			-1.26099	3.63477e-08		Linc. repressed
AT3G18890	NAD(P)-binding Rossmann-fold superfamily protein	4.04	2.56333	16.84	5.47667			-1.60396	1.42406e-14		Linc. repressed	RS downregulated
AT1G15980	NDH-dependent cyclic electron flow 1	15.9133	8.01667	40.9867	16.9133	-0.990938	7.83721e-07	-1.25834	1.76325e-11		Linc. repressed	RS downregulated
AT1G74730	Protein of unknown function (DUF1118)	47.6833	31.5333	209.24	71.07	-0.590653	0.0024621	-1.5544	1.17101e-18		Linc. repressed	RS downregulated
AT5G40500		1.42667	1.69	5.96333	2.24			-1.39417	7.39597e-08		Linc. repressed	RS downregulated
AT4G18480	P-loop containing nucleoside triphosphate hydrolases superfamily protein	107.323	80.8967	355.09	157.843	-0.397328	0.0588178	-1.16105	4.98329e-11		Linc. repressed	RS downregulated
AT5G37360		4.82333	4.43	13.2333	6.03	-0.165475	0.800532	-1.13025	1.6541e-07		Linc. repressed	RS downregulated
AT4G09010	ascorbate peroxidase 4	73.49	54.0667	251.283	95.75	-0.449011	0.0367148	-1.38577	3.58993e-15		Linc. repressed	RS downregulated
AT4G04640	ATPase, F1 complex, gamma subunit protein	227.747	135.35	800.917	303.25	-0.719239	1.7749e-05	-1.39728	1.31811e-15		Linc. repressed	RS downregulated
AT1G22690	Gibberellin-regulated family protein	0.14	0.113333	9.84333	2.23			-2.11706	5.99293e-19		Linc. repressed	RS downregulated
AT5G25840	Protein of unknown function (DUF1677)	4.87667	3.31	13.74	6.86333			-1.0005	3.08324e-06		Linc. repressed
AT1G09340	chloroplast RNA binding	126.93	83.2933	492.16	140.95	-0.624001	0.00119783	-1.7937	6.32616e-25		Linc. repressed	RS downregulated
AT5G45930	magnesium chelatase i2	12.44	8.67333	27.58	12.5133	-0.516563	0.0342703	-1.11754	7.24346e-09		Linc. repressed	RS downregulated
AT2G40490	Uroporphyrinogen decarboxylase	40.0167	26.4	87.1867	40.25	-0.578332	0.00265929	-1.09404	1.14162e-09		Linc. repressed	RS downregulated
AT3G48420	Haloacid dehalogenase-like hydrolase (HAD) superfamily protein	9.71333	8.09333	30.45	10.72	-0.267696	0.42785	-1.49443	9.96313e-15		Linc. repressed	RS downregulated
AT3G15360	thioredoxin M-type 4	118.907	119.987	360.77	177.327	0.066975	0.982733	-1.01832	1.12154e-08		Linc. repressed	RS downregulated
AT4G01150		463.007	318.66	1270.05	474.337	-0.565916	0.00465181	-1.40706	4.60451e-16		Linc. repressed
AT3G01480	cyclophilin 38	28.6867	19.41	90.4833	35.44	-0.519197	0.00753822	-1.33849	8.09306e-14		Linc. repressed	RS downregulated
AT5G54770	thiazole biosynthetic enzyme, chloroplast (ARA6) (THI1) (THI4)	28.54	15.5233	242.91	76.11	-0.857899	3.12561e-06	-1.66884	2.04103e-21		Linc. repressed	RS downregulated
AT3G12780	phosphoglycerate kinase 1	134.033	103.543	344.58	158.537	-0.387454	0.0928126	-1.10586	3.49151e-10		Linc. repressed	RS downregulated
AT2G41990		1.94333	2.00333	8.2	3.41333			-1.27461	9.73564e-08		Linc. repressed	RS upregulated
AT1G22400	UDP-Glycosyltransferase superfamily protein	3.37	4.65	9.80333	4.38			-1.16304	3.37555e-07		Linc. repressed
AT3G21480	BRCT domain-containing DNA repair protein	5.40333	6.14667	42.88	6.62333	0.195064	0.664725	-2.70862	2.34408e-42		Linc. repressed
AT3G55330	PsbP-like protein 1	62.3833	51.8467	136.04	67.0633	-0.222508	0.308287	-1.00499	2.02426e-08		Linc. repressed	RS downregulated
AT5G12860	dicarboxylate transporter 1	49.47	38.0633	167.99	64.31	-0.340082	0.103039	-1.38732	7.2133e-15		Linc. repressed	RS downregulated
AT1G63880	Disease resistance protein (TIR-NBS-LRR class) family	3.99667	1.52667	25.1167	7.16333			-1.80809	1.27908e-19		Linc. repressed	RS downregulated
AT1G37130	nitrate reductase 2	125.587	72.0867	468.76	155.017	-0.743964	4.63127e-06	-1.59837	7.75346e-20		Linc. repressed	RS downregulated
AT1G68110	ENTH/ANTH/VHS superfamily protein	5.94333	5.58	17.3667	6.46333	-0.104944	0.858413	-1.42073	7.16517e-12		Linc. repressed
AT4G01050	thylakoid rhodanese-like	155.66	84.27	490.797	231.84	-0.834822	1.9942e-07	-1.0745	1.3197e-09		Linc. repressed	RS downregulated
AT1G64720	Polyketide cyclase/dehydrase and lipid transport superfamily protein	410.07	326.423	1418.88	576.753	-0.32418	0.148005	-1.30178	1.44221e-13		Linc. repressed	RS downregulated
AT4G18740	Rho termination factor	4.51	1.96333	42.24	7.88667			-2.3949	1.49882e-35		Linc. repressed	RS downregulated
AT3G14770	Nodulin MtN3 family protein	4.79	3.75667	14.59	6.02667	-0.389486	0.321058	-1.26461	2.04788e-09		Linc. repressed	RS downregulated
AT2G47450	chloroplast signal recognition particle component (CAO)	62.67	40.6367	292.88	96.3667	-0.589108	0.00113712	-1.59931	7.4797e-20		Linc. repressed	RS downregulated
AT3G02380	CONSTANS-like 2	3.54667	1.11667	49.3567	5.08667			-3.26883	1.09891e-58		Linc. repressed	RS downregulated
AT3G12345		79.03	52.3267	211.083	81.4767	-0.55927	0.00196471	-1.35443	9.96313e-15		Linc. repressed
AT4G13495	other RNA	1.41667	0.39	28.6833	5.14			-2.48668	4.18182e-34		Linc. repressed
AT5G14060	Aspartate kinase family protein	9.79333	7.66667	42.13	13.7633	-0.328287	0.244709	-1.62952	1.2879e-17		Linc. repressed
AT4G32260	ATPase, F0 complex, subunit B/B', bacterial/chloroplast	403.287	295.587	1113.83	426.26	-0.39653	0.027234	-1.37741	2.58003e-15		Linc. repressed	RS downregulated
AT1G77490	thylakoidal ascorbate peroxidase	14.3333	10.6233	38.49	17.55	-0.407017	0.0945561	-1.12295	3.37084e-09		Linc. repressed	RS downregulated
AT3G47340	glutamine-dependent asparagine synthase 1	181.513	123.847	443.247	183.447	-0.5398	0.0040094	-1.27005	5.92657e-13		Linc. repressed	RS downregulated
AT1G72610	germin-like protein 1	133.91	71.9267	578.53	260.583	-0.875936	1.43669e-07	-1.13152	9.12896e-11		Linc. repressed
AT1G32900	UDP-Glycosyltransferase superfamily protein	1.97333	0.85	9.24333	4.15667			-1.16291	5.89124e-07		Linc. repressed	RS downregulated
AT3G22060	Receptor-like protein kinase-related family protein	1.81667	1.89	8.79667	3.94667			-1.13801	8.70987e-07		Linc. repressed	RS downregulated
AT4G25050	acyl carrier protein 4	268.857	217.78	1230.89	511.52	-0.287032	0.197924	-1.27016	6.0358e-13		Linc. repressed	RS downregulated
AT3G54900	CAX interacting protein 1	55.3633	52.6767	201.633	93.17	-0.0646685	0.856691	-1.10759	5.66638e-10		Linc. repressed	RS downregulated
AT3G08920	Rhodanese/Cell cycle control phosphatase superfamily protein	11.4333	14.2367	40.1633	19.8233	0.333972	0.266355	-1.00798	1.01996e-07		Linc. repressed	RS downregulated
AT5G02160		168.517	104.717	858.247	345.037	-0.62771	0.000134749	-1.32486	7.66692e-14		Linc. repressed	RS downregulated
AT3G14210	epithiospecifier modifier 1	1.01333	0.7	49.0133	21.8167			-1.1422	5.65664e-10		Linc. repressed	RS downregulated
AT4G02380	senescence-associated gene 21	1166.51	1241.01	4322.97	2085.29	0.0842533	0.805976	-1.05717	3.33691e-09		Linc. repressed
AT2G31380	salt tolerance homologue	0.93	0.123333	16.2667	7.28			-1.14431	3.36843e-08		Linc. repressed
AT5G63160	BTB and TAZ domain protein 1	58.34	59.1633	282.46	137.337	0.0495158	0.970863	-1.05051	7.03675e-09		Linc. repressed
AT4G13494	MIR863a; miRNA	0.453333	0.296667	6.85667	2.68			-1.40401	4.49042e-08		Linc. repressed
AT5G10150	Domain of unknown function (DUF966)	3.39	1.85333	23.74	9.09333			-1.36974	3.8869e-12		Linc. repressed
AT1G66970	SHV3-like 2	1.26	0.663333	22.44	10.6167			-1.08482	7.95411e-08		Linc. repressed	RS downregulated
AT1G26220	Acyl-CoA N-acyltransferases (NAT) superfamily protein	4.68333	3.18	7.48667	3.29			-1.18863	1.01049e-06		Linc. repressed	RS downregulated
AT3G14415	Aldolase-type TIM barrel family protein	343.807	267.677	521.58	234.537	-0.367135	0.101884	-1.14159	8.5596e-11		Linc. repressed	RS downregulated
AT1G35340	ATP-dependent protease La (LON) domain protein	16.3033	9.21667	19.2167	8.76667	-0.841658	5.76227e-05	-1.1006	3.79014e-08		Linc. repressed	RS downregulated
AT3G53470		25.97	15.53	48.2867	20.0067	-0.7452	0.000155222	-1.25739	1.25603e-11		Linc. repressed	RS downregulated
AT4G17840		6.00333	3.69	7.72333	3.32333	-0.727217	0.00950644	-1.22231	4.98953e-07		Linc. repressed	RS downregulated
AT3G28740	Cytochrome P450 superfamily protein	86.76	60.0533	75.9967	24.5733	-0.573117	0.00709155	-1.61874	2.60111e-19		Linc. repressed	RS downregulated
AT2G42750	DNAJ heat shock N-terminal domain-containing protein	23.0333	15.1833	36.2533	17.2433	-0.618282	0.0044665	-1.07367	2.5615e-08		Linc. repressed	RS downregulated
AT5G04490	vitamin E pathway gene 5	22.08	15.87	43.72	14.1733	-0.473949	0.0376616	-1.60784	6.97972e-18		Linc. repressed	RS downregulated
AT1G66130	NAD(P)-binding Rossmann-fold superfamily protein	9.82333	5.76333	19.2833	9.58333	-0.777839	0.000862474	-1.01921	8.51265e-07		Linc. repressed	RS downregulated
AT1G10360	glutathione S-transferase TAU 18	4.02333	1.25333	6.04667	1.27333			-2.24351	5.59025e-16		Linc. repressed	RS downregulated
AT1G07250	UDP-glucosyl transferase 71C4	5.54	4.26667	6.96	3.36333	-0.404028	0.271522	-1.01677	2.59293e-05		Linc. repressed
AT3G11900	aromatic and neutral transporter 1	15.8167	12.8133	25.3133	10.1967	-0.358647	0.272666	-1.31732	3.54329e-11		Linc. repressed
AT1G60550	enoyl-CoA hydratase/isomerase D	5.03667	3.54333	8.37333	3.45			-1.27354	6.90943e-08		Linc. repressed	RS downregulated
AT1G52870	Peroxisomal membrane 22 kDa (Mpv17/PMP22) family protein	9.77	5.87	10.61	4.9	-0.751561	0.00166061	-1.08898	8.70987e-07		Linc. repressed	RS downregulated
AT4G33110	S-adenosyl-L-methionine-dependent methyltransferases superfamily protein	33.89	19.9667	45.94	18.4533	-0.791181	5.25859e-05	-1.30393	2.71828e-12		Linc. repressed
AT1G23740	Oxidoreductase, zinc-binding dehydrogenase family protein	14.1333	8.27	21.82	10.39	-0.819881	0.000246266	-1.06316	1.14348e-07		Linc. repressed	RS downregulated
AT1G06430	FTSH protease 8	17.0067	11.3767	23.93	10.19	-0.645195	0.00830753	-1.22153	6.68852e-10		Linc. repressed	RS downregulated
AT3G19800	Protein of unknown function (DUF177)	18.7667	13.6633	32.0567	14.6933	-0.470841	0.0525338	-1.09849	7.19153e-09		Linc. repressed	RS downregulated
AT5G14470	GHMP kinase family protein	5.94	3.29	9.28333	4.15667	-0.908071	0.000906473	-1.15773	5.89124e-07		Linc. repressed
AT2G21960		16.3567	9.29333	29.8833	11.5967	-0.841636	6.71693e-05	-1.33869	2.3347e-12		Linc. repressed	RS downregulated
AT5G19855	Chaperonin-like RbcX protein	10.0667	7.36667	13.1067	5.45667	-0.463815	0.0938326	-1.23615	6.4129e-09		Linc. repressed	RS downregulated
AT2G36792	other RNA	6.06333	5.09333	10.1233	4.20667	-0.244302	0.517291	-1.26326	2.75045e-08		Linc. repressed
AT4G01690	Flavin containing amine oxidoreductase family	34.02	25.7767	68.2567	27.2467	-0.420403	0.0836837	-1.30853	4.72748e-13		Linc. repressed	RS downregulated
AT2G41680	NADPH-dependent thioredoxin reductase C	17.9033	12.7867	35.6333	13.3133	-0.523669	0.0370793	-1.39714	1.27885e-13		Linc. repressed	RS downregulated
AT5G17170	rubredoxin family protein	19.3367	9.99	36.9667	11.24	-0.961669	9.62925e-07	-1.70806	2.91457e-19		Linc. repressed	RS downregulated
AT5G42270	FtsH extracellular protease family	37.4233	25.46	61.8567	25.7333	-0.564875	0.00670269	-1.25495	6.76145e-12		Linc. repressed
AT4G33010	glycine decarboxylase P-protein 1	56.4333	33.2933	101.22	38.6433	-0.748429	3.07283e-05	-1.38798	1.24684e-14		Linc. repressed	RS downregulated
AT5G09660	peroxisomal NAD-malate dehydrogenase 2	56.2267	29.05	98.7933	31.5933	-0.976448	4.72439e-08	-1.64397	5.31043e-20		Linc. repressed	RS downregulated
AT3G04000	NAD(P)-binding Rossmann-fold superfamily protein	4.47	3.28	5.6	1.91			-1.54359	7.53509e-09		Linc. repressed	RS downregulated
AT2G21530	SMAD/FHA domain-containing protein	26.0933	14.34	43.1733	21.3367	-0.792855	6.99838e-06	-1.01367	9.40603e-08		Linc. repressed
AT4G39710	FK506-binding protein 16-2	19.4667	11.0633	37.3667	11.0067	-0.849508	4.10836e-05	-1.73093	3.33427e-20		Linc. repressed	RS downregulated
AT1G11860	Glycine cleavage T-protein family	316.517	224.483	592.847	253.237	-0.472925	0.0114592	-1.21033	3.84109e-12		Linc. repressed	RS downregulated
AT4G14890	2Fe-2S ferredoxin-like superfamily protein	72.6067	47.8233	138.353	53.9833	-0.629839	0.00164628	-1.33143	3.22933e-14		Linc. repressed	RS downregulated
AT5G06290	2-cysteine peroxiredoxin B	41.2433	29.26	81.9567	33.6967	-0.481718	0.0192568	-1.27071	1.90805e-12		Linc. repressed	RS downregulated
AT4G34190	stress enhanced protein 1	28.8067	19.5033	56.0633	24.7633	-0.550528	0.00749074	-1.182	2.27258e-10		Linc. repressed	RS downregulated
AT1G14150	PsbQ-like 2	20.3033	11.74	32.74	10.0567	-0.801709	7.90369e-05	-1.69399	1.43782e-18		Linc. repressed	RS downregulated
AT3G01440	PsbQ-like 1	4.52667	1.13	7.36	1.3			-2.4859	2.41639e-20		Linc. repressed	RS downregulated
AT1G43670	Inositol monophosphatase family protein	52.8033	43.6567	83.2367	36.72	-0.298063	0.286587	-1.16576	1.05698e-10		Linc. repressed	RS downregulated
AT1G32080	membrane protein, putative	39.6533	19.41	34.06	10.02	-0.992816	7.39631e-09	-1.75027	6.30145e-20		Linc. repressed	RS downregulated
AT5G07020	proline-rich family protein	77.4433	51.0567	140.54	61.18	-0.630761	0.00165001	-1.18505	2.64201e-11		Linc. repressed	RS downregulated
AT5G08410	ferredoxin/thioredoxin reductase subunit A (variable subunit) 2	32.4633	22.9567	64.47	26.68	-0.481779	0.0205661	-1.26458	4.48548e-12		Linc. repressed	RS downregulated
AT1G03680	thioredoxin M-type 1	133.79	101.907	244.223	110.573	-0.417589	0.0702496	-1.12485	1.66039e-10		Linc. repressed	RS downregulated
AT1G76650	calmodulin-like 38	7.98333	8.06	8.00333	3.77333	0.0338402	0.989433	-1.06198	6.11894e-06		Linc. repressed
AT5G35100	Cyclophilin-like peptidyl-prolyl cis-trans isomerase family protein	21.2133	12.7133	31.3	12.9867	-0.77914	0.000214156	-1.24183	6.72693e-11		Linc. repressed	RS downregulated
AT1G32470	Single hybrid motif superfamily protein	106.88	55.7667	213.283	68.09	-0.952528	3.47415e-08	-1.64038	1.04969e-20		Linc. repressed	RS downregulated
AT3G62550	Adenine nucleotide alpha hydrolases-like superfamily protein	3.67333	1.40667	6.30333	3			-1.09015	2.37114e-05		Linc. repressed
AT5G13720	Uncharacterised protein family (UPF0114)	12.2533	9.11667	25.65	10.4267	-0.480557	0.0980839	-1.25681	5.49991e-11		Linc. repressed	RS downregulated
AT2G15960		175.347	100.57	256.883	110.55	-0.82829	3.48936e-06	-1.20215	8.47059e-12		Linc. repressed	RS downregulated
AT5G05860	UDP-glucosyl transferase 76C2	21.0333	15.1567	19.8	8.19	-0.49461	0.0391057	-1.2675	4.11851e-10		Linc. repressed
AT1G05560	UDP-glucosyltransferase 75B1	22.0933	11.58	32.24	9.98667	-0.928137	1.25799e-06	-1.68754	2.63584e-18		Linc. repressed	RS downregulated
AT4G25170	Uncharacterised conserved protein (UCP012943)	311.533	162.127	248.57	121.36	-0.961181	1.50867e-08	-1.02573	9.07872e-09		Linc. repressed	RS downregulated
AT3G15620	DNA photolyase family protein	3.59667	1.71	6.46333	3.08667			-1.08654	2.11481e-05		Linc. repressed
AT4G21870	HSP20-like chaperones superfamily protein	21.2767	13.69	39.7233	14.0767	-0.669253	0.00228813	-1.46477	3.26757e-15		Linc. repressed	RS upregulated
AT4G01870	tolB protein-related	77.8833	66.2933	86.72	30.6467	-0.237813	0.38926	-1.49472	9.85187e-17		Linc. repressed
AT3G50480	homolog of RPW8 4	13.5267	8.78667	10.3967	4.79	-0.685748	0.005404	-1.09585	8.48864e-07		Linc. repressed
AT2G43820	UDP-glucosyltransferase 74F2	18.1667	12.4133	25.84	12.4133	-0.582445	0.0134586	-1.03757	9.81012e-08		Linc. repressed
AT1G02850	beta glucosidase 11	62.0067	46.3467	96.58	30.3867	-0.40576	0.0547096	-1.66411	1.65316e-20		Linc. repressed
AT4G34135	UDP-glucosyltransferase 73B2	14.29	9.49333	14.95	6.77667	-0.618955	0.00948644	-1.12395	7.21428e-08		Linc. repressed
AT5G03940	chloroplast signal recognition particle 54 kDa subunit	51.32	41.11	74.29	35.6	-0.288039	0.192822	-1.05015	9.04835e-09		Linc. repressed	RS downregulated
AT1G71500	Rieske (2Fe-2S) domain-containing protein	60.7667	47.4733	108.79	50.29	-0.359041	0.123311	-1.09631	9.45821e-10		Linc. repressed	RS downregulated
AT1G74880	NAD(P)H:plastoquinone dehydrogenase complex subunit O	50.5933	35.5867	66.8167	23.1767	-0.555409	0.0131305	-1.50892	5.95924e-17		Linc. repressed	RS downregulated
AT5G56100	glycine-rich protein / oleosin	41.3033	23.4733	70.9467	31.1067	-0.826168	8.57406e-06	-1.19036	9.6351e-11		Linc. repressed	RS downregulated
AT2G46220	Uncharacterized conserved protein (DUF2358)	70.2333	48.7067	133.75	62.8967	-0.571479	0.00804614	-1.08385	1.9041e-09		Linc. repressed
AT2G28800	63 kDa inner membrane family protein	126.313	93.57	167.363	78.5133	-0.468675	0.0386027	-1.07513	1.42369e-09		Linc. repressed
AT1G34760	general regulatory factor 11	34.9533	25.6633	48.8367	19.4167	-0.440388	0.0453724	-1.31477	1.18114e-12		Linc. repressed	RS downregulated
AT2G36690	2-oxoglutarate (2OG) and Fe(II)-dependent oxygenase superfamily protein	4.53667	4.25	6.75333	2.41	-0.127281	0.858705	-1.4351	6.35371e-09		Linc. repressed
AT3G49060	U-box domain-containing protein kinase family protein	6.52667	6.12667	9.93	4.77	-0.11354	0.85225	-1.05229	3.79408e-06		Linc. repressed
AT1G73885		35.0133	23.26	47.1067	22.45	-0.644522	0.00328299	-1.04366	1.46965e-08		Linc. repressed
AT4G37925	subunit NDH-M of NAD(P)H:plastoquinone dehydrogenase complex	23.2333	13.16	31.18	12.0167	-0.811963	2.609e-05	-1.354	1.36713e-12		Linc. repressed
AT2G44290	Bifunctional inhibitor/lipid-transfer protein/seed storage 2S albumin superfamily protein	7.53	5.23667	14.23	5.77667	-0.513729	0.0632057	-1.30633	1.24893e-09		Linc. repressed
AT4G08555		9.99667	7.79667	9.62333	2.79	-0.358708	0.227623	-1.76282	3.19614e-14		Linc. repressed
AT5G08150	suppressor of phytochrome b 5	3.36667	2.65333	5.95333	2.69667			-1.15675	8.81904e-06		Linc. repressed
AT2G36800	don-glucosyltransferase 1	15.27	12.8667	21.6533	9.63	-0.228708	0.427902	-1.15084	7.51032e-09		Linc. repressed
AT2G23600	acetone-cyanohydrin lyase	11.13	8.77667	14.0567	6.27667	-0.364969	0.239889	-1.1328	6.56719e-08		Linc. repressed
ATCG01170		3.77333	0.683333	5.23333	0.726667			-2.89772	3.91457e-20		Linc. repressed
AT4G13500		55.5733	33.4367	113.83	49.0533	-0.739056	6.74345e-05	-1.18904	1.85353e-11		Linc. repressed
AT2G18560	UDP-Glycosyltransferase superfamily protein	5.71	4.08667	8.30667	3.41667	-0.499709	0.12128	-1.28449	7.73556e-08		Linc. repressed
AT2G43920	S-adenosyl-L-methionine-dependent methyltransferases superfamily protein	3.31333	2.42667	4.93	2.42			-1.0388	0.000136166		Linc. repressed
AT1G06350	Fatty acid desaturase family protein	56.8267	69.0567	12.6667	26.04	0.291181	0.26867	1.04061	1.18546e-07		Linc. induced
AT2G21880	RAB GTPase homolog 7A	13.4767	12.78	3.64	8.28667	-0.0936152	0.86252	1.16432	4.98953e-07		Linc. induced
AT2G27360	GDSL-like Lipase/Acylhydrolase superfamily protein	44.0067	47.92	16.12	34.5467	0.127067	0.721837	1.08739	9.53713e-09		Linc. induced
AT3G43960	Cysteine proteinases superfamily protein	45.0967	57.05	19.0333	48.9867	0.371655	0.152734	1.35801	2.15933e-13		Linc. induced
AT3G44320	nitrilase 3	18.69	20.5867	8.46	22.9667	0.136135	0.702344	1.43007	4.23322e-13		Linc. induced	RS upregulated
AT1G13280	allene oxide cyclase 4	51.8933	56.7067	21.2767	44.33	0.117181	0.707852	1.05724	1.91648e-08		Linc. induced	RS upregulated
AT2G46640		0.833333	0.803333	2.46333	7.01667			1.53489	8.77668e-10		Linc. induced
AT1G30070	SGS domain-containing protein	11.1	11.44	7.28667	15.99	-0.00447882	0.950389	1.15293	4.61833e-08		Linc. induced
AT3G23810	S-adenosyl-l-homocysteine (SAH) hydrolase 2	80.29	99.9733	45.0033	107.127	0.329794	0.185929	1.24407	3.2232e-12		Linc. induced
AT5G20700	Protein of unknown function (DUF581)	130	123.46	64.0867	129.473	-0.0520542	0.845155	1.00981	2.01578e-08		Linc. induced
AT4G34870	rotamase cyclophilin 5	373.16	443.887	259.25	533.51	0.275617	0.328965	1.04306	4.66424e-09		Linc. induced
AT4G02930	GTP binding Elongation factor Tu family protein	4.85	7.32333	4.93667	11.9033	0.631755	0.0259883	1.25551	6.02765e-09		Linc. induced	RS upregulated
AT2G43780		4.38	6.12667	4.07333	9.60333	0.449955	0.121248	1.24368	6.0951e-08		Linc. induced	RS upregulated
AT5G67200	Leucine-rich repeat protein kinase family protein	4.38	7.65	4.98	11.6633	0.80878	0.00108988	1.21965	1.9924e-08		Linc. induced
AT5G09970	cytochrome P450, family 78, subfamily A, polypeptide 7	4.66667	5.58333	2.99333	6.56	0.312128	0.494759	1.13063	4.76742e-06		Linc. induced
AT3G25030	RING/U-box superfamily protein	10.6433	13.99	8.48667	18.48	0.488238	0.120846	1.10918	3.84501e-08		Linc. induced
AT5G63530	farnesylated protein 3	29.22	42.9333	17.7633	40.47	0.548451	0.00645338	1.17881	3.25592e-10		Linc. induced
AT5G58600	Plant protein of unknown function (DUF828)	14.5733	18.2733	6.18667	13.24	0.368362	0.221005	1.11332	2.55251e-07		Linc. induced
AT5G05250		5.67667	7.05333	5.56667	11.5833	0.320469	0.359293	1.05035	1.36072e-06		Linc. induced
AT5G25190	Integrase-type DNA-binding superfamily protein	5.03667	5.25333	3	7.89	0.0104908	0.94204	1.41208	5.24038e-09		Linc. induced
AT2G26260	3beta-hydroxysteroid-dehydrogenase/decarboxylase isoform 2	27.3133	29.2167	16.1267	36.6333	0.148737	0.797806	1.16573	4.84574e-10		Linc. induced
AT5G41140	Myosin heavy chain-related protein	5.24667	5.99333	4.22333	9.47	0.178585	0.668713	1.14417	3.61611e-07		Linc. induced
AT3G16840	P-loop containing nucleoside triphosphate hydrolases superfamily protein	11.8567	17.0833	9.57667	19.57	0.579989	0.0201738	1.01563	3.67773e-07		Linc. induced
AT2G35720	DNAJ heat shock N-terminal domain-containing protein	8.48667	14.0667	7.37667	16.72	0.7493	0.000734213	1.1699	1.14978e-08		Linc. induced	RS upregulated
AT4G11190	Disease resistance-responsive (dirigent-like protein) family protein	155.113	167.043	13.3167	30.9167	0.10592	0.757838	1.188	3.05681e-10		Linc. induced
AT4G02290	glycosyl hydrolase 9B13	49.1467	60.9167	6.69333	14.5567	0.309732	0.20883	1.11185	1.11549e-07		Linc. induced
AT1G05835	PHD finger protein	41.8233	42.49	7.11333	20.1367	0.00911732	0.970581	1.50197	1.16254e-13		Linc. induced
AT5G65020	annexin 2	1069.99	1127.15	373.447	826.687	0.0865991	0.843595	1.15176	7.95168e-11		Linc. induced	RS upregulated
AT5G53420	CCT motif family protein	7.15667	7.60333	2.22	10.6067	0.127863	0.845283	2.27971	8.02221e-22		Linc. induced	RS upregulated
AT2G47780	Rubber elongation factor protein (REF)	338.253	426.25	51.8967	279.213	0.361313	0.142596	2.44358	8.51635e-43		Linc. induced	RS upregulated
AT3G17998	conserved peptide upstream open reading frame 30	46.7433	57.3967	12.68	46.64	0.303355	0.240004	1.87601	1.16963e-23		Linc. induced
AT5G22580	Stress responsive A/B Barrel Domain	137.897	146.06	98.8133	234.447	0.133467	0.822601	1.24289	1.89685e-12		Linc. induced
AT1G17830	Protein of unknown function (DUF789)	4.30667	4.25667	3.39	6.79333			1.00133	4.49432e-05		Linc. induced
AT3G47380	Plant invertase/pectin methylesterase inhibitor superfamily protein	5.62	6.04333	6.79667	19.4367	0.0249082	0.869283	1.51917	7.84127e-14		Linc. induced
AT4G24270	EMBRYO DEFECTIVE 140	6.36667	7.69667	4.55	9.35667	0.260331	0.440679	1.04509	4.69868e-06		Linc. induced	RS upregulated
AT3G51230		1.78	1.87	2.32	5.33333			1.19326	4.50531e-06		Linc. induced
AT5G23535	KOW domain-containing protein	17.45	26.54	14.3367	30.4967	0.612038	0.00356493	1.10108	1.816e-08		Linc. induced
AT3G59890	Dihydrodipicolinate reductase, bacterial/plant	6.59333	10.3767	5.76333	13.06	0.675687	0.00543402	1.18183	3.68796e-08		Linc. induced
AT5G01790		21.3433	23.2767	4.65333	12.8067	0.122395	0.735687	1.44728	1.63264e-11		Linc. induced
AT2G38530	lipid transfer protein 2	21140.9	23842.9	2473.45	6724.74	0.160041	0.552567	1.4443	9.92841e-17		Linc. induced	RS upregulated
AT3G28857	basic helix-loop-helix (bHLH) DNA-binding family protein	26.05	23.01	4.45	8.89667	-0.174952	0.57989	1.00631	1.46096e-05		Linc. induced
AT4G13540		36.7033	47.9367	17.24	35.57	0.375523	0.0950659	1.03568	4.87207e-08		Linc. induced
AT5G17700	MATE efflux family protein	45.8733	57.6833	13.3633	30.4933	0.349829	0.169686	1.17088	7.74365e-10		Linc. induced
AT5G56500	TCP-1/cpn60 chaperonin family protein	8.43667	10.46	5.29333	12.3333	0.290399	0.328544	1.20277	1.87989e-08		Linc. induced
AT1G72810	Pyridoxal-5'-phosphate-dependent enzyme family protein	24.8767	40.8267	19.47	49.1833	0.760268	0.000148526	1.33521	6.00192e-13		Linc. induced
AT5G17240	SET domain group 40	3.30333	4.88667	3.19333	6.95667			1.13938	3.57203e-06		Linc. induced	RS upregulated
AT2G46535		6.35333	7.25667	5.84	12.85	0.128931	0.657497	1.13883	1.19173e-07		Linc. induced
AT1G21590	Protein kinase protein with adenine nucleotide alpha hydrolases-like domain	15.5167	24.4867	11.46	23.5233	0.65777	0.0013262	1.02092	1.80172e-07		Linc. induced
AT1G68552	conserved peptide upstream open reading frame 53	5.51333	7.35333	3.79333	7.75333	0.442861	0.166799	1.02266	1.4211e-05		Linc. induced
AT2G34020	Calcium-binding EF-hand family protein	47.89	50.9867	2.62	5.13667	0.071037	0.816373	1.00135	0.000219784		Linc. induced	RS upregulated
AT5G45100	SBP (S-ribonuclease binding protein) family protein	24.85	28.0233	11.67	25.7233	0.178027	0.597296	1.13518	6.16931e-09		Linc. induced
AT3G48460	GDSL-like Lipase/Acylhydrolase superfamily protein	29.2733	31.46	5.06	11.8433	0.136216	0.781238	1.24181	1.83525e-08		Linc. induced
AT1G33170	S-adenosyl-L-methionine-dependent methyltransferases superfamily protein	29.1333	28.08	5.18	12.4167	-0.00842729	0.910247	1.27445	5.90486e-09		Linc. induced
AT1G70270		44.0367	37.2067	1.83667	4.96	-0.208294	0.379383	1.44836	1.26886e-07		Linc. induced
AT3G12820	myb domain protein 10	48.0133	62.6	1.62667	6.30333	0.407658	0.091561	1.96789	9.41603e-14		Linc. induced
AT2G34150	SCAR family protein	11.19	11.9433	3.39667	8.31333	0.0806433	0.83524	1.27997	4.31135e-08		Linc. induced
AT5G02240	NAD(P)-binding Rossmann-fold superfamily protein	105.827	118.247	50.8067	128.17	0.142583	0.60928	1.34069	7.06501e-14		Linc. induced	RS upregulated
AT5G21100	Plant L-ascorbate oxidase	8.68	11.62	2.69	13.09	0.472232	0.109512	2.26541	3.89414e-24		Linc. induced
AT1G67750	Pectate lyase family protein	58.0867	83.0967	20.94	68.2533	0.546291	0.0097051	1.70203	8.90138e-21		Linc. induced
AT1G78490	cytochrome P450, family 708, subfamily A, polypeptide 3	2.2	2.64667	9.14667	19.2267			1.07209	1.23782e-07		Linc. induced
AT5G02890	HXXXD-type acyl-transferase family protein	47.9167	48.73	33.5167	71.3567	0.0395596	0.963215	1.08441	2.75018e-09		Linc. induced
AT1G79150	binding	3.23333	5.19333	2.75333	6.67	0.700291	0.0178957	1.27887	2.26034e-07		Linc. induced
AT4G12545	Bifunctional inhibitor/lipid-transfer protein/seed storage 2S albumin superfamily protein	197.6	261.773	248.803	553.733	0.364203	0.0570456	1.14562	6.26985e-11		Linc. induced
AT3G18080	B-S glucosidase 44	46.73	60.8133	50.4933	166.123	0.431884	0.0933124	1.72391	2.08983e-22		Linc. induced	RS upregulated
AT5G15230	GAST1 protein homolog 4	1398.84	1510.97	717.89	1726.08	0.10697	0.740594	1.2744	4.71331e-13		Linc. induced
AT5G50335		15.4567	18.2567	8.34333	18.0467	0.233812	0.43428	1.09756	5.51107e-08		Linc. induced
AT5G43020	Leucine-rich repeat protein kinase family protein	14.0033	15.4533	7.76667	16.6033	0.16927	0.693031	1.11331	1.14487e-07		Linc. induced
AT3G50890	homeobox protein 28	26.4667	28.9333	14.8233	30.1967	0.182237	0.708659	1.01404	1.25179e-07		Linc. induced
AT5G02190	Eukaryotic aspartyl protease family protein	15.17	15.94	4.33667	9.43	0.0841638	0.874583	1.13649	9.02958e-07		Linc. induced
AT4G29700	Alkaline-phosphatase-like family protein	37.2167	48.0533	7.96	23.4267	0.360943	0.114884	1.55274	3.66405e-15		Linc. induced	RS upregulated
AT4G25990	CCT motif family protein	12.4533	15.9067	5.75667	13.48	0.365177	0.188954	1.21014	1.01447e-08		Linc. induced	RS upregulated
AT1G76090	sterol methyltransferase 3	367.3	372.087	155.75	317.263	0.0167724	0.974812	1.02704	8.7932e-09		Linc. induced
AT5G46690	beta HLH protein 71	1.87333	2.83667	6.21	16.8767			1.46472	2.76921e-12		Linc. induced	RS downregulated
AT1G27740	root hair defective 6-like 4	3.46667	4.38	2.49333	5.59333			1.12735	8.55487e-06		Linc. induced
AT5G47500	Pectin lyase-like superfamily protein	1.44333	1.22	4.91333	11.04			1.16381	1.40214e-07		Linc. induced	RS downregulated
AT1G67910		416.553	410.273	212.727	510.67	-0.0122957	0.963215	1.25889	6.35793e-13		Linc. induced
AT2G35750		7.73333	8.54	4.23	11.2033	0.0959037	0.761959	1.39716	2.24558e-10		Linc. induced
AT4G21830	methionine sulfoxide reductase B7	138.343	142.94	16.9433	36.27	0.0252151	0.914375	1.10184	8.38936e-09		Linc. induced
AT3G51895	sulfate transporter 3;1	22.56	24.6	1.58667	5.37	0.139953	0.730707	1.75541	1.12929e-10		Linc. induced	RS downregulated
AT4G29690	Alkaline-phosphatase-like family protein	17.37	22.6	2.68	5.74667	0.345094	0.129154	1.09018	1.79139e-05		Linc. induced	RS upregulated
AT3G14850	TRICHOME BIREFRINGENCE-LIKE 41	26.9967	38.0333	3.77	10.19	0.472907	0.0210615	1.41921	2.49378e-10		Linc. induced
AT4G11610	C2 calcium/lipid-binding plant phosphoribosyltransferase family protein	210.497	210.787	11.6233	29.33	0.060759	1	1.34417	4.83248e-12		Linc. induced	RS upregulated
AT2G42990	GDSL-like Lipase/Acylhydrolase superfamily protein	10.9767	11.6967	2.49333	5.77333	0.0650185	0.845573	1.20609	2.54174e-06		Linc. induced
AT1G75780	tubulin beta-1 chain	237.547	257.71	35.2833	83.27	0.137876	0.723198	1.2463	7.68724e-12		Linc. induced
AT1G64390	glycosyl hydrolase 9C2	104.157	119.7	27.8667	59.5333	0.194662	0.480185	1.07243	3.0712e-09		Linc. induced
AT5G07030	Eukaryotic aspartyl protease family protein	91.98	90.21	11.4433	22.9767	-0.04003	0.953381	1.0048	4.44226e-07		Linc. induced
AT2G25160	cytochrome P450, family 82, subfamily F, polypeptide 1	44.7433	51.2533	2.44333	6.89333	0.19662	0.508854	1.48105	1.86067e-09		Linc. induced
AT5G60100	pseudo-response regulator 3	12.1767	16.7067	2.18	6.44333	0.440658	0.0621763	1.55249	9.63964e-10		Linc. induced	RS upregulated
AT4G30650	Low temperature and salt responsive protein family	67.94	125.907	11.2267	29.6767	0.871299	1.98891e-07	1.40307	3.99314e-13		Linc. induced
AT5G40590	Cysteine/Histidine-rich C1 domain family protein	32.3633	36.85	3.01	7.39	0.23094	0.53644	1.27479	7.81493e-08		Linc. induced	RS upregulated
AT2G20080		56.4367	60.6267	15.63	35.8333	0.128924	0.77507	1.1745	3.36089e-10		Linc. induced
AT1G13420	sulfotransferase 4B	11.8033	13.0233	2.03333	5.68667	0.123471	0.726811	1.46477	1.87989e-08		Linc. induced	RS upregulated
AT1G31850	S-adenosyl-L-methionine-dependent methyltransferases superfamily protein	21.2967	25.1767	6.28667	12.6933	0.267955	0.401419	1.01056	2.64615e-06		Linc. induced
AT4G11290	Peroxidase superfamily protein	36.9233	43.71	9.19	20.98	0.256462	0.376362	1.17359	3.08289e-09		Linc. induced
AT4G22490	Bifunctional inhibitor/lipid-transfer protein/seed storage 2S albumin superfamily protein	219.357	228.113	17.7433	60.7933	0.0382673	0.890944	1.79295	3.86681e-22		Linc. induced	RS upregulated
AT2G42010	phospholipase D beta 1	38.42	43.84	9.41333	19.55	0.20507	0.526692	1.0405	1.91244e-07		Linc. induced
AT3G45700	Major facilitator superfamily protein	26.7333	20.3733	6.23333	12.63	-0.436704	0.0981047	1.0194	2.39628e-06		Linc. induced
AT1G29490	SAUR-like auxin-responsive protein family	30.35	31.69	8.54333	19.1967	0.0377168	0.88984	1.16062	8.35308e-09		Linc. induced
AT1G71110		15.4533	13.49	4.05	8.43	-0.214421	0.55627	1.06764	5.18156e-06		Linc. induced
AT3G50330	basic helix-loop-helix (bHLH) DNA-binding superfamily protein	46.8267	59.7133	6.94333	22.1	0.404207	0.131746	1.66556	6.75272e-17		Linc. induced
AT5G63595	flavonol synthase 4	19.3967	25.05	3.26667	6.93333	0.370365	0.136362	1.05148	1.03142e-05		Linc. induced
AT3G18530	ARM repeat superfamily protein	24.5967	26.9867	0.686667	6.55	0.160754	0.700214	3.27275	1.56798e-27		Linc. induced
AT3G21805	snoRNA	145.763	102.21	30.27	62.7133	-0.619898	0.00886548	1.08009	1.22448e-08		Linc. induced
AT1G29025	Calcium-binding EF-hand family protein	75.3167	95.6033	10.3533	21.5733	0.324248	0.137869	1.04188	1.26817e-07		Linc. induced
AT4G12510	Bifunctional inhibitor/lipid-transfer protein/seed storage 2S albumin superfamily protein	729.877	833.52	119.373	305.823	0.195097	0.497707	1.3523	1.14983e-14		Linc. induced
AT4G20320	CTP synthase family protein	58.1567	60.79	20.4167	44.7233	0.114592	0.871167	1.12339	1.69845e-09		Linc. induced
AT3G59370	Vacuolar calcium-binding protein-related	97.15	98.9133	23.6267	67.5567	0.0457495	0.960938	1.50674	6.1667e-17		Linc. induced
AT3G22570	Bifunctional inhibitor/lipid-transfer protein/seed storage 2S albumin superfamily protein	15.3733	13.2833	5.94667	12.96	-0.260791	0.501282	1.11065	1.84278e-07		Linc. induced
AT4G36930	basic helix-loop-helix (bHLH) DNA-binding superfamily protein	50.0367	56.99	20.36	41.4133	0.1955	0.529336	1.01822	6.45187e-08		Linc. induced	RS upregulated
AT3G13610	2-oxoglutarate (2OG) and Fe(II)-dependent oxygenase superfamily protein	14.44	10.58	3.84333	10.16	-0.505071	0.0673033	1.39341	5.99414e-10		Linc. induced	RS upregulated
AT1G24100	UDP-glucosyl transferase 74B1	35.78	34.7167	13.7033	29.68	-0.0778756	0.920246	1.10049	8.82141e-09		Linc. induced
AT4G18430	RAB GTPase homolog A1E	19.69	17.5933	6.54333	13.21	-0.131318	0.643724	1.01495	2.1748e-06		Linc. induced
AT5G26570	catalytics;carbohydrate kinases;phosphoglucan, water dikinases	20.21	22.8067	5.66667	13.0733	0.164113	0.607889	1.21975	2.10668e-08		Linc. induced	RS upregulated
AT2G30230		7.84333	10.0767	2.79667	5.76	0.397176	0.209506	1.0169	4.99995e-05		Linc. induced
AT2G35384	snoRNA	93.6133	53.41	35.8767	75.2033	-0.943802	3.50564e-06	1.08197	5.53792e-09		Linc. induced
AT1G03743	snoRNA	88.05	50.7567	34.0433	68.6867	-0.925618	6.02006e-06	1.01463	3.86128e-08		Linc. induced
AT5G42825		160.663	194.007	56.7933	129.173	0.264436	0.276011	1.17901	3.7973e-11		Linc. induced
AT2G01200	indole-3-acetic acid inducible 32	6.83333	6.64	1.69333	5.1	-0.0810043	0.933069	1.57086	5.51966e-09		Linc. induced
AT2G14060	S-adenosyl-L-methionine-dependent methyltransferases superfamily protein	6.46667	8.14333	2.98	7.5	0.285919	0.323666	1.32214	3.6505e-08		Linc. induced
AT1G26260	cryptochrome-interacting basic-helix-loop-helix 5	5.02667	5.86667	2.49667	5.27333	0.20284	0.591937	1.08981	3.69579e-05		Linc. induced
AT1G14240	GDA1/CD39 nucleoside phosphatase family protein	7.41333	9.39333	2.97333	7.94333	0.297132	0.285362	1.3901	4.00931e-09		Linc. induced
AT2G21640		18.79	33.97	5.39	47.5633	0.869883	4.02163e-06	3.13854	8.8304e-56		Linc. induced	RS upregulated
AT1G16350	Aldolase-type TIM barrel family protein	16.39	21.71	8.51667	20.9667	0.365928	0.102513	1.31261	9.17612e-11		Linc. induced	RS upregulated
AT3G09440	Heat shock protein 70 (Hsp 70) family protein	46.7367	48.7333	22.5067	63.5933	0.0932579	0.882803	1.50103	1.59125e-16		Linc. induced
AT5G13930	Chalcone and stilbene synthase family protein	22.63	19.05	4.35333	27.38	-0.249181	0.393714	2.67426	2.44407e-38		Linc. induced	RS upregulated
AT4G33790	Jojoba acyl CoA reductase-related male sterility protein	8.99	10.0833	3.91	15.06	0.150169	0.683206	1.93787	1.15822e-19		Linc. induced
AT4G25820	xyloglucan endotransglucosylase/hydrolase 14	19.9267	19.1333	8.48	23.1067	-0.0902204	0.888258	1.44323	3.37493e-13		Linc. induced
AT1G55210	Disease resistance-responsive (dirigent-like protein) family protein	32.7233	33.9433	13.7933	68.26	0.080187	0.901976	2.29973	1.49769e-35		Linc. induced	RS upregulated
AT5G42500	Disease resistance-responsive (dirigent-like protein) family protein	16.2133	17.82	7.60667	18.7833	0.153818	0.707852	1.30086	1.35126e-10		Linc. induced
AT5G10260	RAB GTPase homolog H1E	7.32333	9.56	3.48667	7.95333	0.4034	0.181006	1.15427	5.89124e-07		Linc. induced
AT1G11600	cytochrome P450, family 77, subfamily B, polypeptide 1	32.9567	35.0833	12.9033	39.0267	0.0900283	0.818991	1.59908	2.71028e-17		Linc. induced
AT1G43620	UDP-Glycosyltransferase superfamily protein	6.42667	8.70667	3.19	7.43667	0.430624	0.122154	1.21251	4.28297e-07		Linc. induced
AT3G15460	Ribosomal RNA processing Brix domain protein	5.04333	6.62	2.32	7.31	0.411466	0.219207	1.67116	1.77288e-11		Linc. induced
AT3G61490	Pectin lyase-like superfamily protein	51.04	66.3133	22.7767	108.547	0.413957	0.09567	2.25204	3.51231e-36		Linc. induced
AT1G29980	Protein of unknown function, DUF642	32.6633	38.9933	14.12	34.4533	0.258351	0.351246	1.30056	1.51946e-11		Linc. induced	RS upregulated
AT4G02700	sulfate transporter 3;2	16.3367	18.3467	4.39	21.9867	0.16334	0.635115	2.33874	2.4233e-29		Linc. induced	RS upregulated
AT1G05310	Pectin lyase-like superfamily protein	6.31333	5.08667	3.17333	6.75667	-0.330326	0.373908	1.0792	1.01957e-05		Linc. induced
AT3G18000	S-adenosyl-L-methionine-dependent methyltransferases superfamily protein	46.04	55.6567	12.7867	47.3133	0.294338	0.292301	1.8985	6.33628e-24		Linc. induced
AT4G34881		710.443	1087.32	327.28	802.44	0.631126	0.000791905	1.29666	1.47299e-13		Linc. induced
AT1G14600	Homeodomain-like superfamily protein	6.24333	6.44	2.67	6.34333	0.051205	0.944855	1.24733	6.76582e-07		Linc. induced
AT4G21326	subtilase 3.12	7.14667	6.98333	3.09	7.41333	-0.0692553	0.951783	1.24433	1.85063e-07		Linc. induced
AT5G10100	Haloacid dehalogenase-like hydrolase (HAD) superfamily protein	10.2567	11.32	4.18	9.44667	0.148981	0.719081	1.16336	3.01235e-07		Linc. induced
AT5G53010	calcium-transporting ATPase, putative	5.84333	6.63333	2.31667	5.45333	0.17212	0.665207	1.21449	2.91503e-06		Linc. induced
AT2G02850	plantacyanin	14.7433	15.1567	6.73667	13.9867	0.000972798	0.957089	1.05238	6.6632e-07		Linc. induced	RS upregulated
AT3G03780	methionine synthase 2	36.8067	41.2867	11.6533	31.6967	0.191864	0.605606	1.44056	5.31993e-14		Linc. induced
AT3G13650	Disease resistance-responsive (dirigent-like protein) family protein	27.1067	29.7367	11.4867	24.6067	0.136467	0.703095	1.1013	2.54892e-08		Linc. induced
AT3G20080	cytochrome P450, family 705, subfamily A, polypeptide 15	17.8933	23.2867	6.54667	15.8367	0.381506	0.124004	1.24629	1.04655e-09		Linc. induced
AT3G52180	dual specificity protein phosphatase (DsPTP1) family protein	8.37333	9.57333	3.32667	7.88	0.156334	0.621431	1.28083	1.57739e-07		Linc. induced	RS upregulated
AT4G12760		6.92	8.02333	3.11333	6.52667	0.167005	0.594992	1.05467	1.89106e-05		Linc. induced
AT1G67300	Major facilitator superfamily protein	7.76333	8.88	3.07333	6.60667	0.139704	0.636261	1.09803	7.21554e-06		Linc. induced
AT2G30860	glutathione S-transferase PHI 9	408.22	419.14	201.46	404.937	0.0342065	0.934381	1.00847	1.61259e-08		Linc. induced	RS upregulated
AT4G39950	cytochrome P450, family 79, subfamily B, polypeptide 2	12.28	10.21	4.31667	10.9867	-0.297585	0.383709	1.34759	1.42e-09		Linc. induced	RS upregulated
AT1G11545	xyloglucan endotransglucosylase/hydrolase 8	314.357	348.687	151.667	311.823	0.200539	0.630756	1.03636	5.56018e-09		Linc. induced
AT4G34180	Cyclase family protein	51.1233	63.34	21.3333	47.1267	0.283678	0.210613	1.10551	1.06864e-09		Linc. induced
AT3G11580	AP2/B3-like transcriptional factor family protein	8.06667	9.04333	3.36333	7.16	0.208379	0.654756	1.0906	6.14356e-06		Linc. induced
AT4G39361	snoRNA	16.66	13.55	5.60333	14.4067	-0.403978	0.268261	1.37705	1.17869e-10		Linc. induced
AT1G23970	Protein of unknown function (DUF626)	20.4767	21.43	8.26333	18.87	0.092547	0.877762	1.17795	5.06336e-09		Linc. induced
AT2G12462		94.83	96.5767	29.49	87.6533	0.0010659	0.96143	1.5642	1.86584e-18		Linc. induced
AT3G01313	snoRNA	13.8833	8.37667	6.23	13.2967	-0.836612	0.000582101	1.09415	3.16209e-07		Linc. induced
AT5G15022		50.83	36.1567	19.7533	43.59	-0.620408	0.0164629	1.14129	1.28515e-09		Linc. induced
AT2G23010	serine carboxypeptidase-like 9	21.3267	23.9033	4.73333	18.2767	0.167089	0.629328	1.93777	8.12565e-21		Linc. induced
AT3G14130	Aldolase-type TIM barrel family protein	9.82	10.65	4.79333	9.73	0.129175	0.786383	1.02778	6.50888e-06		Linc. induced
AT3G55290	NAD(P)-binding Rossmann-fold superfamily protein	13.24	13.76	5.45667	12.3667	0.0126152	0.922067	1.18745	4.73094e-08		Linc. induced
AT1G48320	Thioesterase superfamily protein	37.45	44.3933	16.7067	34.2033	0.235679	0.374832	1.03588	7.16078e-08		Linc. induced
AT4G15620	Uncharacterised protein family (UPF0497)	2.2	2.27333	8.71667	24.26			1.44797	7.84127e-14		Linc. induced
AT2G33790	arabinogalactan protein 30	3.92333	6.32667	14.3	49.9733	0.743153	0.00953238	1.79327	2.90461e-22		Linc. induced	RS downregulated
AT3G59340	Eukaryotic protein of unknown function (DUF914)	3.14333	4.98667	10.1067	20.8667			1.01639	2.17045e-07		Linc. induced	RS upregulated
AT5G25090	early nodulin-like protein 13	3.36333	3.85333	9.13333	20.1167			1.13856	1.64883e-08		Linc. induced
AT3G51740	inflorescence meristem receptor-like kinase 2	2.99333	4.50333	7.39667	15.7			1.07264	1.89999e-07		Linc. induced	RS downregulated
AT1G52050	Mannose-binding lectin superfamily protein	3.30667	3.6	7.03333	24.9433			1.8274	2.876e-20		Linc. induced
AT1G45201	triacylglycerol lipase-like 1	23.11	31.64	89.27	304.44	0.469062	0.0425614	1.75781	4.70637e-24		Linc. induced
AT4G11320	Papain family cysteine protease	493.42	646.953	1102.95	2347.01	0.42951	0.0684687	1.06864	6.57172e-10		Linc. induced
AT1G68540	NAD(P)-binding Rossmann-fold superfamily protein	4.30667	5.43	2.23667	5.19333	0.338224	0.35619	1.21556	4.25633e-06		Linc. induced
AT5G27890		6.97	10.78	4.33	10.4633	0.676186	0.00785072	1.23501	1.50326e-08		Linc. induced
AT1G32870	NAC domain protein 13	4.48667	4.81667	2.71333	6.79333	0.112031	0.853576	1.30194	1.01209e-07		Linc. induced	RS upregulated
AT5G16930	AAA-type ATPase family protein	3.25333	5.59333	3.17667	7.13333			1.17105	1.76125e-06		Linc. induced	RS upregulated
AT5G38970	brassinosteroid-6-oxidase 1	10.2967	12.3767	6.47667	13.3767	0.268738	0.39834	1.03793	9.73702e-07		Linc. induced
AT5G20180	Ribosomal protein L36	38.16	45.03	28.4333	58	0.245562	0.390383	1.02138	2.91034e-08		Linc. induced
AT4G02390	poly(ADP-ribose) polymerase	3.11333	5.29	4	14.61	0.731716	0.00719241	1.87366	4.10993e-18		Linc. induced	RS upregulated
AT5G13880		2.21	2.20667	3.22	6.49			1.01898	4.50915e-05		Linc. induced
AT2G46390		177.457	236.53	127.487	275.81	0.451722	0.0493638	1.09156	3.84036e-10		Linc. induced
AT5G44440	FAD-binding Berberine family protein	1333.25	1262.9	658.293	1774.71	-0.050896	0.829455	1.4227	1.97298e-16		Linc. induced	RS downregulated
AT1G63450	root hair specific 8	1.73667	2.14333	2.7	7.09667			1.36032	1.73613e-08		Linc. induced
AT1G26690	emp24/gp25L/p24 family/GOLD family protein	14.07	19.4267	7.93333	15.94	0.46315	0.0482223	1.00405	1.39356e-06		Linc. induced
AT4G13390	Proline-rich extensin-like family protein	5.26667	6.39	2.75667	8.48667	0.238366	0.470865	1.60576	9.36172e-12		Linc. induced
AT4G15290	Cellulose synthase family protein	2.65333	2.8	3.05667	7.17667			1.22916	4.47924e-07		Linc. induced
AT5G46730	glycine-rich protein	45.1133	51.8333	40.2067	101.26	0.219671	0.494345	1.31579	1.09127e-13		Linc. induced
AT2G21320	B-box zinc finger family protein	1.93333	2.57	2.89	6.20333			1.07553	1.22519e-05		Linc. induced
AT5G58010	LJRHL1-like 3	4.51	4.38667	2.84	6.89667	-0.103596	0.934765	1.27744	2.21811e-07		Linc. induced
AT2G41970	Protein kinase superfamily protein	2.11333	2.76	2.01	5.02333			1.28645	9.11318e-07		Linc. induced
AT4G30870	Restriction endonuclease, type II-like superfamily protein	4.20333	4.66	2.3	4.72333			1.02806	0.000123831		Linc. induced
AT5G09590	mitochondrial HSO70 2	5.31	9.59667	4.44333	10.42	0.876272	0.000161238	1.22737	3.68369e-08		Linc. induced	RS upregulated
AT5G40770	prohibitin 3	5.28333	9.43	4.61667	14.4667	0.821719	0.000294793	1.64845	1.00239e-14		Linc. induced	RS upregulated
AT1G54890	Late embryogenesis abundant (LEA) protein-related	4.80333	5.88333	4.86	9.70667	0.33599	0.413825	1.00442	1.02516e-05		Linc. induced	RS upregulated
AT2G20940	Protein of unknown function (DUF1279)	2.43667	4.41	2.62333	6.13333			1.23006	1.18955e-06		Linc. induced	RS upregulated
AT5G37670	HSP20-like chaperones superfamily protein	9.74333	14.58	6.21	13.36	0.608411	0.0106601	1.11388	2.18654e-07		Linc. induced	RS upregulated
AT5G48030	gametophytic factor 2	5.67667	8.32333	5.03333	12.52	0.553389	0.0380799	1.30985	1.29225e-09		Linc. induced	RS upregulated
AT3G13860	heat shock protein 60-3A	5.69667	10.2933	5.57333	15.8267	0.851236	0.000137201	1.51991	5.44762e-13		Linc. induced	RS upregulated
AT3G15180	ARM repeat superfamily protein	7.81	10.8033	5.85333	12.13	0.445836	0.0774724	1.05122	1.38694e-06		Linc. induced
AT4G22120	ERD (early-responsive to dehydration stress) family protein	14.71	20.2133	10.0933	21.21	0.494441	0.0488869	1.05569	9.79655e-08		Linc. induced
AT4G00680	actin depolymerizing factor 8	5.7	6.02667	4.14333	11.0367	0.0208214	0.922067	1.42552	2.3169e-10		Linc. induced
AT5G02520		3.09667	4.62667	2.77	5.66667			1.02421	5.33116e-05		Linc. induced
AT2G34910		3.04	3.77	2.77667	6.34			1.20435	1.82591e-06		Linc. induced
AT5G12110	Glutathione S-transferase, C-terminal-like;Translation elongation factor EF1B/ribosomal protein S6	3.55667	4.19667	6.17	15.6633			1.37014	1.18893e-10		Linc. induced	RS upregulated
AT3G12580	heat shock protein 70	37.6467	44.51	19.5	41.8467	0.274896	0.37814	1.10388	5.56454e-09		Linc. induced	RS upregulated
AT1G54050	HSP20-like chaperones superfamily protein	5.02667	5.77	8.87	24.0367	0.293404	0.588857	1.42933	3.16774e-13		Linc. induced
AT5G19730	Pectin lyase-like superfamily protein	9.83	7.54333	5.65667	11.5933	-0.3066	0.213211	1.03302	2.08339e-06		Linc. induced
AT1G66080		12.31	16.3633	10.89	21.97	0.415934	0.103742	1.00559	4.38829e-07		Linc. induced
AT1G22410	Class-II DAHP synthetase family protein	111.023	117.103	55.37	111.313	0.0998666	0.841075	1.00821	2.88224e-08		Linc. induced
AT3G53980	Bifunctional inhibitor/lipid-transfer protein/seed storage 2S albumin superfamily protein	25.92	20.0767	20.66	50.9667	-0.411981	0.128372	1.30099	2.23588e-12		Linc. induced	RS downregulated
AT5G17780	alpha/beta-Hydrolases superfamily protein	4.95667	5.44667	1.84	4.88333	0.0984599	0.80797	1.37483	2.53663e-07		Linc. induced	RS upregulated
AT1G14980	chaperonin 10	86.36	130.507	86.7067	209.95	0.59544	0.00163946	1.2736	5.77452e-13		Linc. induced	RS upregulated
AT4G26780	Co-chaperone GrpE family protein	1.17667	4.14667	1.30667	5.43667			2.03275	9.76408e-14		Linc. induced	RS upregulated
AT4G23680	Polyketide cyclase/dehydrase and lipid transport superfamily protein	203.87	244.597	244.267	652.623	0.247863	0.29928	1.40916	4.5844e-16		Linc. induced	RS upregulated
AT1G04710	peroxisomal 3-ketoacyl-CoA thiolase 4	21.1767	30.55	16.8967	33.8467	0.530844	0.0128753	1.0019	1.8224e-07		Linc. induced
AT5G55730	FASCICLIN-like arabinogalactan 1	85.02	95.9667	58.3067	131.427	0.212239	0.559302	1.15307	6.31294e-11		Linc. induced
AT5G67400	root hair specific 19	9.28667	10.53	6.73	21.16	0.17679	0.637119	1.63673	2.08455e-16		Linc. induced
AT1G71692	AGAMOUS-like 12	6.15667	6.02667	7.51333	16.2367	-0.0698451	0.952543	1.10477	8.64493e-08		Linc. induced
AT1G14960	Polyketide cyclase/dehydrase and lipid transport superfamily protein	7.84667	8.56	10.2767	23.64	0.0689031	0.803087	1.18143	1.37379e-09		Linc. induced
AT3G57010	Calcium-dependent phosphotriesterase superfamily protein	21.1567	27.98	14.7033	30.27	0.457458	0.0848639	1.03236	7.45593e-08		Linc. induced
AT1G30870	Peroxidase superfamily protein	3.99333	4.39333	2.99333	7.74			1.37988	1.29174e-08		Linc. induced
AT1G64400	AMP-dependent synthetase and ligase family protein	12.1767	14.6833	6.98667	19.69	0.283827	0.372841	1.48975	1.5149e-13		Linc. induced
AT4G23420	NAD(P)-binding Rossmann-fold superfamily protein	3.15	3.17333	2.07333	4.75			1.186	1.20343e-05		Linc. induced
AT5G05500	Pollen Ole e 1 allergen and extensin family protein	8.17333	11.6533	5.82333	16.17	0.446563	0.0473351	1.47716	1.41946e-12		Linc. induced
AT4G26010	Peroxidase superfamily protein	4.50333	4.72333	3.36333	10.64	0.00362733	0.948089	1.66916	2.10493e-13		Linc. induced
AT5G10910	mraW methylase family protein	6.17667	9.22	5.00333	11.07	0.590406	0.0227282	1.14373	2.15626e-07		Linc. induced
AT5G08640	flavonol synthase 1	3.15667	2.95333	2.07667	6.54667			1.67658	5.20891e-11		Linc. induced	RS upregulated
AT1G30530	UDP-glucosyl transferase 78D1	9.03333	9.79333	13.4533	31.04	0.0914889	0.805511	1.2112	3.9016e-10		Linc. induced	RS upregulated
AT4G28950	RHO-related protein from plants 9	1.92667	2.16667	4.31333	8.59333			1.01981	1.68056e-05		Linc. induced	RS upregulated
AT1G05240	Peroxidase superfamily protein	6.57333	9.11	4.37333	16.1633	0.442645	0.0917195	1.87626	4.80809e-19		Linc. induced	RS upregulated
AT5G12080	mechanosensitive channel of small conductance-like 10	6.08333	9.23333	4.93667	12.4367	0.62245	0.0158544	1.3145	8.51583e-10		Linc. induced	RS upregulated
AT1G11840	glyoxalase I homolog	174.457	200.787	110.097	234.7	0.19684	0.467814	1.09744	9.2487e-10		Linc. induced
AT1G28570	SGNH hydrolase-type esterase superfamily protein	6.85667	6.33	9.17667	22.3567	-0.163377	0.798077	1.29759	1.01236e-10		Linc. induced
AT1G65060	4-coumarate:CoA ligase 3	2.95667	2.67333	3.68	8.04333			1.13192	1.78149e-06		Linc. induced
AT2G38750	annexin 4	114.137	121.323	64.5233	144.98	0.0616036	0.81555	1.1648	6.89715e-11		Linc. induced
AT4G34250	3-ketoacyl-CoA synthase 16	68.6267	77.0967	60.5267	135.54	0.182689	0.586407	1.16588	8.80488e-11		Linc. induced
AT5G56600	profilin 3	28.1767	33.8833	30.9567	70.6633	0.236716	0.336111	1.19088	6.91948e-11		Linc. induced
AT4G12550	Auxin-Induced in Root cultures 1	435.05	537.093	690.65	1414.87	0.281278	0.198205	1.03214	5.23288e-09		Linc. induced
AT3G43800	glutathione S-transferase tau 27	122.687	145.43	69.6433	155.09	0.265316	0.34819	1.13971	1.06712e-10		Linc. induced
AT5G66420		71.1433	92.8067	45.5633	101.963	0.435655	0.0844194	1.14377	1.22649e-10		Linc. induced
AT2G23620	methyl esterase 1	22.1233	22.39	17.6333	36.09	-0.0408741	0.990034	1.02156	6.73287e-08		Linc. induced
AT4G23990	cellulose synthase like G3	3.59667	4.7	3.14333	8.79333			1.4914	2.24558e-10		Linc. induced
AT1G01750	actin depolymerizing factor 11	9.47667	11.56	8.56667	26.4033	0.27883	0.359592	1.63552	9.8807e-17		Linc. induced
AT3G17840	receptor-like kinase 902	3.95	4.94333	3.89333	9.6	0.38552	0.361336	1.30381	1.09722e-08		Linc. induced
AT4G02270	root hair specific 13	12.0933	17.37	9.79333	28.9933	0.475725	0.025736	1.56135	6.18801e-16		Linc. induced
AT2G45340	Leucine-rich repeat protein kinase family protein	15.14	16.3667	14.9067	33.6	0.097208	0.788214	1.18915	9.42632e-10		Linc. induced
AT5G21020		2426.55	3422.24	1430.48	3053.19	0.537965	0.0108217	1.08125	5.52725e-10		Linc. induced
AT1G24020	MLP-like protein 423	17.31	16.8133	32.3933	87.9567	-0.070694	0.929354	1.43564	1.03655e-15		Linc. induced	RS upregulated
AT2G31725	Eukaryotic protein of unknown function (DUF842)	16.9	19.9233	11.5867	25.3367	0.296325	0.416959	1.13307	9.60152e-09		Linc. induced	RS upregulated
AT1G69380	Protein of unknown function (DUF155)	5.59667	6.38	3.99333	8.42333	0.156095	0.676426	1.08735	3.99793e-06		Linc. induced	RS upregulated
AT5G27330	Prefoldin chaperone subunit family protein	2.36667	3.50333	2.36667	6.11667			1.36377	1.00176e-07		Linc. induced	RS upregulated
AT1G12740	cytochrome P450, family 87, subfamily A, polypeptide 2	9.80333	13.4267	5.96333	12.25	0.460882	0.0759315	1.02633	1.64852e-06		Linc. induced
AT2G39220	PATATIN-like protein 6	3.20667	3.74333	4.21	10.6467			1.36228	1.81251e-09		Linc. induced
AT3G61820	Eukaryotic aspartyl protease family protein	8.80667	9.96333	8.21	19.8833	0.150129	0.652055	1.2816	2.7511e-10		Linc. induced
AT3G50070	CYCLIN D3;3	18.4033	25.6267	22.5133	47.05	0.518379	0.0326934	1.04784	1.32814e-08		Linc. induced
AT5G20740	Plant invertase/pectin methylesterase inhibitor superfamily protein	14.0233	22.5033	15.25	31.33	0.708427	0.000848078	1.02888	7.4194e-08		Linc. induced
AT4G40090	arabinogalactan protein 3	32.4767	36.1667	41.27	87.9833	0.158692	0.639139	1.07674	1.93304e-09		Linc. induced
AT1G78370	glutathione S-transferase TAU 20	21.2	26.4967	31.2967	66.48	0.352899	0.21087	1.10669	3.3352e-09		Linc. induced
AT2G39700	expansin A4	11.8633	10.95	6.16	12.9833	-0.130593	0.781672	1.07326	5.40137e-07		Linc. induced
AT5G47980	HXXXD-type acyl-transferase family protein	5.75	7.59667	3.03333	8.11333	0.416641	0.18689	1.39519	2.78898e-09		Linc. induced
AT1G59730	thioredoxin H-type 7	2.14333	2.33	1.02667	4.43333			2.12458	1.16083e-12		Linc. induced
AT3G07800	Thymidine kinase	5.43	7.18	3.83667	9.26	0.422159	0.187159	1.27499	2.91034e-08		Linc. induced
AT4G25760	glutamine dumper 2	3.47	3.66667	1.97667	4.79667			1.30634	2.41047e-06		Linc. induced
AT5G27620	cyclin H;1	5.31	5.19667	3.83	7.68	-0.0533135	0.963215	1.01183	2.28455e-05		Linc. induced
AT5G39380	Plant calmodulin-binding protein-related	4.65	6.96667	3.31333	7.05	0.61308	0.0346679	1.06588	7.85527e-06		Linc. induced
AT5G67070	ralf-like 34	130.49	163.95	102.943	227.037	0.380296	0.154814	1.1327	1.43875e-10		Linc. induced
AT5G61290	Flavin-binding monooxygenase family protein	5.56333	5.14	5.82667	12.5167	-0.166438	0.803086	1.11445	3.57136e-07		Linc. induced
AT1G54010	GDSL-like Lipase/Acylhydrolase superfamily protein	539.757	741.407	532.243	1297.97	0.479057	0.0229143	1.27769	1.93503e-13		Linc. induced	RS upregulated
AT2G37510	RNA-binding (RRM/RBD/RNP motifs) family protein	3.54333	6.37667	3.62	8.56667	0.794721	0.00131352	1.24584	9.6142e-08		Linc. induced	RS upregulated
AT3G48425	DNAse I-like superfamily protein	2.81667	3.76333	3.02333	6.86			1.18674	1.37731e-06		Linc. induced	RS upregulated
AT1G53070	Legume lectin family protein	6.48667	10.8433	3.41	13.67	0.70001	0.00146464	2.00618	4.75967e-20		Linc. induced	RS upregulated
AT5G62980	Dihydroneopterin aldolase	22.37	30.3433	17.98	41.2733	0.462948	0.051867	1.1881	2.06497e-10		Linc. induced	RS upregulated
AT3G10530	Transducin/WD40 repeat-like superfamily protein	3.02667	5.99	3.16333	7.95333	0.991538	9.03127e-05	1.33657	2.62133e-08		Linc. induced	RS upregulated
AT3G56900	Transducin/WD40 repeat-like superfamily protein	5.33	7.88667	4.56	10.0533	0.577368	0.0325991	1.15059	3.91426e-07		Linc. induced	RS upregulated
AT5G60040	nuclear RNA polymerase C1	2.67333	3.42667	2.43	5.03667			1.07212	6.88856e-05		Linc. induced	RS upregulated
AT1G14440	homeobox protein 31	10.52	11.3333	6.59	13.3367	0.134706	0.800532	1.03848	1.97545e-06		Linc. induced
AT5G02220		6.05	6.28333	4.83	10.7433	0.0989517	0.916249	1.13295	2.24074e-07		Linc. induced
AT1G30600	Subtilase family protein	3.39	4.31	4.82	11.83			1.25612	3.65827e-09		Linc. induced
AT5G64080	Bifunctional inhibitor/lipid-transfer protein/seed storage 2S albumin superfamily protein	2.99333	2.59333	4.47333	9.02			1.0179	1.02972e-05		Linc. induced
AT2G27550	centroradialis	16.7133	19.2267	8.42	21.3267	0.223288	0.520602	1.32738	2.02986e-11		Linc. induced
AT4G09500	UDP-Glycosyltransferase superfamily protein	1.82	1.48	1.11333	6.28			2.48609	1.5266e-19		Linc. induced
AT1G52070	Mannose-binding lectin superfamily protein	1.98333	2.10333	4.39333	9.05667			1.04945	5.25457e-06		Linc. induced
AT4G24340	Phosphorylase superfamily protein	19.94	22.7367	11.5633	23.4733	0.218334	0.552787	1.00173	2.64839e-07		Linc. induced
AT1G04520	plasmodesmata-located protein 2	15.5167	22.94	8.45333	22.99	0.619612	0.0082557	1.43242	3.49286e-13		Linc. induced
AT1G67660	Restriction endonuclease, type II-like superfamily protein	6.89333	10.6733	5.34667	11.8767	0.633748	0.00848069	1.14068	1.28953e-07		Linc. induced
AT5G04960	Plant invertase/pectin methylesterase inhibitor superfamily	2.17667	3.07667	1.77333	5.48333			1.59316	1.15554e-09		Linc. induced
AT3G27300	glucose-6-phosphate dehydrogenase 5	32.4767	40.7267	19.0367	38.82	0.342974	0.18689	1.0225	6.38528e-08		Linc. induced
AT4G34950	Major facilitator superfamily protein	2.04	1.63333	2.47667	6.81			1.45585	5.51966e-09		Linc. induced	RS upregulated
AT4G22212	Arabidopsis defensin-like protein	115.047	151.643	136.01	426.707	0.4148	0.0657775	1.62605	3.19649e-21		Linc. induced	RS upregulated
AT5G42890	sterol carrier protein 2	430.313	631.33	250.493	590.517	0.587318	0.00349658	1.23016	1.91688e-12		Linc. induced	RS upregulated
AT4G24175		3.59	5.46	2.78333	7.09667	0.621141	0.0364386	1.36167	3.51524e-08		Linc. induced	RS upregulated
AT1G61570	translocase of the inner mitochondrial membrane 13	11.0933	16.0967	10.9267	22.6567	0.52828	0.0207215	1.04697	1.28726e-07		Linc. induced	RS upregulated
AT1G28530		2.64333	3.88	2.15	6.86			1.67428	2.64201e-11		Linc. induced
AT5G10390	Histone superfamily protein	27.3767	38.8267	27.8333	56.5033	0.524431	0.0168178	1.03249	3.70072e-08		Linc. induced
AT4G19030	NOD26-like major intrinsic protein 1	10.08	12.8267	10.0767	20.9367	0.323475	0.227623	1.04242	1.54166e-07		Linc. induced
AT3G46560	Tim10/DDP family zinc finger protein	86.4433	111.177	79.48	168.807	0.358486	0.108446	1.08334	1.33212e-09		Linc. induced
AT3G58570	P-loop containing nucleoside triphosphate hydrolases superfamily protein	16.5233	18.33	8.51	17.5033	0.13918	0.682256	1.03927	3.88775e-07		Linc. induced
AT3G46940	DUTP-PYROPHOSPHATASE-LIKE 1	21.9267	24.5633	21.49	43.2767	0.202842	0.622466	1.02354	8.90784e-08		Linc. induced
AT5G64580	AAA-type ATPase family protein	11.55	18.7667	10.36	22.7767	0.723669	0.000756176	1.15219	1.02455e-08		Linc. induced
AT5G02050	Mitochondrial glycoprotein family protein	8.86333	12.17	8.07667	18.42	0.468346	0.0761189	1.19804	5.51248e-09		Linc. induced	RS upregulated
AT5G40480	embryo defective 3012	8.10667	14.38	5.50333	15.0633	0.816067	8.35836e-05	1.44093	4.88598e-12		Linc. induced	RS upregulated
AT5G61030	glycine-rich RNA-binding protein 3	4.66667	7.59333	4.79667	12.5267	0.652853	0.00651475	1.39668	1.48919e-10		Linc. induced	RS upregulated
AT4G20020		5.86667	7.87667	6.24	12.8533	0.411745	0.15614	1.0504	1.16743e-06		Linc. induced	RS upregulated
AT2G33210	heat shock protein 60-2	3.35	3.96667	2.30667	6.85333			1.55238	3.21837e-10		Linc. induced	RS upregulated
AT4G37910	mitochondrial heat shock protein 70-1	30.6733	50.5633	31.36	82.5667	0.746228	0.000102617	1.38915	9.28787e-15		Linc. induced	RS upregulated
AT5G55200	Co-chaperone GrpE family protein	7.09667	7.09333	4.38	9.23	-0.0692553	0.994362	1.07403	2.72185e-06		Linc. induced	RS upregulated
AT3G01800	Ribosome recycling factor	4.7	6.30667	3.29333	8.23667	0.411207	0.189191	1.30076	2.70336e-08		Linc. induced	RS upregulated
AT5G45140	nuclear RNA polymerase C2	4.39667	7.82667	2.90667	10.7433	0.881867	0.000437807	1.86847	1.23932e-16		Linc. induced	RS upregulated
AT1G52160	tRNAse Z3	4.43667	7.51333	3.55333	9.21	0.82412	0.00178751	1.37313	2.73288e-09		Linc. induced	RS upregulated
AT1G16000		19.0867	26.68	16.87	33.4767	0.473279	0.0305844	1.01519	2.68299e-07		Linc. induced	RS upregulated
AT4G30330	Small nuclear ribonucleoprotein family protein	18.04	21.5333	17.36	36.2133	0.230473	0.391387	1.06309	2.72463e-08		Linc. induced	RS upregulated
AT5G26860	lon protease 1	5.43333	8.62333	5.2	14.5667	0.686203	0.00689814	1.4938	2.26787e-12		Linc. induced	RS upregulated
AT1G30040	gibberellin 2-oxidase	3.73667	3.84	3.23667	6.83			1.09176	9.70251e-06		Linc. induced
AT2G29130	laccase 2	3.46	3.11667	2.37667	6.35667			1.41044	2.30598e-08		Linc. induced
AT5G54370	Late embryogenesis abundant (LEA) protein-related	1.91	1.74	3.52	11.3633			1.6863	4.25354e-14		Linc. induced
AT3G52930	Aldolase superfamily protein	155.97	187.937	87.0467	185.407	0.304385	0.282416	1.06925	1.08832e-09		Linc. induced
AT2G31190	Protein of unknown function, DUF647	4.53667	5.67	3.44667	7.10667	0.300654	0.39125	1.07031	1.37129e-05		Linc. induced
AT1G05210	Transmembrane protein 97, predicted	19.0533	21.72	16.1	32.27	0.196889	0.562545	1.01469	1.93932e-07		Linc. induced
AT5G66230	Chalcone-flavanone isomerase family protein	7.16	9.03	9.31667	20.1333	0.355765	0.270863	1.11889	3.55245e-08		Linc. induced
AT1G29250	Alba DNA/RNA-binding protein	39.08	56.2667	40.5333	93.0567	0.547737	0.00948644	1.20481	3.25745e-11		Linc. induced
AT1G56110	homolog of nucleolar protein NOP56	28.2033	53.45	34.59	86.27	0.955831	1.52187e-07	1.31225	2.65283e-13		Linc. induced
AT5G64140	ribosomal protein S28	259.937	393	308.11	621.247	0.662177	0.00131352	1.00521	1.26272e-08		Linc. induced
AT5G50810	translocase inner membrane subunit 8	49.1667	76.3433	64.39	132.8	0.689448	0.000746711	1.03916	7.12922e-09		Linc. induced
AT2G19620	N-MYC downregulated-like 3	5.32333	6.17667	3.89	8.19	0.195283	0.614527	1.06781	5.28851e-06		Linc. induced
AT4G34290	SWIB/MDM2 domain superfamily protein	16.3933	28.0933	13.2833	29.8433	0.802765	5.15114e-05	1.19806	1.45529e-09		Linc. induced
AT3G25940	TFIIB zinc-binding protein	4.21667	6.97667	3.42333	8.01	0.724783	0.00490856	1.21548	2.44883e-07		Linc. induced
AT1G52000	Mannose-binding lectin superfamily protein	3	3.33667	1.95	5.98			1.6025	5.42657e-10		Linc. induced
AT3G23940	dehydratase family	15.5867	21.7667	15.7433	33.0133	0.483043	0.0348962	1.06925	2.79264e-08		Linc. induced
AT1G72420	NADH:ubiquinone oxidoreductase intermediate-associated protein 30	2.88667	4.68	2.68667	6.56333			1.3057	2.00214e-07		Linc. induced	RS upregulated
AT5G20160	Ribosomal protein L7Ae/L30e/S12e/Gadd45 family protein	88.24	138.77	90.0833	199.6	0.683954	0.000361643	1.14486	1.18893e-10		Linc. induced	RS upregulated
AT1G28395		7.91	13.2533	8.15333	17.5067	0.773308	0.000596414	1.11892	7.16078e-08		Linc. induced	RS upregulated
AT2G44510	CDK inhibitor P21 binding protein	2.45333	4.40667	2.58	5.36333			1.04592	6.04693e-05		Linc. induced	RS upregulated
AT3G03420	Ku70-binding family protein	8.41667	9.87333	6.09333	12.3133	0.233938	0.513281	1.02043	2.95842e-06		Linc. induced	RS upregulated
AT5G38720		5.07	6.62667	3.51	7.93	0.337382	0.250747	1.17286	6.61423e-07		Linc. induced	RS upregulated
AT1G13810	Restriction endonuclease, type II-like superfamily protein	5.02667	9.30667	4.87333	11.2733	0.892502	8.7113e-05	1.2143	4.4269e-08		Linc. induced	RS upregulated
AT1G48920	nucleolin like 1	95.2433	172.26	106.687	218.99	0.879197	5.74836e-07	1.03543	6.83492e-09		Linc. induced	RS upregulated
AT4G21070	breast cancer susceptibility1	2.22	3.16667	2.62667	6.45667			1.2951	2.01725e-07		Linc. induced	RS upregulated
AT2G29540	RNApolymerase 14 kDa subunit	5.86667	7.45	5.04333	11.8367	0.335637	0.290419	1.23573	1.83525e-08		Linc. induced	RS upregulated
AT4G21960	Peroxidase superfamily protein	488.063	609.957	307.027	639.457	0.30714	0.163773	1.05088	2.36666e-09		Linc. induced
AT2G20450	Ribosomal protein L14	28.1533	43.4967	28.3	62.5933	0.64919	0.00134069	1.14236	4.66443e-10		Linc. induced
AT5G22650	histone deacetylase 2B	86.06	118.803	89.33	181.02	0.4655	0.0235107	1.02134	1.42737e-08		Linc. induced
AT5G50370	Adenylate kinase family protein	24.9167	29.66	21.4667	42.9533	0.26349	0.371825	1.00141	1.18385e-07		Linc. induced
AT1G64880	Ribosomal protein S5 family protein	14.58	18.7367	12.2333	27.3333	0.352854	0.167072	1.15373	2.9402e-09		Linc. induced
AT1G31010	organellar single-stranded DNA binding protein 4	3.12	4.46	3.3	7.43667			1.18686	1.15414e-06		Linc. induced
AT5G64670	Ribosomal protein L18e/L15 superfamily protein	20.8133	30.7433	21.81	44.3333	0.588287	0.006741	1.01955	5.69064e-08		Linc. induced
AT3G18760	Translation elongation factor EF1B/ribosomal protein S6 family protein	8.76	13.77	8.15	17.99	0.67132	0.00348348	1.15281	2.29139e-08		Linc. induced
AT3G15000	cobalt ion binding	55.4433	78.2267	52.0033	106.643	0.514534	0.0145495	1.03642	1.12206e-08		Linc. induced	RS upregulated
AT1G80480	plastid transcriptionally active 17	29.7733	54.96	20.0067	42.49	0.893451	5.83812e-07	1.08287	8.45135e-09		Linc. induced
AT3G18680	Amino acid kinase family protein	52.35	80.4467	45.9467	101.667	0.676951	0.00106211	1.14903	2.27986e-10		Linc. induced
AT4G13850	glycine-rich RNA-binding protein 2	108.3	174.7	110.897	295.307	0.732152	0.000118851	1.40224	8.30345e-16		Linc. induced	RS upregulated
AT1G73177	bonsai	2.89	4.03	2.9	8.38333			1.52626	9.14668e-11		Linc. induced	RS upregulated
AT2G21790	ribonucleotide reductase 1	12.6967	21.9067	12.7767	33.0567	0.832113	6.2772e-05	1.37455	7.52127e-13		Linc. induced	RS upregulated
AT2G18520	Tetratricopeptide repeat (TPR)-like superfamily protein	2.02667	2.98667	2.12	5.24			1.32908	7.50599e-07		Linc. induced	RS upregulated
AT5G38890	Nucleic acid-binding, OB-fold-like protein	3.11333	5.7	2.37	6.59667	0.800156	0.00140878	1.47676	5.10723e-09		Linc. induced	RS upregulated
AT3G13940	DNA binding;DNA-directed RNA polymerases	6.55333	10.7567	5.51333	13.4333	0.754708	0.00169121	1.26858	2.10401e-09		Linc. induced	RS upregulated
AT5G27395	Mitochondrial inner membrane translocase complex, subunit Tim44-related protein	3.95667	7.40333	3.77	9.29667	0.869568	0.000211727	1.2964	1.65757e-08		Linc. induced	RS upregulated
AT5G57230	Thioredoxin superfamily protein	10.5	13.1667	6.36333	15.8633	0.339762	0.257545	1.31653	2.37857e-10		Linc. induced	RS upregulated
AT3G59820	LETM1-like protein	3.11333	5.94333	2.32333	5.76667	0.902913	0.000343815	1.32357	4.44226e-07		Linc. induced	RS upregulated
AT4G31790	Tetrapyrrole (Corrin/Porphyrin) Methylases	13.2967	24.2667	13.6733	33.5867	0.921466	5.10205e-06	1.27282	1.1829e-11		Linc. induced	RS upregulated
AT5G47455		3.06	4.49	2.5	6.14667			1.27457	3.16415e-07		Linc. induced	RS upregulated
AT1G17920	homeodomain GLABROUS 12	5.94667	8.16	3.05667	7.13333	0.537463	0.0907713	1.19207	5.69176e-07		Linc. induced
AT2G27840	histone deacetylase-related / HD-related	17.7933	29.29	18.37	39.0333	0.770325	0.000214058	1.08011	1.03492e-08		Linc. induced
AT1G69620	ribosomal protein L34	417.993	618.363	590.773	1186.17	0.601535	0.00264614	1.00418	1.46424e-08		Linc. induced
AT1G77630	Peptidoglycan-binding LysM domain-containing protein	6.98667	11.69	11.2333	22.57	0.766287	0.000863924	1.00116	4.63091e-07		Linc. induced
AT1G18800	NAP1-related protein 2	7.52	12.6667	6.30667	13.8533	0.779815	0.000569416	1.11853	8.85302e-08		Linc. induced
AT4G01560	Ribosomal RNA processing Brix domain protein	11.4267	17.8733	10.9233	22.8	0.651928	0.00274699	1.06956	9.79655e-08		Linc. induced
AT2G20490	nucleolar RNA-binding Nop10p family protein	18.68	33.85	20	43.27	0.845618	3.91738e-06	1.12339	3.43871e-09		Linc. induced
AT5G08000	glucan endo-1,3-beta-glucosidase-like protein 3	36.2367	43.4233	19.57	54.4067	0.282439	0.332275	1.49321	1.21941e-15		Linc. induced
AT5G57280	S-adenosyl-L-methionine-dependent methyltransferases superfamily protein	8.62	13.5467	7.61	15.4033	0.667395	0.00375783	1.02113	1.11571e-06		Linc. induced
AT1G13270	methionine aminopeptidase 1B	9.80333	19.57	9.15667	21.0733	0.96421	2.64184e-07	1.23004	1.80527e-09		Linc. induced
AT2G32650	RmlC-like cupins superfamily protein	54.5533	99.3067	56.8367	116.377	0.8805	5.9098e-07	1.03494	1.12636e-08		Linc. induced
AT5G51100	Fe superoxide dismutase 2	21.4667	41.0767	18.7433	38.48	0.933234	1.64595e-07	1.05687	4.70017e-08		Linc. induced
AT5G55920	S-adenosyl-L-methionine-dependent methyltransferases superfamily protein	5.77	10.4467	6.08333	13.69	0.849838	0.000126134	1.17667	3.68022e-08		Linc. induced	RS upregulated
AT3G03920	H/ACA ribonucleoprotein complex, subunit Gar1/Naf1 protein	18.4367	35.9767	24.0433	53.0367	0.976402	9.30157e-08	1.12984	7.35547e-10		Linc. induced	RS upregulated
AT4G15770	RNA binding	20.48	38.0433	28.4867	59.15	0.904506	8.15973e-07	1.061	1.20533e-08		Linc. induced	RS upregulated
AT1G53645	hydroxyproline-rich glycoprotein family protein	9.45667	12.2667	6.70333	16.38	0.394339	0.173748	1.28286	4.91369e-10		Linc. induced	RS upregulated
AT2G18900	Transducin/WD40 repeat-like superfamily protein	4.13667	6.91333	3.60333	8.74667	0.731764	0.00406768	1.29318	3.52943e-08		Linc. induced	RS upregulated
AT1G30960	GTP-binding family protein	2.03333	4.21333	1.90667	4.82667			1.35934	9.51675e-07		Linc. induced	RS upregulated
AT3G60260	ELMO/CED-12 family protein	29.2867	44.8833	20.61	42.4067	0.659731	0.00164142	1.02566	3.72523e-08		Linc. induced
AT1G07440	NAD(P)-binding Rossmann-fold superfamily protein	11.5133	14.39	9.27	23.4667	0.296283	0.264623	1.33362	1.25603e-11		Linc. induced
AT4G10450	Ribosomal protein L6 family	67.6233	110.667	78.1267	166.087	0.734471	8.01213e-05	1.09556	1.28514e-09		Linc. induced
AT2G39681	TAS2; other RNA	11.2267	15.76	9.13667	19.5733	0.487235	0.040762	1.07597	6.15321e-08		Linc. induced
AT1G14060	GCK domain-containing protein	3.77	5.69667	4.05	8.97667	0.551635	0.0458427	1.14191	5.76524e-07		Linc. induced	RS upregulated
AT3G05600	alpha/beta-Hydrolases superfamily protein	5.69	6.42667	8.15333	21.62	0.194017	0.680604	1.4124	1.83266e-12		Linc. induced	RS upregulated
AT4G29170	Mnd1 family protein	4.15333	6.78	3.43	10.35	0.701938	0.00785581	1.59083	2.42777e-12		Linc. induced	RS upregulated
AT4G28450	nucleotide binding;protein binding	5.61667	10.47	6.12	12.8233	0.890411	4.86113e-05	1.06356	7.30649e-07		Linc. induced	RS upregulated
AT5G55450	Bifunctional inhibitor/lipid-transfer protein/seed storage 2S albumin superfamily protein	0.246667	0.436667	4.87667	22.9033			2.2524	8.96393e-28		Linc. induced	RS upregulated
AT3G06460	GNS1/SUR4 membrane protein family	1.58667	2.14	3.16333	7.43333			1.21217	3.00417e-07		Linc. induced
AT5G60520	Late embryogenesis abundant (LEA) protein-related	1.95667	2.17	3.67667	7.3			1.00479	3.60031e-05		Linc. induced
AT1G04900	Protein of unknown function (DUF185)	5.01667	6.54667	3.02	8.50667	0.415299	0.224402	1.50178	2.47135e-10		Linc. induced
AT1G65470	chromatin assembly factor-1 (FASCIATA1) (FAS1)	3.59667	4.42	2.75667	5.62			1.01093	6.76184e-05		Linc. induced
AT4G37660	Ribosomal protein L12/ ATP-dependent Clp protease adaptor protein ClpS family protein	26.5433	40.4067	23.6467	54.7833	0.619053	0.002261	1.20741	5.01778e-11		Linc. induced
AT1G63160	replication factor C 2	10.6733	17.0467	10.13	21.1133	0.681419	0.00159698	1.05559	1.25179e-07		Linc. induced
AT5G46160	Ribosomal protein L14p/L23e family protein	21.95	27.67	21.0467	43.2767	0.343769	0.188953	1.0575	3.52943e-08		Linc. induced
AT5G16060	Cytochrome c oxidase biogenesis protein Cmc1-like	6.43333	8.47333	5.26	12.08	0.38129	0.184365	1.19056	4.0299e-08		Linc. induced
AT5G05560	E3 ubiquitin ligase, putative	4.49	6.96333	2.29	6.01333	0.6509	0.0168178	1.36703	7.39597e-08		Linc. induced
AT5G46740	ubiquitin-specific protease 21	5.14667	6.50667	3.88333	7.96	0.370465	0.315594	1.02676	1.17437e-05		Linc. induced
AT2G29890	villin-like 1	4.18667	5.00333	3.52333	7.61667	0.329158	0.504165	1.10074	3.41727e-06		Linc. induced
AT4G28510	prohibitin 1	7.22	13.2867	8.51667	18.6133	0.871554	3.06307e-05	1.12843	2.91034e-08		Linc. induced
AT4G33760	tRNA synthetase class II (D, K and N) family protein	16.7633	27.86	11.94	24.66	0.749447	0.00017529	1.05229	1.14277e-07		Linc. induced
AT4G32520	serine hydroxymethyltransferase 3	15.1433	24.13	15.2267	30.5367	0.726417	0.000858686	1.00004	2.25282e-07		Linc. induced
AT3G07430	YGGT family protein	119.333	192.477	131.197	272.4	0.728055	0.000116693	1.06138	3.49637e-09		Linc. induced
AT1G60850	DNA-directed RNA polymerase family protein	2.57667	4.22	2.77	5.71667			1.01759	4.73386e-05		Linc. induced	RS upregulated
AT2G15000		17.9967	31.4033	20.19	41.5833	0.80166	2.19276e-05	1.03051	3.68369e-08		Linc. induced	RS upregulated
AT5G64680		6.60333	10.1967	5.08	12.25	0.625719	0.00951653	1.26981	5.27974e-09		Linc. induced	RS upregulated
AT1G68990	male gametophyte defective 3	6.72333	10.6233	6.19	13.52	0.630654	0.005658	1.12201	1.21112e-07		Linc. induced	RS upregulated
AT1G70350		9.82	15.0333	9.25667	19.39	0.608556	0.00645338	1.05495	1.42114e-07		Linc. induced	RS upregulated
AT2G35790		23.89	33.2633	22.9167	46.96	0.487702	0.0287367	1.05734	3.2119e-08		Linc. induced	RS upregulated
AT3G22120	cell wall-plasma membrane linker protein	899.363	1159.96	846.843	2443.82	0.406759	0.0935482	1.54003	1.25754e-18		Linc. induced	RS upregulated
AT2G27775		4.84333	7.34	4.78	9.71	0.573976	0.0265531	1.02697	6.1043e-06		Linc. induced	RS upregulated
AT2G34357	ARM repeat superfamily protein	9.51333	14.4533	9.65333	19.7833	0.629484	0.00734689	1.04008	3.09382e-07		Linc. induced	RS upregulated
AT2G44120	Ribosomal protein L30/L7 family protein	68.2433	114.413	83.9767	188.63	0.788186	2.76434e-05	1.17576	5.74683e-11		Linc. induced
AT5G14050	Transducin/WD40 repeat-like superfamily protein	16.24	28.4033	18.34	39.2533	0.855616	2.16311e-05	1.10502	6.78003e-09		Linc. induced
AT5G47700	60S acidic ribosomal protein family	204.24	297.423	234.62	485.687	0.552139	0.00468163	1.03682	3.4463e-09		Linc. induced
AT3G03110	exportin 1B	6.29333	8.52667	3.18	6.99	0.452311	0.118244	1.12906	3.18468e-06		Linc. induced
AT1G08410	P-loop containing nucleoside triphosphate hydrolases superfamily protein	6.14333	11.1667	6.57333	13.5333	0.865054	8.15424e-05	1.04342	9.35137e-07		Linc. induced
AT3G02060	DEAD/DEAH box helicase, putative	3.4	6.69667	2.93333	6.79333	0.942889	7.4098e-05	1.20936	8.83045e-07		Linc. induced
AT5G48240		7.66333	11.7633	5.86	12.3733	0.586726	0.00917016	1.07328	6.48655e-07		Linc. induced
AT1G48460		7.99	14.6	6.66667	15.9967	0.884527	2.39082e-05	1.26059	1.25938e-09		Linc. induced
AT5G64650	Ribosomal protein L17 family protein	5.85	10.6267	5.93	17.02	0.860602	0.000104391	1.51932	2.05895e-13		Linc. induced	RS upregulated
AT4G31810	ATP-dependent caseinolytic (Clp) protease/crotonase family protein	8.07667	14.12	8.55333	19.86	0.805472	0.000130446	1.22625	1.64603e-09		Linc. induced	RS upregulated
AT5G08260	serine carboxypeptidase-like 35	29.54	48.4967	16.2767	43.6533	0.720166	0.000129471	1.41996	2.8357e-14		Linc. induced	RS upregulated
AT3G46210	Ribosomal protein S5 domain 2-like superfamily protein	3.92667	7.40667	4.07	8.55	0.869011	0.000198176	1.08653	3.77855e-06		Linc. induced	RS upregulated
AT4G35050	Transducin family protein / WD-40 repeat family protein	3.94667	5.95	2.66	6.21667	0.557034	0.0463688	1.21774	1.34063e-06		Linc. induced	RS upregulated
AT3G03060	P-loop containing nucleoside triphosphate hydrolases superfamily protein	2.40667	4.81333	2.23667	7.04			1.66373	2.85643e-11		Linc. induced	RS upregulated
AT5G19170	Protein of Unknown Function (DUF239)	7.70667	8.06667	5.58	13.21	0.0658719	0.902191	1.26607	5.98804e-09		Linc. induced
AT1G10810	NAD(P)-linked oxidoreductase superfamily protein	1.99333	2.35333	2.36333	5.49			1.24169	2.47422e-06		Linc. induced
AT1G64790	ILITYHIA	10.8533	16.45	8.73	19.43	0.612814	0.00712219	1.14965	1.20559e-08		Linc. induced
AT3G11250	Ribosomal protein L10 family protein	50.33	63.02	49.23	98.3933	0.36202	0.178047	1.00238	4.08286e-08		Linc. induced
AT3G58700	Ribosomal L5P family protein	21.8033	31.4633	24.05	52.5033	0.572466	0.0118249	1.12712	1.24893e-09		Linc. induced
AT5G19300		2.26	4.79667	3.08	6.26333			1.06132	3.61001e-05		Linc. induced
AT1G78130	Major facilitator superfamily protein	7.79667	9.1	4.82	9.84667	0.143446	0.571234	1.01709	5.37201e-06		Linc. induced
AT1G63660	GMP synthase (glutamine-hydrolyzing), putative / glutamine amidotransferase, putative	7.17667	13.38	7.03333	18.2733	0.923233	1.48432e-05	1.38407	1.6588e-11		Linc. induced
AT3G27180	S-adenosyl-L-methionine-dependent methyltransferases superfamily protein	14.3167	27.4133	9.46	23.9767	0.934148	5.12017e-07	1.34752	1.00243e-11		Linc. induced
AT5G16715	ATP binding;valine-tRNA ligases;aminoacyl-tRNA ligases;nucleotide binding;ATP binding;aminoacyl-tRNA ligases	5.38667	8.43667	4.34667	10.0467	0.6667	0.00970661	1.2024	8.05514e-08		Linc. induced
AT2G46610	RNA-binding (RRM/RBD/RNP motifs) family protein	6.40667	8.87333	3.60667	7.29667	0.460525	0.0904979	1.02992	2.37148e-05		Linc. induced	RS upregulated
AT5G62290	nucleotide-sensitive chloride conductance regulator (ICln) family protein	9.35667	15.32	9.11333	18.73	0.708986	0.000941689	1.04271	3.32644e-07		Linc. induced	RS upregulated
AT2G28840	XB3 ortholog 1 in Arabidopsis thaliana	249.513	382.553	122.33	286.71	0.685906	0.000786841	1.21477	3.55084e-12		Linc. induced
AT5G26180	S-adenosyl-L-methionine-dependent methyltransferases superfamily protein	6.57333	10.8467	4.82333	11.16	0.718768	0.00180122	1.21128	4.04219e-08		Linc. induced
AT2G16650	proteinaceous RNase P 2	3.02667	4.91333	2.47667	5.01667	0.657174	0.0208443	1.05718	0.000119883		Linc. induced
AT3G01790	Ribosomal protein L13 family protein	16.2267	30.3767	16.4533	36.53	0.878642	1.18109e-06	1.14027	1.48723e-09		Linc. induced
AT2G37600	Ribosomal protein L36e family protein	50.33	84.9067	51.0333	108	0.774956	2.56513e-05	1.06687	2.28324e-09		Linc. induced
AT3G13510	Protein of Unknown Function (DUF239)	52.1867	74.0867	43.67	90.12	0.542005	0.0123314	1.0395	9.60152e-09		Linc. induced
AT3G04950		4.91333	8.66333	4.05667	10.99	0.863925	0.000412381	1.45887	9.70366e-11		Linc. induced
AT3G56690	Cam interacting protein 111	8.16	9.85667	6.22667	12.9367	0.256608	0.415151	1.05146	9.35997e-07		Linc. induced
AT4G21190	Pentatricopeptide repeat (PPR) superfamily protein	21.7933	30.7633	15.39	31.09	0.477187	0.0226432	1.02449	1.56243e-07		Linc. induced
AT3G15590	Tetratricopeptide repeat (TPR)-like superfamily protein	5.4	8.61333	5.01333	11.5433	0.710695	0.00610973	1.19723	4.04131e-08		Linc. induced	RS upregulated
AT4G03960	Phosphotyrosine protein phosphatases superfamily protein	7.81667	9.21333	4.61333	10.7	0.228055	0.506954	1.21207	4.88175e-08		Linc. induced
AT3G62870	Ribosomal protein L7Ae/L30e/S12e/Gadd45 family protein	245.143	394.567	298.45	605.31	0.737453	0.000111513	1.02383	9.46667e-09		Linc. induced
AT5G50110	S-adenosyl-L-methionine-dependent methyltransferases superfamily protein	2.39667	4.36	2.04333	5.69			1.45268	2.26757e-08		Linc. induced
ATCG00770	ribosomal protein S8	2.81333	5.01667	3.64	9.68667	0.914406	0.00220002	1.35401	7.14336e-10		Linc. induced
AT5G56380	F-box/RNI-like/FBD-like domains-containing protein	9.72333	13.8267	8.36	18.5567	0.538688	0.0350209	1.13388	1.69247e-08		Linc. induced
AT5G57120		32.1633	63.5633	24.0767	54.1733	0.989756	1.27185e-08	1.15782	2.48662e-10		Linc. induced	RS upregulated
AT5G24670	Cytidine/deoxycytidylate deaminase family protein	23.19	27.6933	13.96	31.1567	0.229307	0.370391	1.1238	2.00611e-09		Linc. induced
AT1G54310	S-adenosyl-L-methionine-dependent methyltransferases superfamily protein	6.11	11.6067	6.41667	12.93	0.924149	1.59884e-05	1.03162	2.47576e-06		Linc. induced
AT2G22330	cytochrome P450, family 79, subfamily B, polypeptide 3	13.8667	15.54	17.14	34.5533	0.19524	0.641637	1.00831	1.28801e-07		Linc. induced
AT2G05120	Nucleoporin, Nup133/Nup155-like	6.33667	9.40667	6.33	13.4	0.57936	0.0251089	1.08716	4.12349e-07		Linc. induced
AT3G63400	Cyclophilin-like peptidyl-prolyl cis-trans isomerase family protein	35.8367	51.2467	27.1733	54.7467	0.537071	0.0118033	1.00177	5.55451e-08		Linc. induced
AT5G62440	Protein of unknown function (DUF3223)	3.94333	6.30667	2.89333	6.69333	0.680165	0.0119306	1.19234	1.01472e-06		Linc. induced
AT2G25590	Plant Tudor-like protein	14.6767	20.5933	8.79	18.82	0.44389	0.0366983	1.06635	7.4637e-08		Linc. induced
AT4G21730		3.63667	3.65333	1.77333	5.47667			1.62557	1.15554e-09		Linc. induced
AT5G03780	TRF-like 10	2.1	2.39667	2.44667	5.33			1.1232	2.06557e-05		Linc. induced	RS upregulated
AT2G31970	DNA repair-recombination protein (RAD50)	6.31	8.26333	4.05	9.05333	0.363681	0.20639	1.16236	4.72954e-07		Linc. induced	RS upregulated
AT2G17930	Phosphatidylinositol 3- and 4-kinase family protein with FAT domain	8.00667	9.68667	5.08667	10.44	0.301584	0.396512	1.02118	3.44998e-06		Linc. induced
AT1G15230		41.53	56.5267	23.8233	56.9833	0.407866	0.040115	1.24194	7.58723e-12		Linc. induced
AT5G64950	Mitochondrial transcription termination factor family protein	3.84333	4.81	2.78	5.86667			1.07519	2.04403e-05		Linc. induced
AT2G31150	ATP binding;ATPases, coupled to transmembrane movement of ions, phosphorylative mechanism	4.08	4.21	2.42333	5.35333			1.09604	1.62702e-05		Linc. induced
AT1G17960	Threonyl-tRNA synthetase	3.63667	3.8	1.79333	4.86333			1.43125	1.49605e-07		Linc. induced	RS downregulatedRS upregulated
AT3G43690	transposable element gene	3.75333	3.6	2.12667	6.09667			1.4829	4.71583e-09		Linc. induced
AT1G49700	Plant protein 1589 of unknown function	3.63	4.04333	3.82667	9.41			1.26462	1.68456e-08		Linc. induced
AT5G04130	DNA GYRASE B2	11.74	22.7567	8.97	29	0.939896	5.54297e-07	1.68519	2.61296e-18		Linc. induced
AT1G77855		1.87	1.62667	2.18667	5.48667			1.3072	5.32732e-07		Linc. induced
AT2G37025	TRF-like 8	28.62	24.16	15.0533	31.5867	-0.261292	0.387582	1.06672	3.02601e-08		Linc. induced
AT4G26810	SWIB/MDM2 domain superfamily protein	6.38333	12.3467	4.66	15.6033	0.975925	5.30687e-06	1.73658	1.45717e-16		Linc. induced
AT5G66052		382.08	517.333	291.713	873.593	0.425481	0.033299	1.57303	8.81103e-20		Linc. induced
AT4G00026		11.0533	16.5533	9.32333	21.22	0.558431	0.00965549	1.17548	3.15491e-09		Linc. induced
AT4G14310	Transducin/WD40 repeat-like superfamily protein	8.78667	10.58	8.35	16.7	0.283511	0.402952	1.0053	1.33585e-06		Linc. induced
AT3G58270	Arabidopsis phospholipase-like protein (PEARLI 4) with TRAF-like domain	1.86333	3.44333	2.07667	10.1033			2.30538	9.28622e-22		Linc. induced
AT2G46890	Protein of unknown function (DUF1295)	6.91333	8.62	7.13	14.97	0.35568	0.301749	1.07224	3.45658e-07		Linc. induced
AT1G04635	ribonuclease P family protein / Rpp14 family protein	2.38	3.80667	2.69	5.48667			1.05101	6.67444e-05		Linc. induced
AT3G11120	Ribosomal protein L41 family	361.743	541.78	441.203	900.493	0.623826	0.00176803	1.02067	6.51168e-09		Linc. induced
AT3G08947	ARM repeat superfamily protein	6.43667	7.95667	4.03667	8.47333	0.30267	0.361336	1.05658	4.25633e-06		Linc. induced
AT4G06701	other RNA	8.09667	9.18	5.28	11.0033	0.211389	0.632286	1.05343	1.59949e-06		Linc. induced
AT1G30475		3.25	3.07333	2.23667	5.14667			1.20826	5.72228e-06		Linc. induced
AT5G57625	CAP (Cysteine-rich secretory proteins, Antigen 5, and Pathogenesis-related 1 protein) superfamily protein	2.24333	2.53333	1.37	4.73667			1.82548	1.83709e-10		Linc. induced
AT4G39363	snoRNA	17.78	24.7067	13.5767	31.02	0.500138	0.0353787	1.17371	6.0881e-10		Linc. induced
AT2G35744	snoRNA	2.75333	3.05	1.77	5.97			1.75748	2.25927e-11		Linc. induced
AT1G32385	snoRNA	2.02333	2.41667	1.13333	5.00333			2.14503	7.64277e-14		Linc. induced
AT3G61370	Protein of unknown function (DUF3245)	8.03	11.7867	5.99333	14.88	0.529396	0.024265	1.30758	3.9016e-10		Linc. induced
AT1G29965	Ribosomal protein L18ae/LX family protein	14.85	18.39	12.61	26.5833	0.384845	0.246593	1.07166	4.06029e-08		Linc. induced
AT2G29200	pumilio 1	4.01333	6.28	3.43333	7.54667	0.69454	0.0153362	1.12808	2.10518e-06		Linc. induced
AT5G40395	U6acat; snRNA	7.07333	8.06	6.00667	14.1033	0.119019	0.659695	1.22475	6.61491e-09		Linc. induced
AT1G12064		3.74333	6.04333	3.23333	7.12	0.665521	0.0135058	1.14504	2.71405e-06		Linc. induced
AT1G05250	Peroxidase superfamily protein	6	9.34	5.11667	17.0367	0.641189	0.00930681	1.71325	8.08178e-17		Linc. induced
AT3G13080	multidrug resistance-associated protein 3	27.3967	35.5933	24.7267	60.8533	0.337237	0.114308	1.30974	1.2075e-12		Linc. induced
AT5G15650	reversibly glycosylated polypeptide 2	524.093	601.863	330.17	670.193	0.259885	0.47172	1.02088	8.94892e-09		Linc. induced
AT1G30170	Protein of unknown function (DUF295)	0.0666667	0.42	0.09	5.49667			5.82489	4.32863e-40		Linc. induced
AT3G56220	transcription regulators	1.17667	0.83	3.16667	9.55333			1.58974	5.77257e-12		Linc. induced
AT5G48412		256.26	320.873	138.083	278.49	0.300152	0.161113	1.01583	1.50547e-08		Linc. induced
AT3G51075	other RNA	2.35	4.41	0.75	4.31333			2.49198	1.73311e-15		Linc. induced
AT5G26800		34.4367	65.0733	24.6467	75.9767	0.896156	1.45448e-07	1.62764	1.95295e-19		Linc. induced
AT3G02620	Plant stearoyl-acyl-carrier-protein desaturase family protein	36.7733	46.45	30.9267	65.08	0.256752	0.172875	1.06772	5.56454e-09		Linc. induced
AT5G22100	RNA cyclase family protein	3.47333	5.09	2.89333	7.09667			1.28536	1.14882e-07		Linc. induced
AT1G09580	emp24/gp25L/p24 family/GOLD family protein	15.5267	20.4367	13.96	28.5233	0.398913	0.110552	1.03813	1.19457e-07		Linc. induced
AT4G20325		2.82333	3.96333	2.52	5.42333			1.12504	2.44124e-05		Linc. induced
AT4G32208	heat shock protein 70 (Hsp 70) family protein	4.30667	7.08667	3.89667	9.04	0.76081	0.0048636	1.22082	1.41123e-07		Linc. induced
ATCG01000	Ycf1 protein	6.78667	6.35	4.6	11.73	-0.102323	0.84531	1.33679	7.6781e-10		Linc. induced
AT1G36280	L-Aspartase-like family protein	13.6267	20.4533	14.35	29.27	0.619781	0.00645338	1.03043	1.23345e-07		Linc. induced
AT1G74430	myb domain protein 95	3.81	4.55333	2.58	6.01333			1.218	1.80284e-06		Linc. induced
AT1G28350	Nucleotidylyl transferase superfamily protein	4.53333	5.64667	3.24	6.71	0.331463	0.39125	1.05303	1.89218e-05		Linc. induced
AT5G50315	transposable element gene	3.55	5.57	2.27333	5.72667	0.692082	0.020061	1.317	2.87104e-07		Linc. induced
AT3G59310	Eukaryotic protein of unknown function (DUF914)	3.37667	5.84	5.46333	13.6767	0.709542	0.00443888	1.28776	6.18462e-10		Linc. induced
AT5G23310	Fe superoxide dismutase 3	11.39	22.7867	8.13667	20.55	0.984987	1.32222e-07	1.33745	2.76021e-11		Linc. induced	RS upregulated
AT5G10920	L-Aspartase-like family protein	7.69333	11.46	7.35667	14.9967	0.573005	0.0173092	1.02372	9.5244e-07		Linc. induced
ATCG00800	structural constituent of ribosome	7.67333	4.94	5.06667	10.9667	-0.710543	0.0120439	1.10997	4.65669e-07		Linc. induced
AT1G74240	Mitochondrial substrate carrier family protein	2.76667	3.91	2.06333	5.42			1.37842	1.3135e-07		Linc. induced	RS upregulated
AT3G54580	Proline-rich extensin-like family protein	12.5967	13.9367	6.4	20.9333	0.120655	0.712716	1.69353	2.82616e-17		Linc. induced
AT1G02970	WEE1 kinase homolog	3.14667	4.03	2.52	5.39333			1.1048	2.77219e-05		Linc. induced
AT2G23410	cis-prenyltransferase	1.47	1.62333	1.97667	5.50667			1.47052	2.56183e-08		Linc. induced
AT2G41530	S-formylglutathione hydrolase	25.6267	35.07	17.9233	43.19	0.446167	0.0418141	1.26715	1.34913e-11		Linc. induced
